# Supplementary material for: Firing rate-dependent phase responses of Purkinje cells support transient oscillations
Source: eLife. 2020 Sep 8;9:e60692. doi: 10.7554/eLife.60692 (PMC7478895; doi:10.7554/eLife.60692)
Supplement: Source code 1. [file elife-60692-code1.zip]

Archive with 535 entries (470 files):
- source_code&data/
- source_code&data/figure5/
- source_code&data/figure5/plot_power.m
- __MACOSX/
- __MACOSX/source_code&data/
- __MACOSX/source_code&data/figure5/
- __MACOSX/source_code&data/figure5/._plot_power.m
- source_code&data/figure5/.DS_Store
- __MACOSX/source_code&data/figure5/._.DS_Store
- source_code&data/figure5/run_no_scaling_case.m
- __MACOSX/source_code&data/figure5/._run_no_scaling_case.m
- source_code&data/figure5/boundedline/
- source_code&data/figure5/boundedline/boundedline.m
- __MACOSX/source_code&data/figure5/boundedline/
- __MACOSX/source_code&data/figure5/boundedline/._boundedline.m
- source_code&data/figure5/boundedline/outlinebounds.m
- __MACOSX/source_code&data/figure5/boundedline/._outlinebounds.m
- __MACOSX/source_code&data/figure5/._boundedline
- source_code&data/figure5/readme
- __MACOSX/source_code&data/figure5/._readme
- source_code&data/figure5/run_original_scaling_case.m
- __MACOSX/source_code&data/figure5/._run_original_scaling_case.m
- source_code&data/figure5/legendflex/
- source_code&data/figure5/legendflex/.DS_Store
- __MACOSX/source_code&data/figure5/legendflex/
- __MACOSX/source_code&data/figure5/legendflex/._.DS_Store
- source_code&data/figure5/legendflex/setgetpos_V1.2/
- source_code&data/figure5/legendflex/setgetpos_V1.2/getpos.m
- __MACOSX/source_code&data/figure5/legendflex/setgetpos_V1.2/
- __MACOSX/source_code&data/figure5/legendflex/setgetpos_V1.2/._getpos.m
- source_code&data/figure5/legendflex/setgetpos_V1.2/setpos.m
- __MACOSX/source_code&data/figure5/legendflex/setgetpos_V1.2/._setpos.m
- source_code&data/figure5/legendflex/setgetpos_V1.2/.gitignore
- __MACOSX/source_code&data/figure5/legendflex/setgetpos_V1.2/._.gitignore
- source_code&data/figure5/legendflex/setgetpos_V1.2/setgetposexamples.m
- __MACOSX/source_code&data/figure5/legendflex/setgetpos_V1.2/._setgetposexamples.m
- __MACOSX/source_code&data/figure5/legendflex/._setgetpos_V1.2
- source_code&data/figure5/legendflex/.gitignore
- __MACOSX/source_code&data/figure5/legendflex/._.gitignore
- source_code&data/figure5/legendflex/legendflex.m
- __MACOSX/source_code&data/figure5/legendflex/._legendflex.m
- __MACOSX/source_code&data/figure5/._legendflex
- source_code&data/figure5/phase_model.m
- __MACOSX/source_code&data/figure5/._phase_model.m
- source_code&data/figure5/run_phase_model.m
- __MACOSX/source_code&data/figure5/._run_phase_model.m
- source_code&data/figure5/startup.m
- __MACOSX/source_code&data/figure5/._startup.m
- source_code&data/figure5/export_fig/
- source_code&data/figure5/export_fig/print2array.m
- __MACOSX/source_code&data/figure5/export_fig/
- __MACOSX/source_code&data/figure5/export_fig/._print2array.m
- source_code&data/figure5/export_fig/ImageSelection.java
- __MACOSX/source_code&data/figure5/export_fig/._ImageSelection.java
- source_code&data/figure5/export_fig/ImageSelection.class
- __MACOSX/source_code&data/figure5/export_fig/._ImageSelection.class
- source_code&data/figure5/export_fig/.DS_Store
- __MACOSX/source_code&data/figure5/export_fig/._.DS_Store
- source_code&data/figure5/export_fig/pdf2eps.m
- __MACOSX/source_code&data/figure5/export_fig/._pdf2eps.m
- source_code&data/figure5/export_fig/eps2pdf.m
- __MACOSX/source_code&data/figure5/export_fig/._eps2pdf.m
- source_code&data/figure5/export_fig/LICENSE
- __MACOSX/source_code&data/figure5/export_fig/._LICENSE
- source_code&data/figure5/export_fig/im2gif.m
- __MACOSX/source_code&data/figure5/export_fig/._im2gif.m
- source_code&data/figure5/export_fig/resources/
- source_code&data/figure5/export_fig/resources/.DS_Store
- __MACOSX/source_code&data/figure5/export_fig/resources/
- __MACOSX/source_code&data/figure5/export_fig/resources/._.DS_Store
- source_code&data/figure5/export_fig/resources/project/
- source_code&data/figure5/export_fig/resources/project/ProjectData.type.Info.xml
- __MACOSX/source_code&data/figure5/export_fig/resources/project/
- __MACOSX/source_code&data/figure5/export_fig/resources/project/._ProjectData.type.Info.xml
- source_code&data/figure5/export_fig/resources/project/Root.type.Files/
- source_code&data/figure5/export_fig/resources/project/Root.type.Files/copyfig.m.type.File.xml
- __MACOSX/source_code&data/figure5/export_fig/resources/project/Root.type.Files/
- __MACOSX/source_code&data/figure5/export_fig/resources/project/Root.type.Files/._copyfig.m.type.File.xml
- source_code&data/figure5/export_fig/resources/project/Root.type.Files/crop_borders.m.type.File.xml
- __MACOSX/source_code&data/figure5/export_fig/resources/project/Root.type.Files/._crop_borders.m.type.File.xml
- source_code&data/figure5/export_fig/resources/project/Root.type.Files/ImageSelection.java.type.File.xml
- __MACOSX/source_code&data/figure5/export_fig/resources/project/Root.type.Files/._ImageSelection.java.type.File.xml
- source_code&data/figure5/export_fig/resources/project/Root.type.Files/ghostscript.m.type.File.xml
- __MACOSX/source_code&data/figure5/export_fig/resources/project/Root.type.Files/._ghostscript.m.type.File.xml
- source_code&data/figure5/export_fig/resources/project/Root.type.Files/isolate_axes.m.type.File.xml
- __MACOSX/source_code&data/figure5/export_fig/resources/project/Root.type.Files/._isolate_axes.m.type.File.xml
- source_code&data/figure5/export_fig/resources/project/Root.type.Files/user_string.m.type.File.xml
- __MACOSX/source_code&data/figure5/export_fig/resources/project/Root.type.Files/._user_string.m.type.File.xml
- source_code&data/figure5/export_fig/resources/project/Root.type.Files/im2gif.m.type.File.xml
- __MACOSX/source_code&data/figure5/export_fig/resources/project/Root.type.Files/._im2gif.m.type.File.xml
- source_code&data/figure5/export_fig/resources/project/Root.type.Files/ImageSelection.class.type.File.xml
- __MACOSX/source_code&data/figure5/export_fig/resources/project/Root.type.Files/._ImageSelection.class.type.File.xml
- source_code&data/figure5/export_fig/resources/project/Root.type.Files/pdftops.m.type.File.xml
- __MACOSX/source_code&data/figure5/export_fig/resources/project/Root.type.Files/._pdftops.m.type.File.xml
- source_code&data/figure5/export_fig/resources/project/Root.type.Files/eps2pdf.m.type.File.xml
- __MACOSX/source_code&data/figure5/export_fig/resources/project/Root.type.Files/._eps2pdf.m.type.File.xml
- source_code&data/figure5/export_fig/resources/project/Root.type.Files/print2array.m.type.File.xml
- __MACOSX/source_code&data/figure5/export_fig/resources/project/Root.type.Files/._print2array.m.type.File.xml
- source_code&data/figure5/export_fig/resources/project/Root.type.Files/using_hg2.m.type.File.xml
- __MACOSX/source_code&data/figure5/export_fig/resources/project/Root.type.Files/._using_hg2.m.type.File.xml
- source_code&data/figure5/export_fig/resources/project/Root.type.Files/fix_lines.m.type.File.xml
- __MACOSX/source_code&data/figure5/export_fig/resources/project/Root.type.Files/._fix_lines.m.type.File.xml
- source_code&data/figure5/export_fig/resources/project/Root.type.Files/pdf2eps.m.type.File.xml
- __MACOSX/source_code&data/figure5/export_fig/resources/project/Root.type.Files/._pdf2eps.m.type.File.xml
- source_code&data/figure5/export_fig/resources/project/Root.type.Files/append_pdfs.m.type.File.xml
- __MACOSX/source_code&data/figure5/export_fig/resources/project/Root.type.Files/._append_pdfs.m.type.File.xml
- source_code&data/figure5/export_fig/resources/project/Root.type.Files/print2eps.m.type.File.xml
- __MACOSX/source_code&data/figure5/export_fig/resources/project/Root.type.Files/._print2eps.m.type.File.xml
- source_code&data/figure5/export_fig/resources/project/Root.type.Files/LICENSE.type.File.xml
- __MACOSX/source_code&data/figure5/export_fig/resources/project/Root.type.Files/._LICENSE.type.File.xml
- source_code&data/figure5/export_fig/resources/project/Root.type.Files/README.md.type.File.xml
- __MACOSX/source_code&data/figure5/export_fig/resources/project/Root.type.Files/._README.md.type.File.xml
- source_code&data/figure5/export_fig/resources/project/Root.type.Files/.gitignore.type.File.xml
- __MACOSX/source_code&data/figure5/export_fig/resources/project/Root.type.Files/._.gitignore.type.File.xml
- source_code&data/figure5/export_fig/resources/project/Root.type.Files/read_write_entire_textfile.m.type.File.xml
- __MACOSX/source_code&data/figure5/export_fig/resources/project/Root.type.Files/._read_write_entire_textfile.m.type.File.xml
- source_code&data/figure5/export_fig/resources/project/Root.type.Files/export_fig.m.type.File.xml
- __MACOSX/source_code&data/figure5/export_fig/resources/project/Root.type.Files/._export_fig.m.type.File.xml
- __MACOSX/source_code&data/figure5/export_fig/resources/project/._Root.type.Files
- source_code&data/figure5/export_fig/resources/project/Root.type.ProjectPath/
- source_code&data/figure5/export_fig/resources/project/Root.type.ProjectPath/a533e478-c90b-4a1f-a45b-f8877af57bee.type.Reference.xml
- __MACOSX/source_code&data/figure5/export_fig/resources/project/Root.type.ProjectPath/
- __MACOSX/source_code&data/figure5/export_fig/resources/project/Root.type.ProjectPath/._a533e478-c90b-4a1f-a45b-f8877af57bee.type.Reference.xml
- __MACOSX/source_code&data/figure5/export_fig/resources/project/._Root.type.ProjectPath
- source_code&data/figure5/export_fig/resources/project/Project.xml
- __MACOSX/source_code&data/figure5/export_fig/resources/project/._Project.xml
- source_code&data/figure5/export_fig/resources/project/Extensions.type.Root/
- source_code&data/figure5/export_fig/resources/project/Extensions.type.Root/DependencyAnalysis.type.Extension/
- source_code&data/figure5/export_fig/resources/project/Extensions.type.Root/DependencyAnalysis.type.Extension/ExternalFiles.type.Extension.xml
- __MACOSX/source_code&data/figure5/export_fig/resources/project/Extensions.type.Root/
- __MACOSX/source_code&data/figure5/export_fig/resources/project/Extensions.type.Root/DependencyAnalysis.type.Extension/
- __MACOSX/source_code&data/figure5/export_fig/resources/project/Extensions.type.Root/DependencyAnalysis.type.Extension/._ExternalFiles.type.Extension.xml
- __MACOSX/source_code&data/figure5/export_fig/resources/project/Extensions.type.Root/._DependencyAnalysis.type.Extension
- __MACOSX/source_code&data/figure5/export_fig/resources/project/._Extensions.type.Root
- source_code&data/figure5/export_fig/resources/project/Root.type.Categories/
- source_code&data/figure5/export_fig/resources/project/Root.type.Categories/FileClassCategory.type.Category.xml
- __MACOSX/source_code&data/figure5/export_fig/resources/project/Root.type.Categories/
- __MACOSX/source_code&data/figure5/export_fig/resources/project/Root.type.Categories/._FileClassCategory.type.Category.xml
- source_code&data/figure5/export_fig/resources/project/Root.type.Categories/FileClassCategory.type.Category/
- source_code&data/figure5/export_fig/resources/project/Root.type.Categories/FileClassCategory.type.Category/derived.type.Label.xml
- __MACOSX/source_code&data/figure5/export_fig/resources/project/Root.type.Categories/FileClassCategory.type.Category/
- __MACOSX/source_code&data/figure5/export_fig/resources/project/Root.type.Categories/FileClassCategory.type.Category/._derived.type.Label.xml
- source_code&data/figure5/export_fig/resources/project/Root.type.Categories/FileClassCategory.type.Category/artifact.type.Label.xml
- __MACOSX/source_code&data/figure5/export_fig/resources/project/Root.type.Categories/FileClassCategory.type.Category/._artifact.type.Label.xml
- source_code&data/figure5/export_fig/resources/project/Root.type.Categories/FileClassCategory.type.Category/convenience.type.Label.xml
- __MACOSX/source_code&data/figure5/export_fig/resources/project/Root.type.Categories/FileClassCategory.type.Category/._convenience.type.Label.xml
- source_code&data/figure5/export_fig/resources/project/Root.type.Categories/FileClassCategory.type.Category/none.type.Label.xml
- __MACOSX/source_code&data/figure5/export_fig/resources/project/Root.type.Categories/FileClassCategory.type.Category/._none.type.Label.xml
- source_code&data/figure5/export_fig/resources/project/Root.type.Categories/FileClassCategory.type.Category/test.type.Label.xml
- __MACOSX/source_code&data/figure5/export_fig/resources/project/Root.type.Categories/FileClassCategory.type.Category/._test.type.Label.xml
- source_code&data/figure5/export_fig/resources/project/Root.type.Categories/FileClassCategory.type.Category/design.type.Label.xml
- __MACOSX/source_code&data/figure5/export_fig/resources/project/Root.type.Categories/FileClassCategory.type.Category/._design.type.Label.xml
- source_code&data/figure5/export_fig/resources/project/Root.type.Categories/FileClassCategory.type.Category/other.type.Label.xml
- __MACOSX/source_code&data/figure5/export_fig/resources/project/Root.type.Categories/FileClassCategory.type.Category/._other.type.Label.xml
- __MACOSX/source_code&data/figure5/export_fig/resources/project/Root.type.Categories/._FileClassCategory.type.Category
- __MACOSX/source_code&data/figure5/export_fig/resources/project/._Root.type.Categories
- source_code&data/figure5/export_fig/resources/project/uuid-cc21a9b0-026d-4b70-9821-3eb23d2abf81.xml
- __MACOSX/source_code&data/figure5/export_fig/resources/project/._uuid-cc21a9b0-026d-4b70-9821-3eb23d2abf81.xml
- __MACOSX/source_code&data/figure5/export_fig/resources/._project
- __MACOSX/source_code&data/figure5/export_fig/._resources
- source_code&data/figure5/export_fig/ghostscript.m
- __MACOSX/source_code&data/figure5/export_fig/._ghostscript.m
- source_code&data/figure5/export_fig/using_hg2.m
- __MACOSX/source_code&data/figure5/export_fig/._using_hg2.m
- source_code&data/figure5/export_fig/append_pdfs.m
- __MACOSX/source_code&data/figure5/export_fig/._append_pdfs.m
- source_code&data/figure5/export_fig/Export_fig.prj
- __MACOSX/source_code&data/figure5/export_fig/._Export_fig.prj
- source_code&data/figure5/export_fig/export_fig.m
- __MACOSX/source_code&data/figure5/export_fig/._export_fig.m
- source_code&data/figure5/export_fig/.ignore/
- source_code&data/figure5/export_fig/.ignore/ghostscript.txt
- __MACOSX/source_code&data/figure5/export_fig/.ignore/
- __MACOSX/source_code&data/figure5/export_fig/.ignore/._ghostscript.txt
- source_code&data/figure5/export_fig/.ignore/gs_font_path.txt
- __MACOSX/source_code&data/figure5/export_fig/.ignore/._gs_font_path.txt
- __MACOSX/source_code&data/figure5/export_fig/._.ignore
- source_code&data/figure5/export_fig/crop_borders.m
- __MACOSX/source_code&data/figure5/export_fig/._crop_borders.m
- source_code&data/figure5/export_fig/pdftops.m
- __MACOSX/source_code&data/figure5/export_fig/._pdftops.m
- source_code&data/figure5/export_fig/README.md
- __MACOSX/source_code&data/figure5/export_fig/._README.md
- source_code&data/figure5/export_fig/print2eps.m
- __MACOSX/source_code&data/figure5/export_fig/._print2eps.m
- source_code&data/figure5/export_fig/.gitignore
- __MACOSX/source_code&data/figure5/export_fig/._.gitignore
- source_code&data/figure5/export_fig/copyfig.m
- __MACOSX/source_code&data/figure5/export_fig/._copyfig.m
- source_code&data/figure5/export_fig/fix_lines.m
- __MACOSX/source_code&data/figure5/export_fig/._fix_lines.m
- source_code&data/figure5/export_fig/user_string.m
- __MACOSX/source_code&data/figure5/export_fig/._user_string.m
- source_code&data/figure5/export_fig/isolate_axes.m
- __MACOSX/source_code&data/figure5/export_fig/._isolate_axes.m
- source_code&data/figure5/export_fig/read_write_entire_textfile.m
- __MACOSX/source_code&data/figure5/export_fig/._read_write_entire_textfile.m
- __MACOSX/source_code&data/figure5/._export_fig
- __MACOSX/source_code&data/._figure5
- source_code&data/.DS_Store
- __MACOSX/source_code&data/._.DS_Store
- source_code&data/figure2/
- source_code&data/figure2/.DS_Store
- __MACOSX/source_code&data/figure2/
- __MACOSX/source_code&data/figure2/._.DS_Store
- source_code&data/figure2/figure2B/
- source_code&data/figure2/figure2B/v_th.mat
- __MACOSX/source_code&data/figure2/figure2B/
- __MACOSX/source_code&data/figure2/figure2B/._v_th.mat
- source_code&data/figure2/figure2B/.DS_Store
- __MACOSX/source_code&data/figure2/figure2B/._.DS_Store
- source_code&data/figure2/figure2B/PRC_script_curr.hoc
- __MACOSX/source_code&data/figure2/figure2B/._PRC_script_curr.hoc
- source_code&data/figure2/figure2B/readme
- __MACOSX/source_code&data/figure2/figure2B/._readme
- source_code&data/figure2/figure2B/prc_th.mat
- __MACOSX/source_code&data/figure2/figure2B/._prc_th.mat
- source_code&data/figure2/figure2B/electrode.hoc
- __MACOSX/source_code&data/figure2/figure2B/._electrode.hoc
- source_code&data/figure2/figure2B/ssi_soma_h.dat
- __MACOSX/source_code&data/figure2/figure2B/._ssi_soma_h.dat
- source_code&data/figure2/figure2B/axialcurr2.hoc
- __MACOSX/source_code&data/figure2/figure2B/._axialcurr2.hoc
- source_code&data/figure2/figure2B/ssa_soma_h.dat
- __MACOSX/source_code&data/figure2/figure2B/._ssa_soma_h.dat
- source_code&data/figure2/figure2B/Purkinje19b972-1.nrn
- __MACOSX/source_code&data/figure2/figure2B/._Purkinje19b972-1.nrn
- source_code&data/figure2/figure2B/mod/
- source_code&data/figure2/figure2B/mod/distr.mod
- __MACOSX/source_code&data/figure2/figure2B/mod/
- __MACOSX/source_code&data/figure2/figure2B/mod/._distr.mod
- source_code&data/figure2/figure2B/mod/Kv1A.mod
- __MACOSX/source_code&data/figure2/figure2B/mod/._Kv1A.mod
- source_code&data/figure2/figure2B/mod/syn2.mod
- __MACOSX/source_code&data/figure2/figure2B/mod/._syn2.mod
- source_code&data/figure2/figure2B/mod/cdp20N_FD2.mod
- __MACOSX/source_code&data/figure2/figure2B/mod/._cdp20N_FD2.mod
- source_code&data/figure2/figure2B/mod/kv11.mod
- __MACOSX/source_code&data/figure2/figure2B/mod/._kv11.mod
- source_code&data/figure2/figure2B/mod/TCa.mod
- __MACOSX/source_code&data/figure2/figure2B/mod/._TCa.mod
- source_code&data/figure2/figure2B/mod/kv3.mod
- __MACOSX/source_code&data/figure2/figure2B/mod/._kv3.mod
- source_code&data/figure2/figure2B/mod/cdp4N.mod
- __MACOSX/source_code&data/figure2/figure2B/mod/._cdp4N.mod
- source_code&data/figure2/figure2B/mod/cdp10AIS.mod
- __MACOSX/source_code&data/figure2/figure2B/mod/._cdp10AIS.mod
- source_code&data/figure2/figure2B/mod/mslo.mod
- __MACOSX/source_code&data/figure2/figure2B/mod/._mslo.mod
- source_code&data/figure2/figure2B/mod/nap.mod
- __MACOSX/source_code&data/figure2/figure2B/mod/._nap.mod
- source_code&data/figure2/figure2B/mod/kv4s.mod
- __MACOSX/source_code&data/figure2/figure2B/mod/._kv4s.mod
- source_code&data/figure2/figure2B/mod/kv4hybrid2.mod
- __MACOSX/source_code&data/figure2/figure2B/mod/._kv4hybrid2.mod
- source_code&data/figure2/figure2B/mod/abBK.mod
- __MACOSX/source_code&data/figure2/figure2B/mod/._abBK.mod
- source_code&data/figure2/figure2B/mod/CaP_Raman.mod
- __MACOSX/source_code&data/figure2/figure2B/mod/._CaP_Raman.mod
- source_code&data/figure2/figure2B/mod/ihnew.mod
- __MACOSX/source_code&data/figure2/figure2B/mod/._ihnew.mod
- source_code&data/figure2/figure2B/mod/peak.mod
- __MACOSX/source_code&data/figure2/figure2B/mod/._peak.mod
- source_code&data/figure2/figure2B/mod/rsgold.mod
- __MACOSX/source_code&data/figure2/figure2B/mod/._rsgold.mod
- source_code&data/figure2/figure2B/mod/Kv34.mod
- __MACOSX/source_code&data/figure2/figure2B/mod/._Kv34.mod
- source_code&data/figure2/figure2B/mod/pkjlk.mod
- __MACOSX/source_code&data/figure2/figure2B/mod/._pkjlk.mod
- source_code&data/figure2/figure2B/mod/apthreshold.mod
- __MACOSX/source_code&data/figure2/figure2B/mod/._apthreshold.mod
- source_code&data/figure2/figure2B/mod/cdp_spiny.mod
- __MACOSX/source_code&data/figure2/figure2B/mod/._cdp_spiny.mod
- source_code&data/figure2/figure2B/mod/SK2.mod
- __MACOSX/source_code&data/figure2/figure2B/mod/._SK2.mod
- __MACOSX/source_code&data/figure2/figure2B/._mod
- source_code&data/figure2/figure2B/Fig2B.m
- __MACOSX/source_code&data/figure2/figure2B/._Fig2B.m
- source_code&data/figure2/figure2C/
- source_code&data/figure2/figure2C/Purk_active.hoc
- __MACOSX/source_code&data/figure2/figure2C/
- __MACOSX/source_code&data/figure2/figure2C/._Purk_active.hoc
- source_code&data/figure2/figure2C/.DS_Store
- __MACOSX/source_code&data/figure2/figure2C/._.DS_Store
- source_code&data/figure2/figure2C/current_analysis.hoc
- __MACOSX/source_code&data/figure2/figure2C/._current_analysis.hoc
- source_code&data/figure2/figure2C/curr_analysis.m
- __MACOSX/source_code&data/figure2/figure2C/._curr_analysis.m
- source_code&data/figure2/figure2C/readme
- __MACOSX/source_code&data/figure2/figure2C/._readme
- source_code&data/figure2/figure2C/Purkinje19b972-1.nrn
- __MACOSX/source_code&data/figure2/figure2C/._Purkinje19b972-1.nrn
- source_code&data/figure2/figure2C/mod/
- source_code&data/figure2/figure2C/mod/distr.mod
- __MACOSX/source_code&data/figure2/figure2C/mod/
- __MACOSX/source_code&data/figure2/figure2C/mod/._distr.mod
- source_code&data/figure2/figure2C/mod/Kv1A.mod
- __MACOSX/source_code&data/figure2/figure2C/mod/._Kv1A.mod
- source_code&data/figure2/figure2C/mod/syn2.mod
- __MACOSX/source_code&data/figure2/figure2C/mod/._syn2.mod
[truncated: 235 more entries]
