# Supplementary material for: Firing rate-dependent phase responses of Purkinje cells support transient oscillations
Source: eLife. 2020 Sep 8;9:e60692. doi: 10.7554/eLife.60692 (PMC7478895; doi:10.7554/eLife.60692)
Supplement: Source code 1. [file elife-60692-code1.zip › source_code&data/figure5/readme]

run programs in sequence
This program need Ghostscript installed.

startup.m
run_original_scaling_case.m
run_no_scaling_case.m
run_phase_model.m (must be run after either of the previous two scripts)
