# Supplementary material for: Firing rate-dependent phase responses of Purkinje cells support transient oscillations
Source: eLife. 2020 Sep 8;9:e60692. doi: 10.7554/eLife.60692 (PMC7478895; doi:10.7554/eLife.60692)
Supplement: Source code 1. [file elife-60692-code1.zip › source_code&data/figure5/run_original_scaling_case.m]

% run_original_scaling_case.m
%
% written by Sungho Hong, Computational Neuroscience Unit, Okinawa Institute of Science and Technology
% July 5, 2020

clear all;
startup;

afamp = 49.1;
bfamp = 26.4;
fcamp = @(r) 1./(1+exp(-(r-afamp)/bfamp));
scf = 1/(1-fcamp(0));
famp = @(r) scf*(fcamp(r)-fcamp(0));

% %%
casename = 'original_scaling';
figname = sprintf('power_%s', casename);

% %%
run_phase_model;

% %%
save(figname, 'f', 'mu_pxx', 'sem_pxx')

% %%
clf;
subplot(221)
plot_power;
set(gcf, 'color','w')
export_fig(figname,'-pdf','-r600','-painters')
