# Supplementary material for: Firing rate-dependent phase responses of Purkinje cells support transient oscillations
Source: eLife. 2020 Sep 8;9:e60692. doi: 10.7554/eLife.60692 (PMC7478895; doi:10.7554/eLife.60692)
Supplement: Source code 1. [file elife-60692-code1.zip › source_code&data/figure5/export_fig/resources/project/Root.type.Files/ImageSelection.java.type.File.xml]

<?xml version='1.0' encoding='UTF-8'?>
<Info />
