# Supplementary material for: Firing rate-dependent phase responses of Purkinje cells support transient oscillations
Source: eLife. 2020 Sep 8;9:e60692. doi: 10.7554/eLife.60692 (PMC7478895; doi:10.7554/eLife.60692)
Supplement: Source code 1. [file elife-60692-code1.zip › source_code&data/figure5/export_fig/resources/project/Extensions.type.Root/DependencyAnalysis.type.Extension/ExternalFiles.type.Extension.xml]

<?xml version='1.0' encoding='UTF-8'?>
<Info File3="C:\Yair\Utils\Matlab\export_fig\fig2svg\src\reportUI.m" File2="C:\Yair\Utils\Matlab\export_fig\fig2svg\src\UIverlessthan.m" File1="C:\Yair\Utils\Matlab\export_fig\fig2svg\src\plot2svg.m" File0="C:\Yair\Utils\Matlab\export_fig\fig2svg\src\fig2svg.m" />
