# Supplementary material for: Firing rate-dependent phase responses of Purkinje cells support transient oscillations
Source: eLife. 2020 Sep 8;9:e60692. doi: 10.7554/eLife.60692 (PMC7478895; doi:10.7554/eLife.60692)
Supplement: Source code 1. [file elife-60692-code1.zip › source_code&data/figure5/export_fig/append_pdfs.m]

%APPEND_PDFS Appends/concatenates multiple PDF files
%
% Example:
%   append_pdfs(output, input1, input2, ...)
%   append_pdfs(output, input_list{:})
%   append_pdfs test.pdf temp1.pdf temp2.pdf
%
% This function appends multiple PDF files to an existing PDF file, or
% concatenates them into a PDF file if the output file doesn't yet exist.
%
% This function requires that you have ghostscript installed on your
% system. Ghostscript can be downloaded from: http://www.ghostscript.com
%
% IN:
%    output - string of output file name (including the extension, .pdf).
%             If it exists it is appended to; if not, it is created.
%    input1 - string of an input file name (including the extension, .pdf).
%             All input files are appended in order.
%    input_list - cell array list of input file name strings. All input
%                 files are appended in order.

% Copyright: Oliver Woodford, 2011

% Thanks to Reinhard Knoll for pointing out that appending multiple pdfs in
% one go is much faster than appending them one at a time.

% Thanks to Michael Teo for reporting the issue of a too long command line.
% Issue resolved on 5/5/2011, by passing gs a command file.

% Thanks to Martin Wittmann for pointing out the quality issue when
% appending multiple bitmaps.
% Issue resolved (to best of my ability) 1/6/2011, using the prepress
% setting

% 26/02/15: If temp dir is not writable, use the output folder for temp
%           files when appending (Javier Paredes); sanity check of inputs
% 24/01/18: Fixed error in case of existing output file (append mode)
% 24/01/18: Fixed issue #213: non-ASCII characters in folder names on Windows
% 06/12/18: Avoid an "invalid escape-char" warning upon error

function append_pdfs(varargin)

    if nargin < 2,  return;  end  % sanity check

    % Are we appending or creating a new file
    append = exist(varargin{1}, 'file') == 2;
    output = [tempname '.pdf'];
    try
        % Ensure that the temp dir is writable (Javier Paredes 26/2/15)
        fid = fopen(output,'w');
        fwrite(fid,1);
        fclose(fid);
        delete(output);
        isTempDirOk = true;
    catch
        % Temp dir is not writable, so use the output folder
        [dummy,fname,fext] = fileparts(output); %#ok<ASGLU>
        fpath = fileparts(varargin{1});
        output = fullfile(fpath,[fname fext]);
        isTempDirOk = false;
    end
    if ~append
        output = varargin{1};
        varargin = varargin(2:end);
    end

    % Create the command file
    if isTempDirOk
        cmdfile = [tempname '.txt'];
    else
        cmdfile = fullfile(fpath,[fname '.txt']);
    end
    prepareCmdFile(cmdfile, output, varargin{:});

    % Call ghostscript
    [status, errMsg] = ghostscript(['@"' cmdfile '"']);

    % Check for ghostscript execution errors
    if status && ~isempty(strfind(errMsg,'undefinedfile')) && ispc %#ok<STREMP>
        % Fix issue #213: non-ASCII characters in folder names on Windows
        for fileIdx = 2 : numel(varargin)
            [fpath,fname,fext] = fileparts(varargin{fileIdx});
            varargin{fileIdx} = fullfile(normalizePath(fpath),[fname fext]);
        end
        % Rerun ghostscript with the normalized folder names
        prepareCmdFile(cmdfile, output, varargin{:});
        [status, errMsg] = ghostscript(['@"' cmdfile '"']);
    end

    % Delete the command file
    delete(cmdfile);

    % Check for ghostscript execution errors
    if status
        errMsg = strrep(errMsg,'\','\\');  % Avoid an "invalid escape-char" warning
        error('YMA:export_fig:append_pdf',errMsg);
    end

    % Rename the file if needed
    if append
        movefile(output, varargin{1}, 'f');
    end
end

% Prepare a text file with ghostscript directives
function prepareCmdFile(cmdfile, output, varargin)
    fh = fopen(cmdfile, 'w');
    fprintf(fh, '-q -dNOPAUSE -dBATCH -sDEVICE=pdfwrite -dPDFSETTINGS=/prepress -sOutputFile="%s" -f', output);
    fprintf(fh, ' "%s"', varargin{:});
    fclose(fh);
end

% Convert long/non-ASCII folder names into their short ASCII equivalents
function pathStr = normalizePath(pathStr)
    [fpath,fname,fext] = fileparts(pathStr);
    if isempty(fpath) || strcmpi(fpath,pathStr), return, end
    dirOutput = evalc(['system(''dir /X /AD "' pathStr '*"'')']);
    shortName = strtrim(regexprep(dirOutput,{'.*> *',[fname fext '.*']},''));
    if isempty(shortName)
        shortName = [fname fext];
    end
    fpath = normalizePath(fpath);  %recursive until entire fpath is processed
    pathStr = fullfile(fpath, shortName);
end
