# Supplementary material for: Firing rate-dependent phase responses of Purkinje cells support transient oscillations
Source: eLife. 2020 Sep 8;9:e60692. doi: 10.7554/eLife.60692 (PMC7478895; doi:10.7554/eLife.60692)
Supplement: Source code 1. [file elife-60692-code1.zip › source_code&data/figure2/figure2B/electrode.hoc]

objref stim1
somaA stim1 = new IClamp(0.5)
stim1.del = 000
stim1.dur = tstop
stim1.amp =0.1*0
finitialize(-63)
