# Supplementary material for: Firing rate-dependent phase responses of Purkinje cells support transient oscillations
Source: eLife. 2020 Sep 8;9:e60692. doi: 10.7554/eLife.60692 (PMC7478895; doi:10.7554/eLife.60692)
Supplement: Source code 1. [file elife-60692-code1.zip › source_code&data/figure2/figure2B/axialcurr2.hoc]

//remember to set the nseg to 3, the unit of i should be nA
//soma to dendrite
func iao() { local i
	dendA1_0 {
		i = -(v(0.5)-v(0.5-1/nseg))/ri(0.5)
	}
	return i
}
func iai() { local i
	dendA1_0 {
	  i = -(v(0.5+1/nseg)-v(0.5))/ri(0.5+1/nseg)	
	}
	return i
}
func ia3() { local i
	somaA {
	  i = -(v(0.5+1/nseg)-v(0.5))/ri(0.5+1/nseg)	
	}
	return i
}

func ia4() { local i
	somaA {
	  i = (v(0.5-1/nseg)-v(0.5))/ri(0.5)	
	}
	return i
}

func ia5() { local i
	dendA1_00101111 {
	  i = -(v(0.5+1/nseg)-v(0.5))/ri(0.5+1/nseg)	
	}
	return i
}

func ia6() { local i
	dendA1_00101111 {
	  i = (v(0.5-1/nseg)-v(0.5))/ri(0.5)	
	}
	return i
}
func ia7() { local i
	dendA1_001011110110010110 {
	  i = -(v(0.5+1/nseg)-v(0.5))/ri(0.5+1/nseg)	
	}
	return i
}

func ia8() { local i
	dendA1_001011110110010110 {
	  i = (v(0.5-1/nseg)-v(0.5))/ri(0.5)	
	}
	return i
}


func s1() { local s
	dendA1_001011110110010110 {
	 s = area(0.5)
	}
	return s
}
