# Supplementary material for: Firing rate-dependent phase responses of Purkinje cells support transient oscillations
Source: eLife. 2020 Sep 8;9:e60692. doi: 10.7554/eLife.60692 (PMC7478895; doi:10.7554/eLife.60692)
Supplement: Source code 1. [file elife-60692-code1.zip › source_code&data/figure2/figure2B/Purkinje19b972-1.nrn]

/* This is a model of a Purkinje cell from Mike Hausser (cell 2, 19.2.97)  */
/* Reconstruction using Neurolucida 2.0, 8.8.1997, file for NEURON 3.0     */
/* Arnd Roth                                                               */
/* Abteilung Zellphysiologie                                               */
/* Max-Planck-Institut fuer Medizinische Forschung                         */
/* Postfach 10 38 20, D-69028 Heidelberg, Germany                          */
/* email: roth@sunny.mpimf-heidelberg.mpg.de                               */
/* Purkinje19b972-1.nrn      Version 2.0 includes axon          23.4.1998  */

/* define geometry */

{create somaA}
{access somaA}
{nseg = 10}
{pt3dclear()}
{pt3dadd(4.69, -5.89, 0.96, 3.00)}
{pt3dadd(4.89, -5.60, 0.96, 3.00)}
{pt3dadd(5.84, -5.32, 0.96, 4.99)}
{pt3dadd(7.28, -4.63, 0.96, 10.98)}
{pt3dadd(7.41, -3.21, 0.96, 15.55)}
{pt3dadd(7.65, -2.24, 0.96, 17.42)}
{pt3dadd(8.88, -1.53, 0.96, 19.35)}
{pt3dadd(9.43, -0.71, 0.97, 19.75)}
{pt3dadd(10.01, 0.07, 0.97, 20.36)}
{pt3dadd(10.66, 1.01, 0.97, 21.14)}
{pt3dadd(11.20, 1.85, 0.97, 21.31)}
{pt3dadd(11.74, 2.69, 0.97, 21.59)}
{pt3dadd(12.05, 3.68, 0.97, 21.51)}
{pt3dadd(12.41, 4.60, 0.97, 21.96)}
{pt3dadd(12.78, 5.49, 0.98, 21.61)}
{pt3dadd(13.19, 6.37, 0.98, 20.99)}
{pt3dadd(13.46, 7.37, 0.98, 21.06)}
{pt3dadd(13.72, 8.19, 0.98, 20.10)}
{pt3dadd(14.09, 8.98, 0.98, 19.12)}
{pt3dadd(14.47, 9.82, 0.98, 17.63)}
{pt3dadd(14.87, 10.45, 0.98, 16.29)}
{pt3dadd(15.30, 11.52, 0.99, 14.53)}
{pt3dadd(15.60, 12.32, 0.99, 12.53)}
{pt3dadd(16.66, 12.96, 0.99, 10.10)}
{pt3dadd(18.10, 13.76, 0.99, 6.85)}
{pt3dadd(17.97, 14.32, 0.99, 4.86)}
{pt3dadd(18.66, 15.28, 0.99, 4.00)}
{pt3dadd(19.35, 15.92, 0.99, 3.86)}
{pt3dadd(18.14, 16.67, 1.00, 3.66)}

//{create axonA1_0}
//{somaA connect axonA1_0(0), 0}
//{access axonA1_0}
//{nseg = 18}
{create AIS}
{somaA connect AIS(0), 0}
{access AIS}
{nseg = 10}
{pt3dclear()}
{pt3dadd(0.00, 0.00, 1.00, 1.84)}
{pt3dadd(-1.48, -1.33, 1.00, 1.10)}
{pt3dadd(-2.95, -2.33, 3.80, 1.10)}
{pt3dadd(-4.43, -3.32, 5.80, 1.10)}
{pt3dadd(-6.09, -4.32, 7.00, 0.74)}
{pt3dadd(-8.67, -6.64, 7.80, 0.74)}
{pt3dadd(-10.52, -8.80, 6.00, 0.74)}
//the following point was added artificially to make the length of AIS realistic
{pt3dadd(-11.32, -10.1, 6.0, 0.74)}
/*************
{pt3dadd(-11.99, -11.30, 6.20, 0.74)}
{pt3dadd(-13.84, -13.29, 5.40, 0.74)}
{pt3dadd(-15.50, -15.95, 6.20, 0.74)}
{pt3dadd(-36.58, -72.04, -3.20, 0.74)}
{pt3dadd(-38.24, -73.70, -4.80, 0.74)}
{pt3dadd(-39.17, -74.87, -5.00, 1.10)}
{pt3dadd(-39.54, -76.69, -4.60, 1.48)}
{pt3dadd(-40.09, -78.02, -4.60, 1.84)}
*******/
{create axonA1_00}
//{axonA1_0 connect axonA1_00(0), 1}
{AIS connect axonA1_00(0), 1}
{access axonA1_00}
{nseg = 1}
{pt3dclear()}
{pt3dadd(-40.09, -78.02, -4.60, 2.22)}
{pt3dadd(-40.64, -80.18, -5.60, 2.22)}
{pt3dadd(-40.64, -82.18, -5.80, 3.32)}
{pt3dadd(-40.46, -82.34, -5.20, 4.06)}

{create axonA1_000}
{axonA1_00 connect axonA1_000(0), 1}
{access axonA1_000}
{nseg = 26}
{pt3dclear()}
{pt3dadd(-40.46, -82.34, -5.20, 0.36)}
{pt3dadd(-39.54, -85.00, -4.20, 0.36)}
{pt3dadd(-38.43, -86.49, -5.00, 0.36)}
{pt3dadd(-41.20, -107.72, -22.40, 0.36)}
{pt3dadd(-39.35, -109.54, -22.20, 0.74)}
{pt3dadd(-38.24, -111.04, -23.20, 0.74)}
{pt3dadd(-37.32, -111.87, -22.20, 1.10)}
{pt3dadd(-36.58, -112.37, -22.20, 1.48)}
{pt3dadd(-35.48, -113.03, -24.20, 1.10)}
{pt3dadd(-32.71, -114.03, -24.20, 0.36)}
{pt3dadd(25.46, -80.35, -14.40, 0.36)}
{pt3dadd(26.75, -78.69, -13.80, 0.74)}
{pt3dadd(27.68, -77.36, -14.00, 1.10)}
{pt3dadd(29.15, -76.20, -14.00, 1.48)}
{pt3dadd(30.26, -75.03, -13.80, 1.10)}

{create axonA1_0000}
{axonA1_000 connect axonA1_0000(0), 1}
{access axonA1_0000}
{nseg = 12}
{pt3dclear()}
{pt3dadd(30.26, -75.03, -13.80, 0.36)}
{pt3dadd(31.55, -73.54, -15.00, 0.36)}
{pt3dadd(33.21, -71.88, -15.00, 0.36)}
{pt3dadd(56.83, -49.12, -4.80, 0.36)}
{pt3dadd(59.23, -47.62, -4.80, 0.74)}
{pt3dadd(61.07, -46.46, -3.60, 0.74)}

{create axonA1_00000}
{axonA1_0000 connect axonA1_00000(0), 1}
{access axonA1_00000}
{nseg = 14}
{pt3dclear()}
{pt3dadd(61.07, -46.46, -3.60, 0.36)}
{pt3dadd(61.99, -44.47, -5.60, 0.36)}
{pt3dadd(61.62, -43.14, -7.20, 0.36)}
{pt3dadd(63.10, -41.64, -6.00, 0.36)}
{pt3dadd(64.39, -40.65, -5.80, 0.36)}
{pt3dadd(65.13, -39.15, -4.00, 0.36)}
{pt3dadd(65.68, -38.82, -4.40, 1.48)}
{pt3dadd(66.98, -37.82, -4.40, 1.48)}
{pt3dadd(68.82, -36.33, -3.40, 0.36)}
{pt3dadd(69.37, -35.33, -2.60, 0.36)}
{pt3dadd(69.19, -33.51, -3.40, 0.36)}
{pt3dadd(69.37, -31.18, -3.00, 0.36)}
{pt3dadd(68.64, -29.19, -2.40, 0.36)}
{pt3dadd(68.21, -28.52, -2.20, 1.10)}
{pt3dadd(68.21, -27.85, -2.20, 1.10)}
{pt3dadd(67.84, -26.86, -4.20, 0.36)}
{pt3dadd(67.84, -25.03, -2.20, 0.36)}
{pt3dadd(67.84, -24.20, -3.20, 1.10)}
{pt3dadd(67.84, -23.37, -3.20, 1.48)}
{pt3dadd(67.84, -22.87, -3.80, 2.22)}
{pt3dadd(67.84, -21.87, -5.00, 1.84)}
{pt3dadd(67.84, -20.88, -3.60, 0.74)}
{pt3dadd(67.47, -19.55, -4.80, 0.36)}
{pt3dadd(67.47, -18.55, -3.20, 0.36)}
{pt3dadd(67.84, -17.72, -3.20, 0.36)}
{pt3dadd(67.65, -16.56, -3.20, 0.36)}
{pt3dadd(67.28, -16.06, -4.00, 0.74)}
{pt3dadd(66.92, -15.23, -4.00, 1.48)}
{pt3dadd(66.92, -14.90, -4.00, 1.84)}
{pt3dadd(66.55, -14.56, -4.00, 0.74)}
{pt3dadd(65.81, -13.90, -2.20, 0.36)}
{pt3dadd(64.89, -13.23, -2.20, 0.36)}
{pt3dadd(63.78, -13.07, -0.60, 0.36)}
{pt3dadd(63.04, -13.07, -0.60, 0.36)}
{pt3dadd(62.12, -12.74, -0.60, 0.36)}
{pt3dadd(61.75, -12.07, -1.20, 0.36)}
{pt3dadd(61.93, -11.57, -2.00, 1.10)}
{pt3dadd(61.57, -11.24, 0.20, 2.22)}
{pt3dadd(61.38, -9.91, 0.20, 2.96)}
{pt3dadd(60.83, -8.58, 0.20, 3.32)}
{pt3dadd(60.46, -7.25, -1.60, 0.36)}
{pt3dadd(60.46, -5.92, -1.60, 0.36)}
{pt3dadd(61.01, -4.76, -1.40, 0.36)}
{pt3dadd(61.75, -4.43, -1.40, 0.36)}

{create axonA1_00001}
{axonA1_0000 connect axonA1_00001(0), 1}
{access axonA1_00001}
{nseg = 11}
{pt3dclear()}
{pt3dadd(61.07, -46.46, -3.60, 0.74)}
{pt3dadd(62.48, -46.50, -4.60, 0.74)}
{pt3dadd(64.70, -45.50, -4.60, 0.36)}
{pt3dadd(66.17, -44.84, -3.60, 0.36)}
{pt3dadd(80.75, -29.56, -3.20, 0.36)}
{pt3dadd(82.23, -29.56, -3.40, 0.36)}
{pt3dadd(84.62, -29.72, -3.60, 0.36)}
{pt3dadd(88.13, -29.06, -2.00, 0.36)}
{pt3dadd(89.24, -29.06, -2.20, 1.10)}
{pt3dadd(90.71, -28.89, -2.20, 1.84)}
{pt3dadd(92.19, -29.06, -1.40, 2.22)}
{pt3dadd(92.93, -29.22, -1.40, 1.84)}
{pt3dadd(94.03, -29.39, -1.60, 0.36)}
{pt3dadd(95.51, -30.22, -1.60, 0.36)}
{pt3dadd(96.43, -30.55, -1.00, 0.74)}
{pt3dadd(99.02, -29.72, -1.00, 0.74)}
{pt3dadd(100.12, -29.39, -3.40, 1.84)}
{pt3dadd(101.04, -29.06, -2.40, 2.58)}
{pt3dadd(101.60, -27.56, -3.40, 0.36)}

{create axonA1_000010}
{axonA1_00001 connect axonA1_000010(0), 1}
{access axonA1_000010}
{nseg = 1}
{pt3dclear()}
{pt3dadd(101.60, -27.56, -3.40, 0.36)}
{pt3dadd(101.41, -25.90, -3.20, 0.36)}
{pt3dadd(101.41, -25.90, -3.40, 1.10)}
{pt3dadd(101.41, -25.24, -3.40, 1.48)}

{create axonA1_0000100}
{axonA1_000010 connect axonA1_0000100(0), 1}
{access axonA1_0000100}
{nseg = 5}
{pt3dclear()}
{pt3dadd(101.41, -25.24, -3.40, 0.36)}
{pt3dadd(100.49, -23.41, -2.80, 0.36)}
{pt3dadd(100.31, -22.25, -2.80, 0.36)}
{pt3dadd(99.20, -20.92, -3.60, 0.74)}
{pt3dadd(98.09, -19.42, -4.40, 0.36)}
{pt3dadd(96.25, -18.76, -4.40, 0.36)}
{pt3dadd(95.69, -18.76, -4.80, 1.48)}
{pt3dadd(94.77, -18.93, -4.80, 1.84)}
{pt3dadd(94.22, -17.93, -2.60, 0.36)}
{pt3dadd(92.74, -17.10, -4.00, 0.36)}
{pt3dadd(89.79, -16.27, -4.20, 1.10)}

{create axonA1_0000101}
{axonA1_000010 connect axonA1_0000101(0), 1}
{access axonA1_0000101}
{nseg = 1}
{pt3dclear()}
{pt3dadd(101.41, -25.24, -3.40, 0.74)}
{pt3dadd(105.84, -24.91, -4.40, 0.74)}

{create axonA1_000011}
{axonA1_00001 connect axonA1_000011(0), 1}
{access axonA1_000011}
{nseg = 10}
{pt3dclear()}
{pt3dadd(101.60, -27.56, -3.40, 0.36)}
{pt3dadd(103.27, -27.84, -4.80, 0.36)}
{pt3dadd(104.56, -28.67, -4.80, 0.36)}
{pt3dadd(106.04, -28.51, -3.60, 0.36)}
{pt3dadd(107.51, -27.68, -4.60, 0.74)}
{pt3dadd(109.17, -26.68, -3.80, 0.74)}
{pt3dadd(111.39, -26.01, -4.40, 0.36)}
{pt3dadd(111.94, -26.18, -4.40, 0.36)}
{pt3dadd(113.79, -24.69, -4.40, 0.36)}
{pt3dadd(115.63, -23.36, -5.00, 0.36)}
{pt3dadd(116.55, -22.86, -5.60, 1.10)}
{pt3dadd(117.11, -21.36, -6.40, 1.84)}
{pt3dadd(117.48, -20.53, -4.80, 1.84)}
{pt3dadd(118.03, -19.87, -3.80, 0.74)}
{pt3dadd(118.58, -18.87, -3.80, 0.36)}
{pt3dadd(118.95, -17.87, -3.80, 0.74)}
{pt3dadd(119.50, -15.88, -5.60, 0.36)}
{pt3dadd(120.06, -15.22, -5.60, 0.36)}
{pt3dadd(122.27, -12.89, -5.00, 0.74)}
{pt3dadd(123.01, -11.56, -3.80, 0.36)}
{pt3dadd(123.01, -10.57, -3.80, 0.36)}
{pt3dadd(124.12, -9.57, -6.40, 0.36)}
{pt3dadd(124.86, -8.90, -4.80, 1.10)}
{pt3dadd(125.78, -7.91, -4.80, 1.84)}

{create axonA1_0001}
{axonA1_000 connect axonA1_0001(0), 1}
{access axonA1_0001}
{nseg = 37}
{pt3dclear()}
{pt3dadd(30.26, -75.03, -13.80, 0.36)}
{pt3dadd(33.34, -73.50, -16.00, 0.36)}
{pt3dadd(66.63, -41.76, -15.80, 0.36)}
{pt3dadd(67.92, -39.77, -17.40, 0.36)}
{pt3dadd(68.29, -39.10, -16.80, 0.36)}
{pt3dadd(68.66, -38.60, -16.80, 1.10)}
{pt3dadd(69.03, -37.44, -16.80, 1.10)}
{pt3dadd(69.39, -36.44, -16.40, 0.36)}
{pt3dadd(70.13, -35.78, -16.40, 0.36)}
{pt3dadd(71.98, -35.78, -16.40, 0.36)}
{pt3dadd(93.56, -33.29, -15.40, 0.36)}
{pt3dadd(97.07, -33.12, -16.20, 0.36)}
{pt3dadd(97.99, -32.96, -16.20, 1.10)}
{pt3dadd(99.10, -32.96, -16.20, 1.48)}
{pt3dadd(100.76, -33.12, -16.20, 1.48)}
{pt3dadd(102.05, -32.79, -17.00, 0.74)}
{pt3dadd(102.61, -32.96, -17.00, 0.36)}
{pt3dadd(106.66, -32.12, -18.20, 0.36)}
{pt3dadd(107.59, -31.79, -18.80, 1.10)}
{pt3dadd(109.06, -31.46, -18.80, 1.48)}
{pt3dadd(109.80, -31.29, -18.80, 1.48)}
{pt3dadd(110.72, -30.80, -17.00, 0.36)}
{pt3dadd(113.68, -28.97, -17.60, 0.36)}
{pt3dadd(114.97, -28.30, -19.00, 1.10)}
{pt3dadd(115.89, -27.47, -19.60, 1.10)}
{pt3dadd(117.18, -25.48, -19.40, 0.36)}
{pt3dadd(117.92, -23.32, -19.40, 0.36)}
{pt3dadd(119.58, -22.99, -19.20, 0.36)}
{pt3dadd(120.50, -22.82, -16.60, 1.10)}
{pt3dadd(122.53, -23.32, -17.00, 1.48)}
{pt3dadd(123.45, -23.15, -17.20, 1.48)}
{pt3dadd(124.93, -22.82, -15.80, 0.36)}
{pt3dadd(126.59, -20.50, -16.80, 0.36)}
{pt3dadd(128.25, -17.17, -16.80, 0.36)}
{pt3dadd(129.36, -16.68, -14.80, 0.74)}
{pt3dadd(130.83, -15.35, -16.40, 1.10)}
{pt3dadd(131.39, -14.35, -16.40, 1.48)}
{pt3dadd(131.94, -13.02, -16.00, 0.36)}
{pt3dadd(132.31, -11.86, -16.00, 0.36)}
{pt3dadd(133.05, -10.53, -16.00, 0.36)}
{pt3dadd(133.79, -8.70, -17.60, 0.36)}
{pt3dadd(134.15, -7.04, -17.60, 0.36)}
{pt3dadd(136.92, -4.88, -17.60, 0.36)}
{pt3dadd(137.11, -4.38, -15.20, 1.48)}
{pt3dadd(138.40, -3.39, -15.20, 1.84)}
{pt3dadd(139.14, -2.39, -15.20, 0.36)}
{pt3dadd(141.17, -1.89, -16.20, 0.36)}
{pt3dadd(142.09, -1.89, -14.60, 1.10)}
{pt3dadd(143.38, -0.56, -14.60, 1.10)}
{pt3dadd(143.93, -0.23, -14.20, 0.36)}
{pt3dadd(145.96, -0.06, -14.20, 0.36)}
{pt3dadd(148.18, 0.77, -14.40, 0.36)}
{pt3dadd(149.84, 1.10, -14.20, 0.74)}
{pt3dadd(150.94, 0.60, -14.80, 0.36)}

{create axonA1_001}
{axonA1_00 connect axonA1_001(0), 1}
{access axonA1_001}
{nseg = 3}
{pt3dclear()}
{pt3dadd(-40.46, -82.34, -5.20, 1.10)}
{pt3dadd(-41.38, -85.33, -9.00, 1.10)}
{pt3dadd(-41.75, -87.32, -8.20, 1.10)}
{pt3dadd(-42.30, -89.15, -7.80, 1.10)}
{pt3dadd(-42.86, -91.48, -8.60, 1.10)}

{create axonA1_01}
//{axonA1_0 connect axonA1_01(0), 1}
{AIS connect axonA1_01(0), 1}
{access axonA1_01}
{nseg = 15}
{pt3dclear()}
{pt3dadd(-40.09, -78.02, -4.60, 0.36)}
{pt3dadd(-41.67, -77.17, -4.80, 0.36)}
{pt3dadd(-42.78, -74.18, -4.80, 0.36)}
{pt3dadd(-43.30, -73.38, -3.60, 0.36)}
{pt3dadd(-45.00, -30.06, 0.20, 0.36)}
{pt3dadd(-44.63, -28.07, 0.20, 0.74)}
{pt3dadd(-43.71, -25.91, 0.20, 0.74)}
{pt3dadd(-43.16, -23.92, 1.00, 0.74)}
{pt3dadd(-42.79, -22.59, 1.00, 0.74)}

{create axonA1_010}
{axonA1_01 connect axonA1_010(0), 1}
{access axonA1_010}
{nseg = 11}
{pt3dclear()}
{pt3dadd(-42.79, -22.59, 1.00, 0.36)}
{pt3dadd(-42.42, -20.59, 1.00, 0.36)}
{pt3dadd(-42.42, -18.77, 1.00, 0.36)}
{pt3dadd(-53.12, 14.75, 0.20, 0.36)}
{pt3dadd(-54.04, 16.24, 0.20, 0.36)}
{pt3dadd(-54.41, 18.40, 0.20, 0.36)}
{pt3dadd(-54.04, 19.57, 0.20, 0.74)}
{pt3dadd(-53.67, 20.90, -0.20, 1.10)}
{pt3dadd(-53.67, 21.89, -0.20, 2.22)}

{create axonA1_0100}
{axonA1_010 connect axonA1_0100(0), 1}
{access axonA1_0100}
{nseg = 10}
{pt3dclear()}
{pt3dadd(-53.67, 21.89, -0.20, 0.36)}
{pt3dadd(-55.89, 24.05, -0.20, 0.36)}
{pt3dadd(-56.44, 25.71, -0.20, 0.36)}
{pt3dadd(-58.10, 28.20, 1.00, 0.74)}
{pt3dadd(-59.39, 28.87, 1.00, 0.36)}
{pt3dadd(-59.95, 30.53, 1.40, 0.36)}
{pt3dadd(-61.42, 32.19, 3.00, 0.36)}
{pt3dadd(-62.35, 32.86, 3.00, 0.74)}
{pt3dadd(-63.08, 33.69, 3.00, 0.36)}
{pt3dadd(-64.37, 34.85, 3.80, 0.36)}
{pt3dadd(-65.48, 35.18, 3.80, 0.36)}
{pt3dadd(-67.14, 34.52, 3.40, 0.36)}
{pt3dadd(-68.06, 34.02, 4.00, 1.10)}
{pt3dadd(-69.17, 33.85, 2.40, 1.48)}
{pt3dadd(-69.91, 34.02, 2.40, 1.10)}
{pt3dadd(-71.02, 33.85, 3.00, 0.74)}
{pt3dadd(-72.49, 33.85, 2.40, 0.36)}
{pt3dadd(-74.34, 34.02, 1.80, 0.36)}
{pt3dadd(-75.81, 34.85, 0.40, 0.36)}
{pt3dadd(-76.00, 36.18, -0.20, 0.36)}
{pt3dadd(-75.63, 37.84, -0.40, 0.36)}
{pt3dadd(-75.44, 39.00, 1.00, 1.48)}

{create axonA1_01000}
{axonA1_0100 connect axonA1_01000(0), 1}
{access axonA1_01000}
{nseg = 5}
{pt3dclear()}
{pt3dadd(-75.44, 39.00, 1.00, 1.48)}
{pt3dadd(-77.34, 38.50, 1.80, 1.48)}
{pt3dadd(-78.63, 38.83, 2.00, 1.84)}
{pt3dadd(-79.37, 40.00, 3.20, 1.48)}
{pt3dadd(-79.92, 41.99, 4.00, 0.36)}
{pt3dadd(-80.29, 42.99, 4.00, 0.36)}
{pt3dadd(-80.84, 43.65, 4.20, 1.10)}
{pt3dadd(-81.58, 44.48, 3.40, 1.10)}
{pt3dadd(-83.43, 45.31, 3.80, 0.36)}
{pt3dadd(-83.79, 45.48, 3.40, 0.74)}
{pt3dadd(-84.16, 45.81, 3.40, 0.74)}
{pt3dadd(-84.35, 46.64, 2.60, 0.18)}
{pt3dadd(-84.16, 47.47, 2.60, 0.18)}
{pt3dadd(-84.16, 47.64, 2.20, 0.36)}
{pt3dadd(-84.16, 48.30, 2.20, 0.36)}
{pt3dadd(-84.90, 49.13, 2.00, 0.18)}
{pt3dadd(-85.64, 49.96, 2.00, 0.18)}
{pt3dadd(-85.64, 49.96, 2.00, 0.74)}
{pt3dadd(-85.64, 50.63, 1.00, 1.10)}
{pt3dadd(-85.82, 51.46, 1.00, 1.10)}

{create axonA1_01001}
{axonA1_0100 connect axonA1_01001(0), 1}
{access axonA1_01001}
{nseg = 5}
{pt3dclear()}
{pt3dadd(-75.44, 39.00, 1.00, 0.74)}
{pt3dadd(-74.40, 39.30, 3.60, 0.74)}
{pt3dadd(-73.11, 39.80, 4.00, 0.74)}
{pt3dadd(-72.56, 40.80, 4.00, 0.74)}
{pt3dadd(-72.92, 42.12, 4.00, 0.74)}
{pt3dadd(-73.29, 42.79, 4.00, 0.36)}
{pt3dadd(-72.37, 43.29, 4.60, 0.36)}
{pt3dadd(-71.63, 43.45, 4.60, 1.10)}
{pt3dadd(-70.71, 43.95, 6.20, 1.84)}
{pt3dadd(-70.16, 44.28, 6.80, 1.10)}
{pt3dadd(-69.60, 45.11, 5.60, 0.36)}
{pt3dadd(-69.42, 46.28, 5.60, 0.36)}
{pt3dadd(-69.60, 46.44, 5.40, 1.10)}
{pt3dadd(-69.42, 47.77, 6.00, 1.10)}
{pt3dadd(-69.42, 48.27, 7.40, 0.36)}
{pt3dadd(-69.79, 49.43, 7.40, 0.36)}
{pt3dadd(-69.79, 49.93, 7.80, 1.10)}
{pt3dadd(-69.79, 50.93, 7.80, 1.48)}
{pt3dadd(-69.79, 51.76, 7.80, 1.48)}

{create axonA1_0101}
{axonA1_010 connect axonA1_0101(0), 1}
{access axonA1_0101}
{nseg = 1}
{pt3dclear()}
{pt3dadd(-53.67, 21.89, -0.20, 2.22)}
{pt3dadd(-53.18, 23.19, -0.40, 2.22)}

{create axonA1_01010}
{axonA1_0101 connect axonA1_01010(0), 1}
{access axonA1_01010}
{nseg = 5}
{pt3dclear()}
{pt3dadd(-53.18, 23.19, -0.40, 0.36)}
{pt3dadd(-52.81, 24.85, -1.60, 0.36)}
{pt3dadd(-53.55, 25.84, -1.60, 0.36)}
{pt3dadd(-53.92, 27.17, -2.20, 0.36)}
{pt3dadd(-53.37, 28.50, -2.40, 0.36)}
{pt3dadd(-52.63, 30.83, -4.00, 0.74)}
{pt3dadd(-53.00, 31.49, -4.40, 0.36)}
{pt3dadd(-53.18, 31.99, -4.40, 0.36)}
{pt3dadd(-53.55, 32.49, -4.40, 1.10)}
{pt3dadd(-54.84, 33.32, -4.40, 1.10)}
{pt3dadd(-55.58, 33.98, -3.60, 0.36)}
{pt3dadd(-56.87, 34.48, -5.60, 0.36)}
{pt3dadd(-58.53, 34.98, -5.60, 0.36)}
{pt3dadd(-59.09, 35.15, -6.00, 1.10)}
{pt3dadd(-59.83, 35.15, -6.00, 1.84)}
{pt3dadd(-60.38, 35.48, -4.80, 2.22)}

{create axonA1_01011}
{axonA1_0101 connect axonA1_01011(0), 1}
{access axonA1_01011}
{nseg = 19}
{pt3dclear()}
{pt3dadd(-53.18, 23.19, -0.40, 0.36)}
{pt3dadd(-50.97, 23.52, -0.80, 0.36)}
{pt3dadd(-50.05, 23.35, -0.20, 0.74)}
{pt3dadd(-48.20, 23.85, -0.20, 0.36)}
{pt3dadd(-47.46, 24.85, -0.20, 0.36)}
{pt3dadd(-46.36, 26.84, 0.20, 0.36)}
{pt3dadd(-45.43, 28.83, 1.40, 0.36)}
{pt3dadd(-45.06, 30.16, 1.40, 0.36)}
{pt3dadd(-44.88, 31.82, 1.40, 0.36)}
{pt3dadd(-44.88, 33.49, 1.60, 1.10)}
{pt3dadd(-45.43, 34.81, 1.60, 1.48)}
{pt3dadd(-45.80, 35.65, 2.60, 0.74)}
{pt3dadd(-46.36, 37.14, 2.60, 0.36)}
{pt3dadd(-46.54, 40.46, 2.60, 0.36)}
{pt3dadd(-46.91, 44.12, 2.60, 0.36)}
{pt3dadd(-47.09, 45.94, 2.60, 0.36)}
{pt3dadd(-47.09, 46.61, 2.60, 0.36)}
{pt3dadd(-46.73, 47.44, 0.80, 1.10)}
{pt3dadd(-46.17, 48.27, 0.80, 1.84)}
{pt3dadd(-45.25, 49.10, 0.80, 1.48)}
{pt3dadd(-45.06, 49.93, -0.40, 0.74)}
{pt3dadd(-44.70, 50.60, -0.40, 0.74)}
{pt3dadd(-44.70, 51.43, -2.00, 1.48)}
{pt3dadd(-44.33, 52.76, -2.00, 1.48)}
{pt3dadd(-43.96, 53.75, -1.60, 0.36)}
{pt3dadd(-44.14, 54.91, -1.60, 0.36)}
{pt3dadd(-44.33, 55.41, -2.80, 1.48)}
{pt3dadd(-44.70, 56.08, -2.80, 2.22)}
{pt3dadd(-45.06, 57.24, -2.80, 1.48)}
{pt3dadd(-45.62, 57.90, -1.60, 0.36)}
{pt3dadd(-46.17, 58.74, -1.60, 0.36)}
{pt3dadd(-46.91, 59.40, -0.60, 1.10)}
{pt3dadd(-47.46, 60.23, -0.60, 1.48)}
{pt3dadd(-47.83, 61.06, -0.60, 1.10)}
{pt3dadd(-48.57, 61.56, 0.40, 0.36)}
{pt3dadd(-49.86, 61.89, 0.20, 0.36)}
{pt3dadd(-50.60, 62.22, 1.60, 1.10)}
{pt3dadd(-51.34, 62.22, 1.60, 1.48)}
{pt3dadd(-53.37, 62.39, 1.80, 1.48)}
{pt3dadd(-54.47, 62.72, 2.00, 0.36)}
{pt3dadd(-55.21, 63.55, 2.00, 0.36)}
{pt3dadd(-56.32, 64.55, 3.60, 0.36)}
{pt3dadd(-56.69, 65.55, 3.60, 0.74)}
{pt3dadd(-57.43, 66.71, 3.60, 0.36)}
{pt3dadd(-57.80, 67.71, 2.60, 0.36)}
{pt3dadd(-58.90, 68.37, 2.60, 0.36)}
{pt3dadd(-59.64, 68.70, 3.00, 0.36)}
{pt3dadd(-59.83, 70.03, 2.20, 0.36)}
{pt3dadd(-60.45, 71.16, 2.20, 0.36)}
{pt3dadd(-61.00, 72.16, 2.60, 1.48)}
{pt3dadd(-61.00, 72.66, 2.60, 1.84)}
{pt3dadd(-61.37, 73.49, 2.60, 1.48)}
{pt3dadd(-62.11, 73.99, 2.60, 0.36)}
{pt3dadd(-62.84, 74.15, 2.60, 0.36)}
{pt3dadd(-63.77, 74.82, 4.40, 0.36)}
{pt3dadd(-64.14, 74.65, 4.40, 1.48)}
{pt3dadd(-65.06, 75.65, 4.40, 1.48)}
{pt3dadd(-65.80, 76.48, 4.00, 0.74)}
{pt3dadd(-66.35, 77.31, 4.00, 0.36)}
{pt3dadd(-66.90, 78.31, 4.00, 0.36)}
{pt3dadd(-67.46, 79.14, 4.80, 0.74)}
{pt3dadd(-67.64, 80.13, 4.80, 1.10)}
{pt3dadd(-67.83, 80.80, 4.80, 0.36)}
{pt3dadd(-68.19, 81.46, 4.80, 0.36)}
{pt3dadd(-68.93, 82.13, 4.80, 1.10)}
{pt3dadd(-69.67, 82.96, 5.60, 1.48)}

{create axonA1_011}
{axonA1_01 connect axonA1_011(0), 1}
{access axonA1_011}
{nseg = 7}
{pt3dclear()}
{pt3dadd(-42.79, -22.59, 1.00, 0.74)}
{pt3dadd(-41.97, -21.27, -0.40, 0.74)}
{pt3dadd(-40.12, -18.45, -0.40, 0.36)}
{pt3dadd(-37.91, -15.62, 0.40, 0.36)}
{pt3dadd(-36.62, -12.30, 0.40, 0.36)}
{pt3dadd(-35.33, -9.31, 0.40, 0.36)}
{pt3dadd(-35.51, -7.15, 0.40, 0.36)}
{pt3dadd(-35.88, -5.66, -0.20, 0.36)}
{pt3dadd(-36.07, -4.16, -0.40, 0.36)}
{pt3dadd(-36.07, -3.00, -0.40, 0.74)}

{create axonA1_0110}
{axonA1_011 connect axonA1_0110(0), 1}
{access axonA1_0110}
{nseg = 43}
{pt3dclear()}
{pt3dadd(-36.07, -3.00, -0.40, 0.36)}
{pt3dadd(-36.62, -1.84, 0.00, 0.36)}
{pt3dadd(-36.80, 0.32, 0.00, 0.36)}
{pt3dadd(-36.43, 2.82, 0.00, 0.36)}
{pt3dadd(-35.93, 5.21, -0.80, 0.36)}
{pt3dadd(-35.19, 8.69, -0.40, 0.36)}
{pt3dadd(-35.37, 11.52, -0.80, 0.36)}
{pt3dadd(-36.30, 15.01, -0.80, 0.36)}
{pt3dadd(-37.22, 17.17, -0.40, 0.36)}
{pt3dadd(-37.59, 19.16, -1.40, 0.36)}
{pt3dadd(-38.88, 20.82, -1.80, 0.36)}
{pt3dadd(-39.80, 22.15, -3.60, 0.74)}
{pt3dadd(-41.28, 24.14, -3.20, 0.74)}
{pt3dadd(-41.83, 24.97, -3.20, 0.36)}
{pt3dadd(-42.20, 25.64, -3.20, 0.36)}
{pt3dadd(-42.94, 26.30, -3.20, 1.10)}
{pt3dadd(-43.31, 26.80, -3.20, 2.22)}
{pt3dadd(-44.05, 27.80, -3.20, 2.96)}
{pt3dadd(-44.05, 28.79, -2.20, 2.96)}
{pt3dadd(-44.60, 29.62, -2.20, 1.48)}
{pt3dadd(-46.26, 30.62, -2.00, 0.36)}
{pt3dadd(-48.29, 31.78, -2.20, 0.36)}
{pt3dadd(-49.58, 32.61, -3.20, 0.74)}
{pt3dadd(-50.50, 33.28, -2.40, 0.74)}
{pt3dadd(-51.98, 35.11, -2.20, 0.74)}
{pt3dadd(-52.35, 35.77, -2.80, 1.48)}
{pt3dadd(-53.27, 36.60, -1.80, 1.84)}
{pt3dadd(-54.75, 37.60, -2.20, 1.10)}
{pt3dadd(-56.04, 38.93, -2.20, 0.36)}
{pt3dadd(-57.70, 39.59, -2.20, 0.36)}
{pt3dadd(-58.44, 40.09, -2.20, 0.36)}
{pt3dadd(-59.17, 40.26, -3.00, 1.10)}
{pt3dadd(-59.91, 40.59, -2.20, 1.48)}
{pt3dadd(-60.65, 40.92, -2.20, 1.84)}
{pt3dadd(-61.94, 41.58, -1.60, 2.58)}
{pt3dadd(-62.68, 41.92, -3.40, 2.96)}
{pt3dadd(-63.97, 42.41, -3.40, 2.22)}
{pt3dadd(-65.08, 43.25, -2.80, 1.48)}
{pt3dadd(-65.82, 44.57, -2.80, 0.74)}
{pt3dadd(-67.66, 46.24, -2.00, 0.74)}
{pt3dadd(-69.51, 48.89, -0.80, 0.74)}
{pt3dadd(-69.88, 51.05, -1.00, 0.74)}
{pt3dadd(-69.69, 53.21, -0.60, 0.74)}
{pt3dadd(-69.88, 55.04, 0.80, 0.74)}
{pt3dadd(-71.24, 55.43, 1.80, 0.74)}
{pt3dadd(-72.34, 55.93, 2.80, 1.10)}
{pt3dadd(-73.82, 56.10, 2.80, 1.48)}
{pt3dadd(-74.74, 56.60, 2.80, 1.10)}
{pt3dadd(-75.48, 56.76, 3.00, 0.74)}
{pt3dadd(-77.14, 56.60, 3.00, 0.36)}
{pt3dadd(-77.32, 56.10, 3.00, 0.74)}
{pt3dadd(-78.43, 54.77, 5.00, 1.10)}
{pt3dadd(-78.43, 54.10, 5.00, 1.10)}
{pt3dadd(-78.98, 52.61, 5.60, 0.74)}
{pt3dadd(-79.35, 51.45, 6.00, 0.74)}
{pt3dadd(-80.46, 50.45, 6.00, 0.74)}
{pt3dadd(-81.01, 50.12, 7.00, 1.10)}
{pt3dadd(-81.38, 49.45, 7.00, 1.84)}
{pt3dadd(-82.49, 49.12, 6.40, 1.10)}
{pt3dadd(-83.60, 48.62, 5.20, 1.10)}
{pt3dadd(-84.89, 47.79, 5.60, 0.74)}
{pt3dadd(-86.55, 46.80, 6.00, 0.74)}
{pt3dadd(-87.66, 45.97, 6.00, 0.74)}
{pt3dadd(-88.95, 45.47, 6.40, 0.36)}
{pt3dadd(-90.05, 45.30, 6.40, 0.36)}
{pt3dadd(-92.08, 44.80, 6.40, 0.36)}
{pt3dadd(-93.01, 44.80, 6.60, 0.74)}
{pt3dadd(-93.93, 44.64, 6.60, 0.74)}
{pt3dadd(-95.04, 44.14, 6.20, 0.36)}
{pt3dadd(-95.96, 43.64, 6.00, 0.36)}
{pt3dadd(-96.88, 43.64, 7.20, 0.36)}
{pt3dadd(-98.17, 44.14, 8.80, 0.36)}
{pt3dadd(-99.28, 44.14, 9.40, 0.74)}
{pt3dadd(-101.12, 44.80, 9.20, 0.74)}
{pt3dadd(-102.05, 45.13, 9.20, 0.36)}
{pt3dadd(-103.52, 45.63, 9.20, 0.36)}
{pt3dadd(-104.45, 45.97, 9.20, 1.48)}
{pt3dadd(-105.55, 46.80, 8.40, 2.22)}
{pt3dadd(-107.21, 47.29, 8.40, 2.58)}
{pt3dadd(-108.69, 47.63, 8.40, 1.84)}
{pt3dadd(-110.17, 48.46, 8.80, 1.48)}
{pt3dadd(-111.46, 48.79, 8.80, 0.74)}
{pt3dadd(-112.75, 48.96, 9.00, 0.74)}
{pt3dadd(-114.04, 49.79, 9.00, 0.36)}
{pt3dadd(-115.70, 50.78, 9.00, 0.36)}
{pt3dadd(-116.44, 51.61, 9.00, 0.74)}
{pt3dadd(-117.36, 52.44, 9.00, 0.36)}
{pt3dadd(-118.65, 53.94, 8.60, 0.36)}
{pt3dadd(-119.39, 54.60, 8.60, 0.36)}
{pt3dadd(-119.76, 54.94, 8.60, 0.74)}
{pt3dadd(-120.13, 55.43, 8.60, 1.48)}
{pt3dadd(-120.87, 56.10, 8.60, 1.84)}
{pt3dadd(-121.42, 56.76, 8.60, 1.48)}
{pt3dadd(-122.71, 57.10, 8.60, 0.74)}
{pt3dadd(-124.93, 57.43, 8.60, 0.36)}
{pt3dadd(-126.40, 57.76, 8.60, 0.36)}
{pt3dadd(-127.88, 58.09, 8.60, 0.36)}
{pt3dadd(-128.43, 59.59, 8.60, 0.36)}
{pt3dadd(-129.35, 61.25, 9.60, 0.36)}
{pt3dadd(-129.91, 62.74, 9.60, 0.36)}
{pt3dadd(-131.01, 64.40, 9.60, 0.36)}
{pt3dadd(-132.49, 65.40, 9.60, 0.36)}
{pt3dadd(-134.15, 66.56, 9.60, 0.36)}
{pt3dadd(-135.26, 67.39, 8.40, 0.36)}
{pt3dadd(-135.63, 67.73, 8.40, 0.36)}
{pt3dadd(-137.29, 67.73, 7.80, 0.36)}
{pt3dadd(-138.39, 67.73, 7.80, 0.74)}
{pt3dadd(-139.69, 68.22, 7.80, 0.74)}
{pt3dadd(-140.61, 68.72, 8.20, 1.10)}
{pt3dadd(-141.72, 69.55, 8.20, 2.22)}
{pt3dadd(-142.64, 70.22, 8.20, 2.96)}
{pt3dadd(-143.74, 71.71, 8.40, 1.84)}
{pt3dadd(-143.93, 72.71, 8.40, 1.48)}
{pt3dadd(-144.85, 73.71, 8.80, 0.74)}
{pt3dadd(-145.96, 75.37, 8.80, 0.36)}
{pt3dadd(-147.07, 76.20, 9.00, 0.36)}
{pt3dadd(-148.73, 76.86, 8.60, 0.36)}
{pt3dadd(-149.83, 77.53, 7.40, 0.36)}
{pt3dadd(-151.12, 77.86, 7.40, 0.36)}
{pt3dadd(-152.05, 78.19, 7.20, 0.36)}
{pt3dadd(-152.05, 79.02, 7.20, 0.36)}
{pt3dadd(-151.49, 79.85, 7.20, 0.36)}
{pt3dadd(-150.39, 81.51, 8.80, 0.36)}
{pt3dadd(-149.65, 82.84, 8.80, 0.36)}
{pt3dadd(-148.91, 83.84, 9.00, 0.36)}
{pt3dadd(-148.36, 85.50, 10.00, 0.36)}
{pt3dadd(-148.54, 86.50, 10.00, 0.36)}
{pt3dadd(-148.78, 86.83, 9.80, 1.10)}
{pt3dadd(-149.15, 87.83, 9.80, 1.84)}
{pt3dadd(-149.51, 88.66, 9.80, 1.84)}
{pt3dadd(-150.44, 89.49, 9.80, 0.74)}
{pt3dadd(-151.73, 90.82, 9.80, 0.36)}
{pt3dadd(-153.39, 91.82, 9.80, 0.36)}
{pt3dadd(-154.13, 93.14, 9.80, 0.74)}
{pt3dadd(-154.68, 94.14, 9.20, 1.10)}
{pt3dadd(-155.42, 94.64, 9.20, 1.84)}
{pt3dadd(-156.53, 95.30, 9.60, 2.58)}
{pt3dadd(-158.19, 95.30, 8.40, 1.48)}
{pt3dadd(-160.03, 95.80, 7.60, 0.18)}
{pt3dadd(-160.40, 96.47, 7.60, 0.36)}

{create axonA1_0111}
{axonA1_011 connect axonA1_0111(0), 1}
{access axonA1_0111}
{nseg = 3}
{pt3dclear()}
{pt3dadd(-36.07, -3.00, -0.40, 0.36)}
{pt3dadd(-34.35, -2.50, 0.20, 0.36)}
{pt3dadd(-33.42, -2.17, 0.20, 0.36)}
{pt3dadd(-32.69, -0.51, -1.00, 0.36)}
{pt3dadd(-32.13, 1.05, -0.40, 0.36)}
{pt3dadd(-31.39, 2.21, 0.40, 0.74)}

{create axonA1_01110}
{axonA1_0111 connect axonA1_01110(0), 1}
{access axonA1_01110}
{nseg = 8}
{pt3dclear()}
{pt3dadd(-31.39, 2.21, 0.40, 0.36)}
{pt3dadd(-31.76, 3.71, 2.20, 0.36)}
{pt3dadd(-32.50, 4.71, 2.20, 0.36)}
{pt3dadd(-32.13, 6.03, 3.00, 0.36)}
{pt3dadd(-31.39, 6.70, 3.40, 0.36)}
{pt3dadd(-30.10, 8.03, 3.20, 0.36)}
{pt3dadd(-29.54, 8.53, 3.20, 0.74)}
{pt3dadd(-28.81, 9.52, 6.00, 1.10)}
{pt3dadd(-28.81, 10.52, 5.60, 0.36)}
{pt3dadd(-29.91, 11.68, 5.60, 0.36)}
{pt3dadd(-30.10, 12.68, 5.60, 0.74)}
{pt3dadd(-29.91, 13.01, 5.60, 1.84)}
{pt3dadd(-29.91, 13.84, 6.00, 1.10)}
{pt3dadd(-30.28, 15.50, 5.60, 0.36)}
{pt3dadd(-30.65, 16.83, 6.00, 0.36)}
{pt3dadd(-31.39, 17.50, 6.00, 0.36)}
{pt3dadd(-32.50, 17.99, 6.20, 0.18)}
{pt3dadd(-33.79, 17.50, 6.20, 0.18)}
{pt3dadd(-34.89, 17.16, 6.20, 0.18)}
{pt3dadd(-36.00, 17.16, 6.20, 0.18)}
{pt3dadd(-36.55, 17.33, 6.20, 0.18)}
{pt3dadd(-36.55, 17.83, 6.60, 0.74)}
{pt3dadd(-37.29, 18.66, 6.60, 1.10)}

{create axonA1_01111}
{axonA1_0111 connect axonA1_01111(0), 1}
{access axonA1_01111}
{nseg = 2}
{pt3dclear()}
{pt3dadd(-31.39, 2.21, 0.40, 0.74)}
{pt3dadd(-29.73, 2.55, 2.00, 0.74)}
{pt3dadd(-28.99, 3.38, 2.20, 1.10)}
{pt3dadd(-28.25, 4.37, 2.20, 1.84)}
{pt3dadd(-27.51, 5.54, 2.00, 1.84)}
{pt3dadd(-26.78, 6.87, 2.40, 0.74)}
{pt3dadd(-26.78, 7.70, 2.40, 1.10)}

{create axonA1_011110}
{axonA1_01111 connect axonA1_011110(0), 1}
{access axonA1_011110}
{nseg = 1}
{pt3dclear()}
{pt3dadd(-26.78, 7.70, 2.40, 1.10)}
{pt3dadd(-27.51, 8.69, 1.40, 1.10)}

{create axonA1_0111100}
{axonA1_011110 connect axonA1_0111100(0), 1}
{access axonA1_0111100}
{nseg = 6}
{pt3dclear()}
{pt3dadd(-27.51, 8.69, 1.40, 0.36)}
{pt3dadd(-29.17, 10.19, 3.40, 0.36)}
{pt3dadd(-30.28, 11.02, 3.40, 0.36)}
{pt3dadd(-30.10, 12.01, 3.40, 0.36)}
{pt3dadd(-28.99, 12.01, 3.40, 0.36)}
{pt3dadd(-28.62, 12.85, 4.20, 0.74)}
{pt3dadd(-29.17, 14.17, 5.80, 0.74)}
{pt3dadd(-29.54, 15.34, 6.80, 0.36)}
{pt3dadd(-28.62, 16.67, 6.80, 0.36)}
{pt3dadd(-28.62, 17.16, 7.60, 0.74)}
{pt3dadd(-28.07, 18.16, 7.60, 1.10)}
{pt3dadd(-28.25, 19.99, 9.40, 0.18)}
{pt3dadd(-28.62, 20.98, 9.40, 0.18)}
{pt3dadd(-28.81, 22.98, 9.40, 0.18)}
{pt3dadd(-28.62, 23.48, 9.40, 0.74)}
{pt3dadd(-28.44, 23.97, 9.40, 0.74)}

{create axonA1_0111101}
{axonA1_011110 connect axonA1_0111101(0), 1}
{access axonA1_0111101}
{nseg = 8}
{pt3dclear()}
{pt3dadd(-27.51, 8.69, 1.40, 0.36)}
{pt3dadd(-26.78, 9.19, 0.40, 0.36)}
{pt3dadd(-26.04, 9.86, 0.40, 0.74)}
{pt3dadd(-24.93, 10.52, -0.60, 0.74)}
{pt3dadd(-24.19, 11.35, -0.80, 0.36)}
{pt3dadd(-23.09, 12.35, -1.60, 0.36)}
{pt3dadd(-21.43, 14.01, -1.80, 0.36)}
{pt3dadd(-19.95, 14.67, -2.40, 0.36)}
{pt3dadd(-18.29, 14.17, -3.80, 0.36)}
{pt3dadd(-17.18, 15.17, -4.20, 0.36)}
{pt3dadd(-16.07, 16.00, -4.20, 0.36)}
{pt3dadd(-13.86, 16.33, -4.60, 0.18)}
{pt3dadd(-13.12, 16.67, -3.40, 1.10)}
{pt3dadd(-11.83, 16.83, -3.40, 1.84)}
{pt3dadd(-10.72, 17.16, -3.40, 1.10)}
{pt3dadd(-9.80, 17.50, -3.80, 0.18)}
{pt3dadd(-9.25, 17.66, -3.80, 0.18)}
{pt3dadd(-8.33, 17.83, -3.80, 0.36)}
{pt3dadd(-7.22, 17.33, -5.00, 0.18)}
{pt3dadd(-6.30, 16.83, -5.00, 0.18)}
{pt3dadd(-5.19, 17.00, -5.00, 0.18)}
{pt3dadd(-4.82, 17.66, -5.00, 0.18)}
{pt3dadd(-4.45, 17.99, -5.00, 0.74)}
{pt3dadd(-4.45, 18.83, -5.00, 1.10)}

{create axonA1_011111}
{axonA1_01111 connect axonA1_011111(0), 1}
{access axonA1_011111}
{nseg = 5}
{pt3dclear()}
{pt3dadd(-26.78, 7.70, 2.40, 0.36)}
{pt3dadd(-25.30, 8.03, 3.60, 0.36)}
{pt3dadd(-23.45, 7.70, 3.60, 0.36)}
{pt3dadd(-21.24, 7.70, 3.40, 0.36)}
{pt3dadd(-20.32, 7.86, 2.60, 0.36)}
{pt3dadd(-19.40, 7.70, 3.00, 0.74)}
{pt3dadd(-17.74, 7.70, 3.80, 1.10)}
{pt3dadd(-17.37, 8.19, 3.80, 1.48)}
{pt3dadd(-16.63, 8.19, 3.00, 0.36)}
{pt3dadd(-15.34, 8.69, 4.00, 0.36)}
{pt3dadd(-14.60, 8.86, 5.60, 1.10)}
{pt3dadd(-13.86, 9.02, 5.00, 2.58)}
{pt3dadd(-12.94, 9.69, 5.00, 0.74)}
{pt3dadd(-12.20, 10.69, 5.00, 0.36)}
{pt3dadd(-12.02, 11.35, 5.20, 1.10)}
{pt3dadd(-11.28, 11.85, 5.20, 1.10)}

{create dendA1_0}
{somaA connect dendA1_0(0), 1}
{access dendA1_0}
{nseg = 9}
{pt3dclear()}
{pt3dadd(19.77, 15.65, 2.52, 3.60)}
{pt3dadd(20.79, 17.28, 2.52, 2.70)}
{pt3dadd(22.21, 19.31, 2.52, 3.00)}
{pt3dadd(23.64, 21.34, 2.52, 3.00)}
{pt3dadd(25.48, 23.58, 2.52, 3.00)}
{pt3dadd(27.72, 26.22, 2.52, 2.70)}
{pt3dadd(29.76, 28.46, 2.52, 2.70)}
{pt3dadd(32.00, 30.69, 2.52, 3.00)}
{pt3dadd(33.22, 32.32, 2.52, 3.00)}
{pt3dadd(34.24, 33.33, 2.52, 3.90)}
{pt3dadd(34.85, 34.15, 2.52, 4.80)}
{pt3dadd(36.07, 35.57, 2.52, 5.70)}

{create dendA1_00}
{dendA1_0 connect dendA1_00(0), 1}
{access dendA1_00}
{nseg = 3}
{pt3dclear()}
{pt3dadd(36.07, 35.57, 2.52, 4.50)}
{pt3dadd(35.46, 38.01, 2.52, 4.50)}
{pt3dadd(34.44, 40.45, 2.52, 3.00)}
{pt3dadd(34.04, 42.68, 2.52, 3.60)}
{pt3dadd(33.42, 45.12, 2.52, 4.50)}

{create dendA1_000}
{dendA1_00 connect dendA1_000(0), 1}
{access dendA1_000}
{nseg = 4}
{pt3dclear()}
{pt3dadd(33.42, 45.12, 2.52, 2.70)}
{pt3dadd(31.39, 45.33, 2.92, 2.70)}
{pt3dadd(29.55, 45.12, 4.04, 1.80)}
{pt3dadd(28.33, 44.92, 4.04, 1.50)}
{pt3dadd(26.29, 44.72, 4.36, 1.50)}
{pt3dadd(24.46, 44.72, 4.36, 1.50)}
{pt3dadd(22.62, 44.31, 4.12, 1.50)}
{pt3dadd(20.99, 43.70, 4.12, 1.50)}
{pt3dadd(19.16, 42.68, 4.84, 1.50)}
{pt3dadd(17.12, 41.06, 5.32, 1.80)}
{pt3dadd(15.29, 40.24, 5.32, 1.80)}
{pt3dadd(12.43, 39.63, 5.32, 1.80)}
{pt3dadd(10.19, 38.21, 5.32, 1.80)}

{create dendA1_0000}
{dendA1_000 connect dendA1_0000(0), 1}
{access dendA1_0000}
{nseg = 1}
{pt3dclear()}
{pt3dadd(10.19, 38.21, 5.32, 1.50)}
{pt3dadd(8.76, 36.79, 6.04, 1.50)}

{create dendA1_00000}
{dendA1_0000 connect dendA1_00000(0), 1}
{access dendA1_00000}
{nseg = 1}
{pt3dclear()}
{pt3dadd(8.76, 36.79, 6.04, 0.60)}
{pt3dadd(9.58, 34.76, 6.04, 0.60)}
{pt3dadd(10.19, 33.33, 6.04, 0.60)}

{create dendA1_00001}
{dendA1_0000 connect dendA1_00001(0), 1}
{access dendA1_00001}
{nseg = 1}
{pt3dclear()}
{pt3dadd(8.76, 36.79, 6.04, 1.50)}
{pt3dadd(6.73, 35.37, 6.72, 1.50)}
{pt3dadd(5.10, 33.74, 6.68, 1.80)}

{create dendA1_000010}
{dendA1_00001 connect dendA1_000010(0), 1}
{access dendA1_000010}
{nseg = 1}
{pt3dclear()}
{pt3dadd(5.10, 33.74, 6.68, 1.50)}
{pt3dadd(3.87, 32.72, 6.68, 1.50)}

{create dendA1_0000100}
{dendA1_000010 connect dendA1_0000100(0), 1}
{access dendA1_0000100}
{nseg = 1}
{pt3dclear()}
{pt3dadd(3.87, 32.72, 6.68, 0.90)}
{pt3dadd(4.89, 30.89, 6.68, 0.90)}
{pt3dadd(5.10, 29.07, 6.68, 0.90)}

{create dendA1_0000101}
{dendA1_000010 connect dendA1_0000101(0), 1}
{access dendA1_0000101}
{nseg = 1}
{pt3dclear()}
{pt3dadd(3.87, 32.72, 6.68, 1.50)}
{pt3dadd(0.89, 28.99, 7.36, 1.50)}

{create dendA1_00001010}
{dendA1_0000101 connect dendA1_00001010(0), 1}
{access dendA1_00001010}
{nseg = 3}
{pt3dclear()}
{pt3dadd(0.89, 28.99, 7.36, 1.50)}
{pt3dadd(1.91, 27.16, 7.36, 1.50)}
{pt3dadd(1.50, 25.33, 7.36, 1.50)}
{pt3dadd(1.09, 24.11, 7.36, 1.80)}
{pt3dadd(1.50, 23.10, 7.36, 1.80)}
{pt3dadd(1.91, 21.27, 7.36, 1.80)}
{pt3dadd(1.70, 19.84, 7.36, 1.80)}
{pt3dadd(2.72, 18.01, 7.36, 1.50)}
{pt3dadd(4.56, 16.39, 6.52, 0.90)}

{create dendA1_00001011}
{dendA1_0000101 connect dendA1_00001011(0), 1}
{access dendA1_00001011}
{nseg = 2}
{pt3dclear()}
{pt3dadd(0.89, 28.99, 7.36, 1.80)}
{pt3dadd(-1.35, 30.01, 5.12, 1.80)}
{pt3dadd(-3.39, 30.41, 6.52, 1.80)}
{pt3dadd(-5.02, 30.62, 6.52, 2.10)}

{create dendA1_000011}
{dendA1_00001 connect dendA1_000011(0), 1}
{access dendA1_000011}
{nseg = 3}
{pt3dclear()}
{pt3dadd(5.10, 33.74, 6.68, 1.80)}
{pt3dadd(3.33, 34.68, 7.04, 1.80)}
{pt3dadd(1.50, 34.68, 7.04, 1.50)}
{pt3dadd(0.28, 35.09, 7.04, 1.80)}
{pt3dadd(-0.74, 35.29, 7.04, 2.10)}
{pt3dadd(-2.98, 35.49, 6.80, 1.80)}
{pt3dadd(-4.82, 36.31, 6.80, 1.80)}
{pt3dadd(-6.25, 37.53, 6.96, 1.80)}
{pt3dadd(-8.69, 38.34, 6.96, 1.80)}

{create dendA1_0000110}
{dendA1_000011 connect dendA1_0000110(0), 1}
{access dendA1_0000110}
{nseg = 1}
{pt3dclear()}
{pt3dadd(-8.69, 38.34, 6.96, 1.80)}
{pt3dadd(-10.32, 36.31, 7.04, 1.80)}
{pt3dadd(-13.38, 36.31, 7.04, 1.80)}

{create dendA1_00001100}
{dendA1_0000110 connect dendA1_00001100(0), 1}
{access dendA1_00001100}
{nseg = 2}
{pt3dclear()}
{pt3dadd(-13.38, 36.31, 7.04, 1.80)}
{pt3dadd(-14.19, 33.87, 6.80, 1.80)}
{pt3dadd(-15.21, 32.24, 6.80, 1.80)}
{pt3dadd(-16.03, 31.02, 6.76, 1.50)}
{pt3dadd(-17.25, 30.62, 6.76, 0.90)}
{pt3dadd(-18.27, 30.62, 6.76, 1.80)}
{pt3dadd(-20.10, 30.82, 6.64, 2.10)}
{pt3dadd(-22.14, 32.04, 6.64, 1.80)}

{create dendA1_00001101}
{dendA1_0000110 connect dendA1_00001101(0), 1}
{access dendA1_00001101}
{nseg = 4}
{pt3dclear()}
{pt3dadd(-13.38, 36.31, 7.04, 1.50)}
{pt3dadd(-16.03, 37.32, 7.04, 1.50)}
{pt3dadd(-17.66, 38.34, 7.04, 1.80)}
{pt3dadd(-18.88, 38.54, 7.04, 1.80)}
{pt3dadd(-20.10, 40.57, 7.04, 2.10)}
{pt3dadd(-21.94, 42.40, 7.04, 2.10)}
{pt3dadd(-23.77, 43.22, 7.04, 1.50)}
{pt3dadd(-26.01, 43.83, 7.04, 1.50)}
{pt3dadd(-27.85, 44.64, 7.04, 1.50)}
{pt3dadd(-28.46, 46.47, 7.04, 1.50)}
{pt3dadd(-28.87, 48.10, 7.04, 1.50)}

{create dendA1_0000111}
{dendA1_000011 connect dendA1_0000111(0), 1}
{access dendA1_0000111}
{nseg = 1}
{pt3dclear()}
{pt3dadd(-8.69, 38.34, 6.96, 1.80)}
{pt3dadd(-9.10, 40.98, 7.16, 1.80)}
{pt3dadd(-9.10, 42.40, 7.16, 1.80)}
{pt3dadd(-10.12, 43.42, 7.16, 1.80)}

{create dendA1_0001}
{dendA1_000 connect dendA1_0001(0), 1}
{access dendA1_0001}
{nseg = 4}
{pt3dclear()}
{pt3dadd(10.19, 38.21, 5.32, 0.90)}
{pt3dadd(7.41, 38.95, 5.08, 0.90)}
{pt3dadd(5.17, 39.15, 5.08, 0.90)}
{pt3dadd(3.74, 39.97, 5.60, 1.50)}
{pt3dadd(2.52, 40.37, 5.60, 1.80)}
{pt3dadd(0.89, 42.20, 6.68, 1.80)}
{pt3dadd(-1.15, 44.23, 7.60, 1.80)}
{pt3dadd(-3.19, 45.05, 7.84, 2.10)}
{pt3dadd(-5.23, 46.27, 5.48, 1.80)}
{pt3dadd(-6.65, 46.67, 5.48, 1.80)}
{pt3dadd(-7.47, 46.67, 5.48, 1.50)}

{create dendA1_001}
{dendA1_00 connect dendA1_001(0), 1}
{access dendA1_001}
{nseg = 2}
{pt3dclear()}
{pt3dadd(33.42, 45.12, 2.52, 4.50)}
{pt3dadd(33.29, 47.08, 3.00, 4.50)}
{pt3dadd(33.29, 49.11, 3.00, 3.90)}
{pt3dadd(33.70, 51.14, 3.00, 5.40)}

{create dendA1_0010}
{dendA1_001 connect dendA1_0010(0), 1}
{access dendA1_0010}
{nseg = 4}
{pt3dclear()}
{pt3dadd(33.70, 51.14, 3.00, 3.90)}
{pt3dadd(31.87, 52.36, 3.00, 3.90)}
{pt3dadd(30.85, 53.38, 3.00, 3.60)}
{pt3dadd(29.83, 54.40, 3.00, 2.70)}
{pt3dadd(28.20, 56.23, 2.64, 2.70)}
{pt3dadd(26.77, 58.05, 2.64, 3.00)}
{pt3dadd(25.34, 59.48, 1.84, 3.90)}

{create dendA1_00100}
{dendA1_0010 connect dendA1_00100(0), 1}
{access dendA1_00100}
{nseg = 1}
{pt3dclear()}
{pt3dadd(25.34, 59.48, 1.84, 1.80)}
{pt3dadd(23.31, 57.85, 1.84, 1.80)}
{pt3dadd(21.47, 56.23, 1.44, 0.90)}

{create dendA1_001000}
{dendA1_00100 connect dendA1_001000(0), 1}
{access dendA1_001000}
{nseg = 2}
{pt3dclear()}
{pt3dadd(21.47, 56.23, 1.44, 0.60)}
{pt3dadd(20.66, 54.80, 2.76, 0.60)}
{pt3dadd(19.03, 53.79, 2.76, 0.60)}
{pt3dadd(17.40, 52.97, 2.76, 0.60)}
{pt3dadd(16.58, 52.36, 2.76, 0.90)}

{create dendA1_0010000}
{dendA1_001000 connect dendA1_0010000(0), 1}
{access dendA1_0010000}
{nseg = 2}
{pt3dclear()}
{pt3dadd(16.58, 52.36, 2.76, 0.30)}
{pt3dadd(18.21, 51.14, 2.76, 0.30)}
{pt3dadd(19.43, 49.92, 2.84, 0.30)}

{create dendA1_0010001}
{dendA1_001000 connect dendA1_0010001(0), 1}
{access dendA1_0010001}
{nseg = 1}
{pt3dclear()}
{pt3dadd(16.58, 52.36, 2.76, 0.90)}
{pt3dadd(15.36, 51.75, 3.32, 0.90)}

{create dendA1_00100010}
{dendA1_0010001 connect dendA1_00100010(0), 1}
{access dendA1_00100010}
{nseg = 4}
{pt3dclear()}
{pt3dadd(15.36, 51.75, 3.32, 0.60)}
{pt3dadd(14.54, 49.92, 3.32, 0.60)}
{pt3dadd(13.32, 48.50, 4.08, 0.90)}
{pt3dadd(12.50, 45.25, 4.76, 1.50)}
{pt3dadd(12.30, 42.00, 5.28, 1.50)}
{pt3dadd(13.52, 39.76, 5.28, 1.50)}
{pt3dadd(15.36, 37.73, 6.44, 1.50)}
{pt3dadd(16.58, 35.29, 6.84, 0.90)}
{pt3dadd(16.99, 33.46, 5.68, 0.60)}

{create dendA1_00100011}
{dendA1_0010001 connect dendA1_00100011(0), 1}
{access dendA1_00100011}
{nseg = 1}
{pt3dclear()}
{pt3dadd(15.36, 51.75, 3.32, 0.90)}
{pt3dadd(13.12, 52.57, 3.28, 0.90)}
{pt3dadd(11.28, 52.57, 3.28, 1.50)}

{create dendA1_001000110}
{dendA1_00100011 connect dendA1_001000110(0), 1}
{access dendA1_001000110}
{nseg = 2}
{pt3dclear()}
{pt3dadd(11.28, 52.57, 3.28, 1.80)}
{pt3dadd(8.63, 50.53, 4.04, 1.80)}
{pt3dadd(7.41, 48.70, 4.12, 1.50)}
{pt3dadd(7.41, 47.28, 4.12, 1.50)}
{pt3dadd(5.78, 45.25, 4.08, 1.50)}
{pt3dadd(5.37, 45.05, 3.84, 1.80)}

{create dendA1_0010001100}
{dendA1_001000110 connect dendA1_0010001100(0), 1}
{access dendA1_0010001100}
{nseg = 3}
{pt3dclear()}
{pt3dadd(5.37, 45.05, 3.84, 1.50)}
{pt3dadd(5.98, 43.01, 3.04, 1.50)}
{pt3dadd(7.41, 41.18, 3.04, 0.90)}
{pt3dadd(8.02, 39.56, 3.04, 0.90)}
{pt3dadd(7.61, 37.53, 3.04, 0.90)}
{pt3dadd(5.78, 35.70, 1.92, 0.90)}
{pt3dadd(4.35, 34.07, 1.92, 0.90)}
{pt3dadd(2.31, 32.65, 1.92, 0.90)}

{create dendA1_0010001101}
{dendA1_001000110 connect dendA1_0010001101(0), 1}
{access dendA1_0010001101}
{nseg = 1}
{pt3dclear()}
{pt3dadd(5.37, 45.05, 3.84, 1.80)}
{pt3dadd(3.13, 45.86, 5.44, 1.80)}

{create dendA1_001000111}
{dendA1_00100011 connect dendA1_001000111(0), 1}
{access dendA1_001000111}
{nseg = 5}
{pt3dclear()}
{pt3dadd(11.28, 52.57, 3.28, 0.60)}
{pt3dadd(11.89, 55.82, 1.36, 0.60)}
{pt3dadd(12.71, 57.24, 1.36, 0.60)}
{pt3dadd(13.32, 58.05, 1.36, 0.60)}
{pt3dadd(15.36, 59.07, 2.16, 0.30)}
{pt3dadd(16.99, 59.27, 2.16, 0.30)}
{pt3dadd(17.40, 60.49, 2.16, 0.30)}
{pt3dadd(17.40, 61.31, 2.16, 0.30)}
{pt3dadd(19.23, 62.93, 2.16, 0.30)}

{create dendA1_001001}
{dendA1_00100 connect dendA1_001001(0), 1}
{access dendA1_001001}
{nseg = 7}
{pt3dclear()}
{pt3dadd(21.47, 56.23, 1.44, 0.90)}
{pt3dadd(19.64, 56.23, 2.32, 0.90)}
{pt3dadd(17.19, 56.02, 2.32, 0.90)}
{pt3dadd(14.34, 56.63, 3.48, 0.90)}
{pt3dadd(9.65, 56.23, 4.72, 1.50)}
{pt3dadd(7.21, 55.82, 6.12, 1.50)}
{pt3dadd(5.58, 55.41, 6.12, 1.80)}
{pt3dadd(2.52, 55.01, 7.20, 1.80)}
{pt3dadd(1.30, 54.19, 7.16, 1.80)}
{pt3dadd(-0.74, 52.77, 6.44, 1.80)}
{pt3dadd(-1.56, 51.96, 6.44, 1.80)}
{pt3dadd(-3.39, 52.16, 6.44, 0.90)}
{pt3dadd(-4.61, 52.36, 6.44, 1.80)}
{pt3dadd(-7.47, 51.75, 7.20, 1.80)}
{pt3dadd(-9.30, 51.55, 7.12, 1.80)}
{pt3dadd(-10.12, 51.55, 7.12, 1.50)}
{pt3dadd(-11.54, 51.55, 7.08, 0.60)}
{pt3dadd(-13.58, 50.33, 6.40, 0.60)}

{create dendA1_0010010}
{dendA1_001001 connect dendA1_0010010(0), 1}
{access dendA1_0010010}
{nseg = 3}
{pt3dclear()}
{pt3dadd(-13.58, 50.33, 6.40, 0.90)}
{pt3dadd(-13.58, 48.50, 6.72, 0.90)}
{pt3dadd(-15.21, 47.49, 7.12, 0.60)}
{pt3dadd(-15.62, 45.86, 7.12, 0.60)}
{pt3dadd(-16.03, 44.23, 7.12, 0.90)}
{pt3dadd(-15.01, 42.20, 6.36, 0.90)}
{pt3dadd(-15.42, 40.78, 6.36, 0.90)}

{create dendA1_0010011}
{dendA1_001001 connect dendA1_0010011(0), 1}
{access dendA1_0010011}
{nseg = 1}
{pt3dclear()}
{pt3dadd(-13.58, 50.33, 6.40, 1.50)}
{pt3dadd(-15.21, 51.14, 6.92, 1.50)}

{create dendA1_00101}
{dendA1_0010 connect dendA1_00101(0), 1}
{access dendA1_00101}
{nseg = 4}
{pt3dclear()}
{pt3dadd(25.34, 59.48, 1.84, 3.90)}
{pt3dadd(24.94, 61.51, 3.60, 3.90)}
{pt3dadd(24.53, 63.34, 3.60, 3.60)}
{pt3dadd(23.92, 65.57, 3.60, 3.00)}
{pt3dadd(22.69, 68.62, 3.80, 3.00)}
{pt3dadd(21.78, 70.53, 4.72, 3.60)}
{pt3dadd(21.19, 71.95, 5.04, 3.90)}

{create dendA1_001010}
{dendA1_00101 connect dendA1_001010(0), 1}
{access dendA1_001010}
{nseg = 3}
{pt3dclear()}
{pt3dadd(21.19, 71.95, 5.04, 2.70)}
{pt3dadd(19.15, 71.75, 5.04, 2.70)}
{pt3dadd(16.70, 71.75, 5.56, 1.50)}
{pt3dadd(14.26, 71.95, 6.36, 1.50)}
{pt3dadd(12.22, 71.34, 6.44, 1.50)}
{pt3dadd(11.00, 71.14, 6.44, 1.80)}
{pt3dadd(9.16, 69.72, 5.80, 1.80)}
{pt3dadd(6.72, 69.11, 5.00, 1.80)}
{pt3dadd(5.09, 67.28, 5.12, 1.80)}

{create dendA1_0010100}
{dendA1_001010 connect dendA1_0010100(0), 1}
{access dendA1_0010100}
{nseg = 1}
{pt3dclear()}
{pt3dadd(5.09, 67.28, 5.12, 0.90)}
{pt3dadd(6.31, 62.40, 6.08, 0.90)}

{create dendA1_0010101}
{dendA1_001010 connect dendA1_0010101(0), 1}
{access dendA1_0010101}
{nseg = 1}
{pt3dclear()}
{pt3dadd(5.09, 67.28, 5.12, 2.10)}
{pt3dadd(3.46, 66.87, 5.20, 2.10)}
{pt3dadd(1.83, 66.26, 5.20, 2.70)}
{pt3dadd(0.81, 64.64, 5.20, 2.10)}
{pt3dadd(0.19, 62.81, 3.96, 1.80)}

{create dendA1_00101010}
{dendA1_0010101 connect dendA1_00101010(0), 1}
{access dendA1_00101010}
{nseg = 1}
{pt3dclear()}
{pt3dadd(0.19, 62.81, 3.96, 1.80)}
{pt3dadd(1.01, 60.98, 3.40, 1.80)}

{create dendA1_001010100}
{dendA1_00101010 connect dendA1_001010100(0), 1}
{access dendA1_001010100}
{nseg = 1}
{pt3dclear()}
{pt3dadd(1.01, 60.98, 3.40, 1.80)}
{pt3dadd(2.03, 59.56, 3.84, 1.80)}

{create dendA1_0010101000}
{dendA1_001010100 connect dendA1_0010101000(0), 1}
{access dendA1_0010101000}
{nseg = 2}
{pt3dclear()}
{pt3dadd(2.03, 59.56, 3.84, 1.50)}
{pt3dadd(4.07, 57.93, 3.48, 1.50)}
{pt3dadd(7.53, 55.90, 0.28, 0.90)}

{create dendA1_00101010000}
{dendA1_0010101000 connect dendA1_00101010000(0), 1}
{access dendA1_00101010000}
{nseg = 4}
{pt3dclear()}
{pt3dadd(7.53, 55.90, 0.28, 0.60)}
{pt3dadd(10.39, 58.13, -0.88, 0.60)}
{pt3dadd(12.42, 58.95, -0.88, 0.60)}
{pt3dadd(15.28, 59.76, -0.88, 0.60)}
{pt3dadd(19.15, 60.77, -0.88, 0.30)}

{create dendA1_00101010001}
{dendA1_0010101000 connect dendA1_00101010001(0), 1}
{access dendA1_00101010001}
{nseg = 4}
{pt3dclear()}
{pt3dadd(7.53, 55.90, 0.28, 0.90)}
{pt3dadd(8.35, 52.64, 0.28, 0.90)}
{pt3dadd(10.79, 50.21, 0.28, 0.90)}
{pt3dadd(12.83, 49.80, -1.00, 0.90)}
{pt3dadd(14.26, 48.78, -1.00, 0.60)}
{pt3dadd(15.28, 47.36, -1.00, 0.60)}
{pt3dadd(15.48, 45.12, -1.00, 0.30)}

{create dendA1_0010101001}
{dendA1_001010100 connect dendA1_0010101001(0), 1}
{access dendA1_0010101001}
{nseg = 5}
{pt3dclear()}
{pt3dadd(2.03, 59.56, 3.84, 0.90)}
{pt3dadd(0.60, 56.71, 3.52, 0.90)}
{pt3dadd(-0.82, 54.47, 3.52, 0.90)}
{pt3dadd(-2.05, 53.05, 3.52, 0.90)}
{pt3dadd(-4.09, 51.02, 3.52, 0.90)}
{pt3dadd(-5.72, 49.60, 3.52, 0.90)}
{pt3dadd(-6.94, 47.77, 3.52, 0.90)}
{pt3dadd(-7.75, 45.33, 3.52, 0.90)}
{pt3dadd(-7.75, 43.50, 3.52, 0.90)}
{pt3dadd(-8.36, 39.84, 3.52, 0.90)}

{create dendA1_001010101}
{dendA1_00101010 connect dendA1_001010101(0), 1}
{access dendA1_001010101}
{nseg = 2}
{pt3dclear()}
{pt3dadd(1.01, 60.98, 3.40, 0.90)}
{pt3dadd(-1.44, 58.74, 2.20, 0.90)}
{pt3dadd(-2.86, 57.52, 2.20, 0.90)}
{pt3dadd(-3.88, 56.71, 2.20, 1.50)}
{pt3dadd(-5.51, 55.49, 2.20, 1.50)}

{create dendA1_0010101010}
{dendA1_001010101 connect dendA1_0010101010(0), 1}
{access dendA1_0010101010}
{nseg = 5}
{pt3dclear()}
{pt3dadd(-5.51, 55.49, 2.20, 0.60)}
{pt3dadd(-6.12, 53.86, 1.00, 0.60)}
{pt3dadd(-6.53, 52.24, 1.00, 0.60)}
{pt3dadd(-7.14, 51.63, 1.00, 0.60)}
{pt3dadd(-8.36, 50.61, 1.00, 0.90)}
{pt3dadd(-9.38, 49.39, 1.48, 1.50)}
{pt3dadd(-10.61, 48.78, 1.48, 1.50)}
{pt3dadd(-11.01, 46.75, 1.48, 1.50)}
{pt3dadd(-11.63, 45.12, 1.48, 1.50)}
{pt3dadd(-12.03, 42.48, 1.48, 1.50)}
{pt3dadd(-12.24, 40.65, 3.08, 0.90)}
{pt3dadd(-12.44, 39.03, 3.08, 0.90)}
{pt3dadd(-12.64, 36.79, 3.08, 0.90)}

{create dendA1_0010101011}
{dendA1_001010101 connect dendA1_0010101011(0), 1}
{access dendA1_0010101011}
{nseg = 4}
{pt3dclear()}
{pt3dadd(-5.51, 55.49, 2.20, 0.90)}
{pt3dadd(-7.96, 55.29, 3.60, 0.90)}
{pt3dadd(-10.00, 55.08, 4.28, 0.90)}
{pt3dadd(-12.03, 54.68, 4.60, 1.50)}
{pt3dadd(-12.85, 55.49, 4.60, 1.80)}
{pt3dadd(-14.48, 53.86, 4.60, 0.60)}
{pt3dadd(-15.91, 52.85, 6.20, 0.90)}
{pt3dadd(-17.13, 52.85, 6.20, 1.80)}
{pt3dadd(-18.76, 53.86, 6.20, 1.80)}
{pt3dadd(-20.19, 53.66, 6.20, 1.50)}
{pt3dadd(-22.43, 52.85, 6.20, 0.90)}

{create dendA1_00101011}
{dendA1_0010101 connect dendA1_00101011(0), 1}
{access dendA1_00101011}
{nseg = 1}
{pt3dclear()}
{pt3dadd(0.19, 62.81, 3.96, 1.50)}
{pt3dadd(-2.66, 62.40, 4.28, 1.50)}

{create dendA1_001010110}
{dendA1_00101011 connect dendA1_001010110(0), 1}
{access dendA1_001010110}
{nseg = 3}
{pt3dclear()}
{pt3dadd(-2.66, 62.40, 4.28, 0.90)}
{pt3dadd(-4.49, 60.37, 4.28, 0.90)}
{pt3dadd(-5.92, 59.35, 4.28, 0.90)}
{pt3dadd(-8.36, 59.15, 4.28, 0.90)}
{pt3dadd(-10.40, 59.56, 5.16, 0.90)}
{pt3dadd(-11.63, 59.96, 5.16, 1.50)}
{pt3dadd(-13.46, 60.77, 5.48, 1.50)}
{pt3dadd(-13.87, 61.38, 5.48, 1.50)}
{pt3dadd(-15.70, 61.38, 5.48, 1.50)}

{create dendA1_0010101100}
{dendA1_001010110 connect dendA1_0010101100(0), 1}
{access dendA1_0010101100}
{nseg = 3}
{pt3dclear()}
{pt3dadd(-15.70, 61.38, 5.48, 0.90)}
{pt3dadd(-17.13, 59.76, 5.48, 0.90)}
{pt3dadd(-18.15, 57.93, 5.48, 0.90)}
{pt3dadd(-20.19, 56.51, 5.48, 0.90)}
{pt3dadd(-21.20, 54.68, 4.80, 0.90)}
{pt3dadd(-22.84, 53.25, 4.80, 0.90)}

{create dendA1_0010101101}
{dendA1_001010110 connect dendA1_0010101101(0), 1}
{access dendA1_0010101101}
{nseg = 1}
{pt3dclear()}
{pt3dadd(-15.70, 61.38, 5.48, 0.90)}
{pt3dadd(-17.54, 63.01, 5.48, 0.90)}
{pt3dadd(-18.56, 64.03, 5.48, 0.90)}

{create dendA1_001010111}
{dendA1_00101011 connect dendA1_001010111(0), 1}
{access dendA1_001010111}
{nseg = 4}
{pt3dclear()}
{pt3dadd(-2.66, 62.40, 4.28, 0.90)}
{pt3dadd(-5.72, 63.42, 5.76, 0.90)}
{pt3dadd(-6.94, 64.84, 5.76, 0.90)}
{pt3dadd(-9.38, 63.82, 5.76, 0.90)}
{pt3dadd(-11.63, 64.03, 5.76, 0.90)}
{pt3dadd(-13.05, 66.47, 5.76, 0.90)}
{pt3dadd(-14.48, 69.11, 5.76, 0.90)}

{create dendA1_001011}
{dendA1_00101 connect dendA1_001011(0), 1}
{access dendA1_001011}
{nseg = 2}
{pt3dclear()}
{pt3dadd(21.19, 71.95, 5.04, 3.90)}
{pt3dadd(20.37, 73.99, 5.24, 3.90)}
{pt3dadd(20.17, 76.02, 5.24, 3.60)}
{pt3dadd(19.76, 78.05, 5.24, 3.90)}
{pt3dadd(19.15, 79.68, 5.24, 4.50)}

{create dendA1_0010110}
{dendA1_001011 connect dendA1_0010110(0), 1}
{access dendA1_0010110}
{nseg = 2}
{pt3dclear()}
{pt3dadd(19.15, 79.68, 5.24, 3.60)}
{pt3dadd(17.31, 79.68, 5.24, 3.60)}
{pt3dadd(15.68, 79.68, 5.24, 2.70)}
{pt3dadd(13.65, 79.68, 5.24, 2.10)}
{pt3dadd(12.22, 79.47, 5.24, 2.10)}
{pt3dadd(10.39, 79.68, 5.24, 2.70)}
{pt3dadd(9.16, 80.08, 5.12, 2.70)}

{create dendA1_00101100}
{dendA1_0010110 connect dendA1_00101100(0), 1}
{access dendA1_00101100}
{nseg = 1}
{pt3dclear()}
{pt3dadd(9.16, 80.08, 5.12, 1.80)}
{pt3dadd(8.14, 78.46, 5.12, 1.80)}

{create dendA1_001011000}
{dendA1_00101100 connect dendA1_001011000(0), 1}
{access dendA1_001011000}
{nseg = 3}
{pt3dclear()}
{pt3dadd(8.14, 78.46, 5.12, 1.50)}
{pt3dadd(7.94, 76.43, 5.12, 1.50)}
{pt3dadd(6.92, 74.60, 5.12, 0.60)}
{pt3dadd(5.09, 73.38, 5.44, 0.90)}
{pt3dadd(2.44, 71.55, 5.44, 0.90)}
{pt3dadd(1.62, 69.51, 5.44, 0.90)}
{pt3dadd(1.21, 66.67, 5.44, 0.60)}

{create dendA1_001011001}
{dendA1_00101100 connect dendA1_001011001(0), 1}
{access dendA1_001011001}
{nseg = 2}
{pt3dclear()}
{pt3dadd(8.14, 78.46, 5.12, 0.90)}
{pt3dadd(5.90, 77.64, 5.20, 0.90)}
{pt3dadd(4.27, 77.24, 5.40, 1.50)}
{pt3dadd(3.05, 77.03, 5.40, 1.80)}
{pt3dadd(0.81, 77.03, 6.44, 1.80)}
{pt3dadd(-1.64, 77.85, 5.68, 1.80)}

{create dendA1_0010110010}
{dendA1_001011001 connect dendA1_0010110010(0), 1}
{access dendA1_0010110010}
{nseg = 1}
{pt3dclear()}
{pt3dadd(-1.64, 77.85, 5.68, 1.80)}
{pt3dadd(-4.29, 77.85, 5.16, 1.80)}
{pt3dadd(-6.53, 78.25, 5.16, 1.80)}
{pt3dadd(-8.77, 78.25, 5.16, 1.80)}

{create dendA1_00101100100}
{dendA1_0010110010 connect dendA1_00101100100(0), 1}
{access dendA1_00101100100}
{nseg = 2}
{pt3dclear()}
{pt3dadd(-8.77, 78.25, 5.16, 0.90)}
{pt3dadd(-11.01, 75.21, 5.16, 0.90)}
{pt3dadd(-12.64, 73.78, 5.16, 0.90)}
{pt3dadd(-14.28, 73.58, 5.16, 1.50)}
{pt3dadd(-15.91, 72.77, 5.16, 1.50)}
{pt3dadd(-17.33, 70.94, 5.16, 1.50)}

{create dendA1_001011001000}
{dendA1_00101100100 connect dendA1_001011001000(0), 1}
{access dendA1_001011001000}
{nseg = 2}
{pt3dclear()}
{pt3dadd(-17.33, 70.94, 5.16, 0.30)}
{pt3dadd(-16.92, 67.89, 5.40, 0.30)}
{pt3dadd(-16.92, 66.06, 5.40, 0.90)}
{pt3dadd(-15.91, 64.64, 5.40, 0.90)}

{create dendA1_001011001001}
{dendA1_00101100100 connect dendA1_001011001001(0), 1}
{access dendA1_001011001001}
{nseg = 3}
{pt3dclear()}
{pt3dadd(-17.33, 70.94, 5.16, 1.50)}
{pt3dadd(-18.76, 69.72, 6.24, 1.50)}
{pt3dadd(-20.80, 68.09, 6.24, 1.50)}
{pt3dadd(-23.04, 66.87, 5.20, 1.50)}
{pt3dadd(-24.87, 67.69, 5.20, 1.50)}
{pt3dadd(-27.93, 67.48, 6.52, 0.90)}
{pt3dadd(-30.38, 66.67, 6.52, 0.90)}
{pt3dadd(-31.39, 65.04, 6.52, 0.30)}

{create dendA1_00101100101}
{dendA1_0010110010 connect dendA1_00101100101(0), 1}
{access dendA1_00101100101}
{nseg = 2}
{pt3dclear()}
{pt3dadd(-8.77, 78.25, 5.16, 1.80)}
{pt3dadd(-11.22, 79.27, 6.88, 1.80)}
{pt3dadd(-13.26, 80.08, 6.88, 2.10)}
{pt3dadd(-16.72, 79.88, 5.92, 1.80)}
{pt3dadd(-18.15, 79.27, 6.00, 1.80)}

{create dendA1_001011001010}
{dendA1_00101100101 connect dendA1_001011001010(0), 1}
{access dendA1_001011001010}
{nseg = 3}
{pt3dclear()}
{pt3dadd(-18.15, 79.27, 6.00, 0.90)}
{pt3dadd(-18.35, 76.83, 6.00, 0.90)}
{pt3dadd(-18.76, 74.80, 6.00, 0.90)}
{pt3dadd(-20.19, 73.17, 6.00, 1.50)}
{pt3dadd(-22.63, 71.14, 5.92, 1.50)}
{pt3dadd(-25.89, 70.53, 5.92, 1.50)}
{pt3dadd(-28.75, 70.53, 5.92, 1.50)}

{create dendA1_001011001011}
{dendA1_00101100101 connect dendA1_001011001011(0), 1}
{access dendA1_001011001011}
{nseg = 1}
{pt3dclear()}
{pt3dadd(-18.15, 79.27, 6.00, 1.80)}
{pt3dadd(-20.59, 78.46, 6.00, 1.80)}

{create dendA1_0010110010110}
{dendA1_001011001011 connect dendA1_0010110010110(0), 1}
{access dendA1_0010110010110}
{nseg = 4}
{pt3dclear()}
{pt3dadd(-20.59, 78.46, 6.00, 1.80)}
{pt3dadd(-22.84, 76.43, 6.00, 1.80)}
{pt3dadd(-25.69, 75.21, 6.00, 1.80)}
{pt3dadd(-27.32, 75.21, 6.00, 2.10)}
{pt3dadd(-29.56, 75.41, 7.12, 1.80)}
{pt3dadd(-31.80, 76.02, 7.40, 1.80)}
{pt3dadd(-33.64, 75.21, 7.36, 1.50)}
{pt3dadd(-35.27, 73.78, 7.36, 1.50)}
{pt3dadd(-37.10, 72.56, 7.36, 0.90)}
{pt3dadd(-38.73, 71.14, 7.32, 0.90)}

{create dendA1_0010110010111}
{dendA1_001011001011 connect dendA1_0010110010111(0), 1}
{access dendA1_0010110010111}
{nseg = 2}
{pt3dclear()}
{pt3dadd(-20.59, 78.46, 6.00, 0.60)}
{pt3dadd(-22.02, 80.08, 5.08, 0.60)}
{pt3dadd(-22.84, 80.69, 5.08, 0.60)}
{pt3dadd(-25.08, 80.69, 5.08, 0.60)}

{create dendA1_0010110011}
{dendA1_001011001 connect dendA1_0010110011(0), 1}
{access dendA1_0010110011}
{nseg = 4}
{pt3dclear()}
{pt3dadd(-1.64, 77.85, 5.68, 0.90)}
{pt3dadd(-5.31, 80.69, 5.40, 0.90)}
{pt3dadd(-8.16, 82.32, 5.40, 1.50)}
{pt3dadd(-10.40, 83.34, 5.40, 0.90)}
{pt3dadd(-13.05, 82.52, 5.40, 0.90)}
{pt3dadd(-16.31, 80.69, 5.40, 0.90)}

{create dendA1_00101101}
{dendA1_0010110 connect dendA1_00101101(0), 1}
{access dendA1_00101101}
{nseg = 1}
{pt3dclear()}
{pt3dadd(9.16, 80.08, 5.12, 2.10)}
{pt3dadd(6.72, 82.52, 5.68, 2.10)}
{pt3dadd(4.88, 83.95, 5.68, 2.70)}
{pt3dadd(2.84, 84.56, 5.68, 2.70)}

{create dendA1_001011010}
{dendA1_00101101 connect dendA1_001011010(0), 1}
{access dendA1_001011010}
{nseg = 2}
{pt3dclear()}
{pt3dadd(2.84, 84.56, 5.68, 2.70)}
{pt3dadd(0.40, 84.76, 5.68, 2.70)}
{pt3dadd(-2.25, 85.37, 5.68, 2.70)}
{pt3dadd(-3.68, 86.18, 5.68, 2.10)}
{pt3dadd(-5.31, 87.20, 5.68, 2.10)}

{create dendA1_0010110100}
{dendA1_001011010 connect dendA1_0010110100(0), 1}
{access dendA1_0010110100}
{nseg = 1}
{pt3dclear()}
{pt3dadd(-5.31, 87.20, 5.68, 2.10)}
{pt3dadd(-6.73, 88.01, 5.68, 2.10)}

{create dendA1_00101101000}
{dendA1_0010110100 connect dendA1_00101101000(0), 1}
{access dendA1_00101101000}
{nseg = 2}
{pt3dclear()}
{pt3dadd(-6.73, 88.01, 5.68, 1.50)}
{pt3dadd(-9.18, 86.79, 5.68, 1.50)}
{pt3dadd(-10.81, 86.18, 5.68, 1.50)}
{pt3dadd(-12.64, 86.38, 6.44, 1.50)}
{pt3dadd(-14.48, 85.77, 6.40, 1.50)}
{pt3dadd(-16.11, 85.17, 6.40, 1.50)}
{pt3dadd(-17.54, 85.37, 6.36, 1.80)}
{pt3dadd(-18.76, 85.57, 7.48, 1.80)}

{create dendA1_001011010000}
{dendA1_00101101000 connect dendA1_001011010000(0), 1}
{access dendA1_001011010000}
{nseg = 2}
{pt3dclear()}
{pt3dadd(-18.76, 85.57, 7.48, 0.90)}
{pt3dadd(-20.80, 84.35, 7.48, 0.90)}
{pt3dadd(-21.82, 81.91, 7.48, 0.60)}

{create dendA1_001011010001}
{dendA1_00101101000 connect dendA1_001011010001(0), 1}
{access dendA1_001011010001}
{nseg = 2}
{pt3dclear()}
{pt3dadd(-18.76, 85.57, 7.48, 1.80)}
{pt3dadd(-19.98, 87.40, 6.88, 1.80)}
{pt3dadd(-22.43, 88.01, 6.88, 1.80)}
{pt3dadd(-25.89, 88.01, 6.88, 1.50)}

{create dendA1_0010110100010}
{dendA1_001011010001 connect dendA1_0010110100010(0), 1}
{access dendA1_0010110100010}
{nseg = 3}
{pt3dclear()}
{pt3dadd(-25.89, 88.01, 6.88, 0.60)}
{pt3dadd(-28.54, 86.99, 6.88, 0.60)}
{pt3dadd(-30.99, 86.79, 6.88, 0.60)}
{pt3dadd(-33.43, 86.18, 6.88, 0.60)}
{pt3dadd(-34.04, 84.15, 6.88, 0.60)}
{pt3dadd(-35.47, 81.71, 6.88, 0.90)}

{create dendA1_0010110100011}
{dendA1_001011010001 connect dendA1_0010110100011(0), 1}
{access dendA1_0010110100011}
{nseg = 2}
{pt3dclear()}
{pt3dadd(-25.89, 88.01, 6.88, 0.90)}
{pt3dadd(-28.54, 89.23, 6.88, 0.90)}
{pt3dadd(-29.97, 90.25, 6.88, 0.90)}
{pt3dadd(-31.80, 91.87, 5.56, 0.90)}

{create dendA1_00101101001}
{dendA1_0010110100 connect dendA1_00101101001(0), 1}
{access dendA1_00101101001}
{nseg = 2}
{pt3dclear()}
{pt3dadd(-6.73, 88.01, 5.68, 1.80)}
{pt3dadd(-8.16, 90.65, 5.20, 1.80)}
{pt3dadd(-10.81, 92.48, 5.20, 1.80)}
{pt3dadd(-13.05, 92.69, 5.20, 1.80)}
{pt3dadd(-16.92, 92.48, 5.80, 1.50)}

{create dendA1_001011010010}
{dendA1_00101101001 connect dendA1_001011010010(0), 1}
{access dendA1_001011010010}
{nseg = 3}
{pt3dclear()}
{pt3dadd(-16.92, 92.48, 5.80, 0.90)}
{pt3dadd(-19.17, 91.67, 6.80, 0.90)}
{pt3dadd(-20.80, 91.26, 6.80, 0.90)}
{pt3dadd(-22.84, 91.26, 6.80, 0.90)}
{pt3dadd(-24.87, 91.87, 6.84, 0.90)}
{pt3dadd(-28.34, 92.89, 6.84, 0.90)}

{create dendA1_001011010011}
{dendA1_00101101001 connect dendA1_001011010011(0), 1}
{access dendA1_001011010011}
{nseg = 1}
{pt3dclear()}
{pt3dadd(-16.92, 92.48, 5.80, 1.50)}
{pt3dadd(-18.15, 95.33, 7.16, 1.50)}
{pt3dadd(-19.78, 97.97, 6.28, 1.50)}

{create dendA1_0010110100110}
{dendA1_001011010011 connect dendA1_0010110100110(0), 1}
{access dendA1_0010110100110}
{nseg = 4}
{pt3dclear()}
{pt3dadd(-19.78, 97.97, 6.28, 1.50)}
{pt3dadd(-22.02, 97.16, 6.72, 1.50)}
{pt3dadd(-24.26, 97.77, 6.72, 0.60)}
{pt3dadd(-26.50, 97.16, 6.72, 1.50)}
{pt3dadd(-28.13, 96.34, 6.72, 1.50)}
{pt3dadd(-30.99, 95.73, 7.88, 1.50)}
{pt3dadd(-33.03, 95.33, 7.84, 1.50)}
{pt3dadd(-34.66, 97.77, 7.80, 0.90)}
{pt3dadd(-37.71, 97.56, 7.44, 0.90)}
{pt3dadd(-40.57, 95.94, 7.44, 0.90)}

{create dendA1_0010110100111}
{dendA1_001011010011 connect dendA1_0010110100111(0), 1}
{access dendA1_0010110100111}
{nseg = 1}
{pt3dclear()}
{pt3dadd(-19.78, 97.97, 6.28, 0.90)}
{pt3dadd(-22.63, 102.64, 6.28, 0.90)}

{create dendA1_00101101001110}
{dendA1_0010110100111 connect dendA1_00101101001110(0), 1}
{access dendA1_00101101001110}
{nseg = 2}
{pt3dclear()}
{pt3dadd(-22.63, 102.64, 6.28, 0.60)}
{pt3dadd(-24.67, 102.44, 6.48, 0.60)}
{pt3dadd(-25.89, 104.07, 6.48, 0.90)}
{pt3dadd(-26.91, 105.90, 7.24, 0.30)}

{create dendA1_00101101001111}
{dendA1_0010110100111 connect dendA1_00101101001111(0), 1}
{access dendA1_00101101001111}
{nseg = 2}
{pt3dclear()}
{pt3dadd(-22.63, 102.64, 6.28, 0.30)}
{pt3dadd(-22.43, 105.90, 7.16, 0.30)}
{pt3dadd(-23.04, 108.13, 7.16, 0.60)}

{create dendA1_0010110101}
{dendA1_001011010 connect dendA1_0010110101(0), 1}
{access dendA1_0010110101}
{nseg = 4}
{pt3dclear()}
{pt3dadd(-5.31, 87.20, 5.68, 0.90)}
{pt3dadd(-6.33, 92.69, 4.72, 0.90)}
{pt3dadd(-7.35, 96.75, 4.72, 0.90)}
{pt3dadd(-7.75, 98.58, 4.72, 0.60)}
{pt3dadd(-9.79, 100.00, 4.72, 1.50)}
{pt3dadd(-12.64, 100.82, 5.56, 0.30)}
{pt3dadd(-13.46, 100.82, 6.72, 0.60)}

{create dendA1_00101101010}
{dendA1_0010110101 connect dendA1_00101101010(0), 1}
{access dendA1_00101101010}
{nseg = 1}
{pt3dclear()}
{pt3dadd(-13.46, 100.82, 6.72, 0.60)}
{pt3dadd(-13.66, 97.97, 6.04, 0.60)}

{create dendA1_00101101011}
{dendA1_0010110101 connect dendA1_00101101011(0), 1}
{access dendA1_00101101011}
{nseg = 2}
{pt3dclear()}
{pt3dadd(-13.46, 100.82, 6.72, 0.90)}
{pt3dadd(-14.68, 102.64, 6.72, 0.90)}
{pt3dadd(-16.52, 102.03, 7.00, 1.50)}
{pt3dadd(-18.35, 103.86, 7.00, 1.50)}

{create dendA1_001011011}
{dendA1_00101101 connect dendA1_001011011(0), 1}
{access dendA1_001011011}
{nseg = 1}
{pt3dclear()}
{pt3dadd(2.84, 84.56, 5.68, 2.10)}
{pt3dadd(3.46, 89.03, 5.68, 2.10)}

{create dendA1_0010110110}
{dendA1_001011011 connect dendA1_0010110110(0), 1}
{access dendA1_0010110110}
{nseg = 1}
{pt3dclear()}
{pt3dadd(3.46, 89.03, 5.68, 1.80)}
{pt3dadd(2.03, 91.26, 5.68, 1.80)}
{pt3dadd(1.42, 93.30, 5.40, 1.80)}

{create dendA1_00101101100}
{dendA1_0010110110 connect dendA1_00101101100(0), 1}
{access dendA1_00101101100}
{nseg = 2}
{pt3dclear()}
{pt3dadd(1.42, 93.30, 5.40, 1.80)}
{pt3dadd(-2.25, 94.72, 5.40, 1.80)}
{pt3dadd(-2.86, 97.16, 5.40, 0.60)}
{pt3dadd(-2.86, 99.39, 5.48, 1.50)}

{create dendA1_00101101101}
{dendA1_0010110110 connect dendA1_00101101101(0), 1}
{access dendA1_00101101101}
{nseg = 1}
{pt3dclear()}
{pt3dadd(1.42, 93.30, 5.40, 1.50)}
{pt3dadd(1.01, 96.34, 5.40, 1.50)}

{create dendA1_0010110111}
{dendA1_001011011 connect dendA1_0010110111(0), 1}
{access dendA1_0010110111}
{nseg = 2}
{pt3dclear()}
{pt3dadd(3.46, 89.03, 5.68, 0.90)}
{pt3dadd(8.35, 93.70, 5.24, 0.90)}
{pt3dadd(9.98, 95.12, 6.20, 0.90)}

{create dendA1_00101101110}
{dendA1_0010110111 connect dendA1_00101101110(0), 1}
{access dendA1_00101101110}
{nseg = 3}
{pt3dclear()}
{pt3dadd(9.98, 95.12, 6.20, 0.30)}
{pt3dadd(11.20, 97.56, 6.20, 0.30)}
{pt3dadd(11.00, 98.99, 6.20, 0.30)}
{pt3dadd(12.02, 100.61, 6.20, 0.30)}

{create dendA1_00101101111}
{dendA1_0010110111 connect dendA1_00101101111(0), 1}
{access dendA1_00101101111}
{nseg = 2}
{pt3dclear()}
{pt3dadd(9.98, 95.12, 6.20, 0.90)}
{pt3dadd(13.44, 95.33, 5.44, 0.90)}
{pt3dadd(17.11, 96.14, 6.20, 0.90)}

{create dendA1_001011011110}
{dendA1_00101101111 connect dendA1_001011011110(0), 1}
{access dendA1_001011011110}
{nseg = 1}
{pt3dclear()}
{pt3dadd(17.11, 96.14, 6.20, 0.60)}
{pt3dadd(18.33, 98.78, 6.20, 0.60)}

{create dendA1_001011011111}
{dendA1_00101101111 connect dendA1_001011011111(0), 1}
{access dendA1_001011011111}
{nseg = 1}
{pt3dclear()}
{pt3dadd(17.11, 96.14, 6.20, 0.90)}
{pt3dadd(18.54, 94.51, 6.20, 0.90)}

{create dendA1_0010110111110}
{dendA1_001011011111 connect dendA1_0010110111110(0), 1}
{access dendA1_0010110111110}
{nseg = 1}
{pt3dclear()}
{pt3dadd(18.54, 94.51, 6.20, 0.60)}
{pt3dadd(21.39, 95.53, 6.20, 0.60)}

{create dendA1_0010110111111}
{dendA1_001011011111 connect dendA1_0010110111111(0), 1}
{access dendA1_0010110111111}
{nseg = 2}
{pt3dclear()}
{pt3dadd(18.54, 94.51, 6.20, 0.60)}
{pt3dadd(17.93, 91.26, 6.20, 0.60)}
{pt3dadd(16.91, 89.64, 6.20, 0.30)}
{pt3dadd(16.09, 89.23, 6.20, 0.30)}

{create dendA1_0010111}
{dendA1_001011 connect dendA1_0010111(0), 1}
{access dendA1_0010111}
{nseg = 5}
{pt3dclear()}
{pt3dadd(19.15, 79.68, 5.24, 3.00)}
{pt3dadd(19.96, 82.52, 4.96, 3.00)}
{pt3dadd(20.17, 85.57, 4.96, 2.40)}
{pt3dadd(20.98, 88.82, 5.16, 2.40)}
{pt3dadd(22.21, 91.87, 5.28, 2.40)}
{pt3dadd(23.84, 94.72, 5.28, 2.40)}

{create dendA1_00101110}
{dendA1_0010111 connect dendA1_00101110(0), 1}
{access dendA1_00101110}
{nseg = 1}
{pt3dclear()}
{pt3dadd(23.84, 94.72, 5.28, 2.40)}
{pt3dadd(22.41, 96.34, 5.28, 2.40)}

{create dendA1_001011100}
{dendA1_00101110 connect dendA1_001011100(0), 1}
{access dendA1_001011100}
{nseg = 3}
{pt3dclear()}
{pt3dadd(22.41, 96.34, 5.28, 1.50)}
{pt3dadd(20.37, 92.28, 5.28, 1.50)}
{pt3dadd(18.74, 88.62, 5.28, 0.90)}
{pt3dadd(15.48, 80.49, 5.28, 0.90)}

{create dendA1_001011101}
{dendA1_00101110 connect dendA1_001011101(0), 1}
{access dendA1_001011101}
{nseg = 2}
{pt3dclear()}
{pt3dadd(22.41, 96.34, 5.28, 1.80)}
{pt3dadd(19.96, 98.78, 5.28, 1.80)}
{pt3dadd(17.52, 101.63, 4.48, 2.40)}
{pt3dadd(15.68, 103.66, 4.48, 2.40)}
{pt3dadd(14.66, 104.47, 4.48, 3.00)}

{create dendA1_0010111010}
{dendA1_001011101 connect dendA1_0010111010(0), 1}
{access dendA1_0010111010}
{nseg = 1}
{pt3dclear()}
{pt3dadd(14.66, 104.47, 4.48, 3.00)}
{pt3dadd(11.00, 104.47, 3.04, 3.00)}

{create dendA1_00101110100}
{dendA1_0010111010 connect dendA1_00101110100(0), 1}
{access dendA1_00101110100}
{nseg = 2}
{pt3dclear()}
{pt3dadd(11.00, 104.47, 3.04, 1.80)}
{pt3dadd(8.55, 101.83, 3.00, 1.80)}
{pt3dadd(6.11, 100.21, 1.88, 1.80)}
{pt3dadd(3.86, 98.17, 1.88, 1.80)}

{create dendA1_001011101000}
{dendA1_00101110100 connect dendA1_001011101000(0), 1}
{access dendA1_001011101000}
{nseg = 1}
{pt3dclear()}
{pt3dadd(3.86, 98.17, 1.88, 1.50)}
{pt3dadd(6.11, 95.33, 1.88, 1.50)}

{create dendA1_0010111010000}
{dendA1_001011101000 connect dendA1_0010111010000(0), 1}
{access dendA1_0010111010000}
{nseg = 1}
{pt3dclear()}
{pt3dadd(6.11, 95.33, 1.88, 1.50)}
{pt3dadd(11.40, 97.16, 1.16, 1.50)}

{create dendA1_00101110100000}
{dendA1_0010111010000 connect dendA1_00101110100000(0), 1}
{access dendA1_00101110100000}
{nseg = 3}
{pt3dclear()}
{pt3dadd(11.40, 97.16, 1.16, 0.90)}
{pt3dadd(12.83, 99.80, 1.16, 0.90)}
{pt3dadd(13.03, 101.43, 1.16, 0.90)}
{pt3dadd(14.66, 102.24, 1.16, 0.90)}
{pt3dadd(17.72, 104.68, 1.16, 0.90)}
{pt3dadd(18.94, 107.52, 0.96, 0.90)}

{create dendA1_00101110100001}
{dendA1_0010111010000 connect dendA1_00101110100001(0), 1}
{access dendA1_00101110100001}
{nseg = 4}
{pt3dclear()}
{pt3dadd(11.40, 97.16, 1.16, 0.90)}
{pt3dadd(16.30, 96.55, 1.12, 0.90)}
{pt3dadd(20.58, 96.55, 1.12, 0.90)}
{pt3dadd(24.45, 97.56, 1.12, 1.50)}
{pt3dadd(28.73, 95.53, 0.56, 1.50)}
{pt3dadd(31.17, 96.75, 0.56, 0.30)}

{create dendA1_0010111010001}
{dendA1_001011101000 connect dendA1_0010111010001(0), 1}
{access dendA1_0010111010001}
{nseg = 1}
{pt3dclear()}
{pt3dadd(6.11, 95.33, 1.88, 1.50)}
{pt3dadd(5.90, 92.89, 0.56, 1.50)}

{create dendA1_00101110100010}
{dendA1_0010111010001 connect dendA1_00101110100010(0), 1}
{access dendA1_00101110100010}
{nseg = 2}
{pt3dclear()}
{pt3dadd(5.90, 92.89, 0.56, 0.90)}
{pt3dadd(9.57, 92.28, 0.56, 0.90)}
{pt3dadd(13.24, 90.45, -0.08, 0.30)}

{create dendA1_00101110100011}
{dendA1_0010111010001 connect dendA1_00101110100011(0), 1}
{access dendA1_00101110100011}
{nseg = 6}
{pt3dclear()}
{pt3dadd(5.90, 92.89, 0.56, 1.50)}
{pt3dadd(4.47, 88.62, -1.60, 1.50)}
{pt3dadd(0.40, 83.13, -1.60, 0.90)}
{pt3dadd(-2.45, 81.51, -1.60, 0.90)}
{pt3dadd(-4.09, 78.86, -1.60, 0.90)}
{pt3dadd(-3.47, 75.00, -1.16, 0.90)}
{pt3dadd(-1.84, 72.77, -1.16, 0.90)}
{pt3dadd(-1.03, 70.53, -1.16, 0.90)}
{pt3dadd(-1.03, 68.90, -1.16, 0.90)}

{create dendA1_001011101001}
{dendA1_00101110100 connect dendA1_001011101001(0), 1}
{access dendA1_001011101001}
{nseg = 1}
{pt3dclear()}
{pt3dadd(3.86, 98.17, 1.88, 1.50)}
{pt3dadd(-0.21, 98.58, 1.80, 1.50)}

{create dendA1_0010111010010}
{dendA1_001011101001 connect dendA1_0010111010010(0), 1}
{access dendA1_0010111010010}
{nseg = 1}
{pt3dclear()}
{pt3dadd(-0.21, 98.58, 1.80, 1.50)}
{pt3dadd(-2.05, 97.77, 1.80, 1.50)}

{create dendA1_00101110100100}
{dendA1_0010111010010 connect dendA1_00101110100100(0), 1}
{access dendA1_00101110100100}
{nseg = 1}
{pt3dclear()}
{pt3dadd(-2.05, 97.77, 1.80, 0.90)}
{pt3dadd(-4.49, 93.90, 0.36, 0.90)}

{create dendA1_001011101001000}
{dendA1_00101110100100 connect dendA1_001011101001000(0), 1}
{access dendA1_001011101001000}
{nseg = 5}
{pt3dclear()}
{pt3dadd(-4.49, 93.90, 0.36, 0.90)}
{pt3dadd(-4.70, 90.86, 0.36, 0.90)}
{pt3dadd(-5.51, 87.40, 0.36, 0.90)}
{pt3dadd(-6.94, 84.56, 1.40, 0.90)}
{pt3dadd(-7.75, 81.51, 1.36, 0.90)}
{pt3dadd(-7.96, 79.27, 1.36, 0.90)}
{pt3dadd(-7.35, 77.03, 1.36, 0.90)}
{pt3dadd(-6.53, 74.19, 1.36, 0.90)}

{create dendA1_001011101001001}
{dendA1_00101110100100 connect dendA1_001011101001001(0), 1}
{access dendA1_001011101001001}
{nseg = 3}
{pt3dclear()}
{pt3dadd(-4.49, 93.90, 0.36, 0.90)}
{pt3dadd(-7.55, 92.28, 0.48, 0.90)}
{pt3dadd(-8.77, 90.86, 0.48, 0.90)}
{pt3dadd(-11.63, 90.25, 0.48, 0.90)}
{pt3dadd(-13.87, 90.04, 0.48, 0.90)}
{pt3dadd(-15.29, 90.45, 0.48, 0.90)}

{create dendA1_0010111010010010}
{dendA1_001011101001001 connect dendA1_0010111010010010(0), 1}
{access dendA1_0010111010010010}
{nseg = 3}
{pt3dclear()}
{pt3dadd(-15.29, 90.45, 0.48, 0.90)}
{pt3dadd(-17.74, 89.03, 0.48, 0.90)}
{pt3dadd(-20.19, 88.01, 0.48, 0.90)}
{pt3dadd(-22.22, 85.77, 0.48, 0.90)}
{pt3dadd(-23.45, 84.15, 0.48, 0.90)}
{pt3dadd(-24.26, 83.13, 0.48, 0.90)}
{pt3dadd(-25.89, 80.29, 0.48, 1.50)}

{create dendA1_0010111010010011}
{dendA1_001011101001001 connect dendA1_0010111010010011(0), 1}
{access dendA1_0010111010010011}
{nseg = 3}
{pt3dclear()}
{pt3dadd(-15.29, 90.45, 0.48, 0.90)}
{pt3dadd(-17.94, 91.87, 0.48, 0.90)}
{pt3dadd(-21.20, 92.48, 0.48, 0.90)}
{pt3dadd(-23.24, 92.89, 0.48, 0.90)}
{pt3dadd(-25.69, 92.48, 0.48, 0.90)}

{create dendA1_00101110100101}
{dendA1_0010111010010 connect dendA1_00101110100101(0), 1}
{access dendA1_00101110100101}
{nseg = 3}
{pt3dclear()}
{pt3dadd(-2.05, 97.77, 1.80, 0.30)}
{pt3dadd(-3.68, 100.00, 1.20, 0.30)}
{pt3dadd(-5.51, 100.21, 1.20, 0.30)}
{pt3dadd(-7.55, 100.41, 1.20, 0.30)}

{create dendA1_0010111010011}
{dendA1_001011101001 connect dendA1_0010111010011(0), 1}
{access dendA1_0010111010011}
{nseg = 1}
{pt3dclear()}
{pt3dadd(-0.21, 98.58, 1.80, 0.30)}
{pt3dadd(-0.21, 103.05, 2.40, 0.30)}

{create dendA1_00101110101}
{dendA1_0010111010 connect dendA1_00101110101(0), 1}
{access dendA1_00101110101}
{nseg = 1}
{pt3dclear()}
{pt3dadd(11.00, 104.47, 3.04, 2.40)}
{pt3dadd(8.16, 105.18, 4.48, 2.40)}
{pt3dadd(6.93, 106.19, 4.48, 2.40)}

{create dendA1_001011101010}
{dendA1_00101110101 connect dendA1_001011101010(0), 1}
{access dendA1_001011101010}
{nseg = 1}
{pt3dclear()}
{pt3dadd(6.93, 106.19, 4.48, 2.40)}
{pt3dadd(4.49, 107.41, 4.76, 2.40)}

{create dendA1_0010111010100}
{dendA1_001011101010 connect dendA1_0010111010100(0), 1}
{access dendA1_0010111010100}
{nseg = 1}
{pt3dclear()}
{pt3dadd(4.49, 107.41, 4.76, 1.80)}
{pt3dadd(1.43, 106.40, 4.36, 1.80)}
{pt3dadd(-0.81, 105.79, 4.36, 1.80)}

{create dendA1_00101110101000}
{dendA1_0010111010100 connect dendA1_00101110101000(0), 1}
{access dendA1_00101110101000}
{nseg = 2}
{pt3dclear()}
{pt3dadd(-0.81, 105.79, 4.36, 1.50)}
{pt3dadd(-3.05, 104.57, 3.72, 1.50)}
{pt3dadd(-5.29, 104.16, 2.72, 1.50)}
{pt3dadd(-7.94, 102.74, 2.72, 1.50)}

{create dendA1_001011101010000}
{dendA1_00101110101000 connect dendA1_001011101010000(0), 1}
{access dendA1_001011101010000}
{nseg = 4}
{pt3dclear()}
{pt3dadd(-7.94, 102.74, 2.72, 1.50)}
{pt3dadd(-8.96, 100.70, 2.72, 1.50)}
{pt3dadd(-10.39, 99.28, 2.72, 1.50)}
{pt3dadd(-11.41, 97.66, 2.72, 1.50)}
{pt3dadd(-11.82, 95.62, 2.72, 0.90)}
{pt3dadd(-12.43, 93.79, 2.72, 0.90)}
{pt3dadd(-13.04, 91.56, 2.72, 0.90)}
{pt3dadd(-13.45, 89.12, 2.72, 0.90)}
{pt3dadd(-14.06, 87.70, 2.72, 0.30)}
{pt3dadd(-15.08, 87.09, 2.72, 0.90)}
{pt3dadd(-16.71, 85.66, 2.72, 0.90)}

{create dendA1_001011101010001}
{dendA1_00101110101000 connect dendA1_001011101010001(0), 1}
{access dendA1_001011101010001}
{nseg = 2}
{pt3dclear()}
{pt3dadd(-7.94, 102.74, 2.72, 1.50)}
{pt3dadd(-10.80, 103.55, 2.72, 1.50)}
{pt3dadd(-12.84, 104.57, 2.72, 1.50)}
{pt3dadd(-14.87, 106.19, 2.36, 1.50)}
{pt3dadd(-15.69, 107.21, 3.04, 1.50)}

{create dendA1_0010111010100010}
{dendA1_001011101010001 connect dendA1_0010111010100010(0), 1}
{access dendA1_0010111010100010}
{nseg = 4}
{pt3dclear()}
{pt3dadd(-15.69, 107.21, 3.04, 0.90)}
{pt3dadd(-17.52, 105.99, 3.04, 0.90)}
{pt3dadd(-19.15, 104.16, 3.04, 0.90)}
{pt3dadd(-21.19, 102.33, 2.92, 0.90)}
{pt3dadd(-22.62, 100.50, 2.92, 0.90)}
{pt3dadd(-24.25, 98.87, 2.92, 0.90)}
{pt3dadd(-26.29, 97.66, 2.92, 0.90)}
{pt3dadd(-27.92, 97.45, 2.92, 0.90)}
{pt3dadd(-29.95, 97.66, 2.92, 0.90)}

{create dendA1_0010111010100011}
{dendA1_001011101010001 connect dendA1_0010111010100011(0), 1}
{access dendA1_0010111010100011}
{nseg = 1}
{pt3dclear()}
{pt3dadd(-15.69, 107.21, 3.04, 1.50)}
{pt3dadd(-16.91, 109.24, 3.04, 1.50)}
{pt3dadd(-17.11, 111.07, 3.04, 1.50)}
{pt3dadd(-17.93, 113.10, 3.04, 1.50)}

{create dendA1_00101110101000110}
{dendA1_0010111010100011 connect dendA1_00101110101000110(0), 1}
{access dendA1_00101110101000110}
{nseg = 3}
{pt3dclear()}
{pt3dadd(-17.93, 113.10, 3.04, 1.50)}
{pt3dadd(-19.36, 113.71, 3.04, 1.50)}
{pt3dadd(-21.19, 112.90, 3.04, 1.50)}
{pt3dadd(-22.21, 111.27, 3.04, 0.90)}
{pt3dadd(-24.04, 109.24, 4.32, 1.50)}
{pt3dadd(-25.47, 108.43, 4.32, 1.50)}
{pt3dadd(-27.10, 107.21, 4.32, 1.50)}
{pt3dadd(-29.14, 105.79, 4.32, 1.50)}
{pt3dadd(-30.77, 106.60, 4.32, 1.50)}
{pt3dadd(-31.99, 108.22, 4.32, 1.50)}

{create dendA1_00101110101000111}
{dendA1_0010111010100011 connect dendA1_00101110101000111(0), 1}
{access dendA1_00101110101000111}
{nseg = 2}
{pt3dclear()}
{pt3dadd(-17.93, 113.10, 3.04, 1.50)}
{pt3dadd(-17.73, 116.96, 3.04, 1.50)}
{pt3dadd(-17.52, 119.40, 3.04, 1.50)}
{pt3dadd(-17.73, 120.83, 3.04, 1.50)}

{create dendA1_00101110101001}
{dendA1_0010111010100 connect dendA1_00101110101001(0), 1}
{access dendA1_00101110101001}
{nseg = 2}
{pt3dclear()}
{pt3dadd(-0.81, 105.79, 4.36, 1.50)}
{pt3dadd(-2.44, 108.02, 3.60, 1.50)}
{pt3dadd(-4.28, 109.04, 3.60, 1.50)}
{pt3dadd(-6.11, 109.65, 3.60, 1.50)}

{create dendA1_001011101010010}
{dendA1_00101110101001 connect dendA1_001011101010010(0), 1}
{access dendA1_001011101010010}
{nseg = 3}
{pt3dclear()}
{pt3dadd(-6.11, 109.65, 3.60, 0.90)}
{pt3dadd(-8.96, 109.04, 3.60, 0.90)}
{pt3dadd(-10.39, 108.43, 3.60, 1.50)}
{pt3dadd(-12.22, 110.05, 3.60, 1.50)}
{pt3dadd(-14.26, 111.27, 3.16, 0.90)}
{pt3dadd(-15.28, 112.90, 3.16, 0.90)}
{pt3dadd(-15.69, 115.74, 3.16, 0.30)}

{create dendA1_001011101010011}
{dendA1_00101110101001 connect dendA1_001011101010011(0), 1}
{access dendA1_001011101010011}
{nseg = 5}
{pt3dclear()}
{pt3dadd(-6.11, 109.65, 3.60, 1.50)}
{pt3dadd(-6.72, 112.70, 4.12, 1.50)}
{pt3dadd(-7.33, 114.32, 4.12, 1.50)}
{pt3dadd(-9.78, 115.34, 5.36, 1.50)}
{pt3dadd(-11.00, 115.74, 5.36, 1.50)}
{pt3dadd(-12.63, 117.37, 5.36, 1.50)}
{pt3dadd(-13.45, 118.79, 5.36, 1.50)}
{pt3dadd(-15.28, 119.20, 6.40, 1.50)}
{pt3dadd(-18.75, 117.98, 6.40, 1.50)}
{pt3dadd(-20.38, 117.17, 6.40, 0.90)}
{pt3dadd(-21.60, 115.74, 6.40, 0.30)}
{pt3dadd(-23.43, 114.53, 6.40, 0.30)}

{create dendA1_0010111010101}
{dendA1_001011101010 connect dendA1_0010111010101(0), 1}
{access dendA1_0010111010101}
{nseg = 1}
{pt3dclear()}
{pt3dadd(4.49, 107.41, 4.76, 1.50)}
{pt3dadd(4.08, 110.87, 5.32, 1.50)}

{create dendA1_00101110101010}
{dendA1_0010111010101 connect dendA1_00101110101010(0), 1}
{access dendA1_00101110101010}
{nseg = 3}
{pt3dclear()}
{pt3dadd(4.08, 110.87, 5.32, 1.50)}
{pt3dadd(2.04, 111.68, 5.32, 1.50)}
{pt3dadd(-0.20, 113.10, 5.32, 1.50)}
{pt3dadd(-1.22, 115.13, 5.32, 1.50)}
{pt3dadd(-3.05, 118.18, 5.32, 1.50)}
{pt3dadd(-3.66, 120.22, 5.32, 1.50)}
{pt3dadd(-4.48, 122.45, 5.32, 1.50)}
{pt3dadd(-4.89, 125.30, 5.32, 1.50)}

{create dendA1_001011101010100}
{dendA1_00101110101010 connect dendA1_001011101010100(0), 1}
{access dendA1_001011101010100}
{nseg = 2}
{pt3dclear()}
{pt3dadd(-4.89, 125.30, 5.32, 0.90)}
{pt3dadd(-7.13, 125.70, 5.64, 0.90)}
{pt3dadd(-9.17, 125.30, 5.64, 0.90)}
{pt3dadd(-11.61, 123.47, 5.64, 0.30)}

{create dendA1_001011101010101}
{dendA1_00101110101010 connect dendA1_001011101010101(0), 1}
{access dendA1_001011101010101}
{nseg = 3}
{pt3dclear()}
{pt3dadd(-4.89, 125.30, 5.32, 0.90)}
{pt3dadd(-3.26, 129.36, 4.48, 0.90)}
{pt3dadd(-2.24, 130.58, 4.48, 0.90)}
{pt3dadd(0.00, 133.63, 4.48, 0.30)}

{create dendA1_00101110101011}
{dendA1_0010111010101 connect dendA1_00101110101011(0), 1}
{access dendA1_00101110101011}
{nseg = 2}
{pt3dclear()}
{pt3dadd(4.08, 110.87, 5.32, 1.50)}
{pt3dadd(4.28, 113.71, 5.32, 1.50)}
{pt3dadd(3.88, 115.74, 5.32, 1.80)}
{pt3dadd(3.47, 117.78, 5.40, 1.80)}

{create dendA1_001011101010110}
{dendA1_00101110101011 connect dendA1_001011101010110(0), 1}
{access dendA1_001011101010110}
{nseg = 4}
{pt3dclear()}
{pt3dadd(3.47, 117.78, 5.40, 1.50)}
{pt3dadd(1.43, 118.59, 5.76, 1.50)}
{pt3dadd(-0.20, 120.22, 5.76, 0.90)}
{pt3dadd(-0.81, 121.23, 5.76, 0.90)}
{pt3dadd(-1.42, 122.86, 5.76, 1.50)}
{pt3dadd(-1.83, 124.08, 5.76, 1.50)}
{pt3dadd(-1.22, 126.11, 5.76, 0.90)}
{pt3dadd(-0.61, 127.74, 5.76, 1.50)}
{pt3dadd(0.41, 129.57, 5.76, 1.50)}
{pt3dadd(1.02, 131.19, 5.76, 1.50)}
{pt3dadd(2.25, 133.22, 5.76, 1.50)}
{pt3dadd(3.67, 134.44, 5.76, 1.50)}
{pt3dadd(5.30, 136.07, 5.76, 1.50)}

{create dendA1_001011101010111}
{dendA1_00101110101011 connect dendA1_001011101010111(0), 1}
{access dendA1_001011101010111}
{nseg = 2}
{pt3dclear()}
{pt3dadd(3.47, 117.78, 5.40, 0.90)}
{pt3dadd(3.67, 121.03, 5.40, 0.90)}
{pt3dadd(3.67, 123.47, 5.40, 1.50)}
{pt3dadd(4.49, 125.30, 5.40, 1.50)}
{pt3dadd(5.51, 126.92, 5.32, 1.50)}

{create dendA1_0010111010101110}
{dendA1_001011101010111 connect dendA1_0010111010101110(0), 1}
{access dendA1_0010111010101110}
{nseg = 2}
{pt3dclear()}
{pt3dadd(5.51, 126.92, 5.32, 0.90)}
{pt3dadd(3.67, 128.75, 5.32, 0.90)}
{pt3dadd(3.67, 130.38, 5.32, 0.90)}
{pt3dadd(4.28, 133.63, 5.32, 0.90)}

{create dendA1_0010111010101111}
{dendA1_001011101010111 connect dendA1_0010111010101111(0), 1}
{access dendA1_0010111010101111}
{nseg = 1}
{pt3dclear()}
{pt3dadd(5.51, 126.92, 5.32, 0.90)}
{pt3dadd(6.53, 127.33, 5.32, 0.90)}

{create dendA1_00101110101011110}
{dendA1_0010111010101111 connect dendA1_00101110101011110(0), 1}
{access dendA1_00101110101011110}
{nseg = 1}
{pt3dclear()}
{pt3dadd(6.53, 127.33, 5.32, 0.90)}
{pt3dadd(7.55, 128.75, 5.32, 0.90)}

{create dendA1_00101110101011111}
{dendA1_0010111010101111 connect dendA1_00101110101011111(0), 1}
{access dendA1_00101110101011111}
{nseg = 3}
{pt3dclear()}
{pt3dadd(6.53, 127.33, 5.32, 0.90)}
{pt3dadd(8.97, 125.50, 4.96, 0.90)}
{pt3dadd(9.99, 124.08, 3.80, 0.90)}
{pt3dadd(10.40, 121.84, 3.52, 0.90)}
{pt3dadd(10.19, 119.40, 3.72, 0.30)}

{create dendA1_001011101011}
{dendA1_00101110101 connect dendA1_001011101011(0), 1}
{access dendA1_001011101011}
{nseg = 2}
{pt3dclear()}
{pt3dadd(6.93, 106.19, 4.48, 1.50)}
{pt3dadd(7.55, 109.04, 3.68, 1.50)}
{pt3dadd(8.36, 111.88, 3.68, 1.50)}
{pt3dadd(9.99, 115.13, 3.68, 1.50)}

{create dendA1_0010111010110}
{dendA1_001011101011 connect dendA1_0010111010110(0), 1}
{access dendA1_0010111010110}
{nseg = 2}
{pt3dclear()}
{pt3dadd(9.99, 115.13, 3.68, 1.50)}
{pt3dadd(8.56, 117.17, 4.04, 1.50)}
{pt3dadd(7.75, 119.00, 4.04, 1.50)}
{pt3dadd(6.93, 120.83, 4.04, 1.50)}
{pt3dadd(7.55, 123.06, 4.04, 1.50)}
{pt3dadd(8.36, 125.30, 4.04, 0.90)}

{create dendA1_0010111010111}
{dendA1_001011101011 connect dendA1_0010111010111(0), 1}
{access dendA1_0010111010111}
{nseg = 1}
{pt3dclear()}
{pt3dadd(9.99, 115.13, 3.68, 1.50)}
{pt3dadd(13.25, 118.79, 3.68, 1.50)}

{create dendA1_00101110101110}
{dendA1_0010111010111 connect dendA1_00101110101110(0), 1}
{access dendA1_00101110101110}
{nseg = 2}
{pt3dclear()}
{pt3dadd(13.25, 118.79, 3.68, 1.50)}
{pt3dadd(13.05, 121.44, 3.68, 1.50)}
{pt3dadd(13.25, 123.47, 3.68, 1.50)}
{pt3dadd(13.46, 124.69, 3.68, 1.50)}
{pt3dadd(14.47, 128.35, 3.68, 0.90)}

{create dendA1_00101110101111}
{dendA1_0010111010111 connect dendA1_00101110101111(0), 1}
{access dendA1_00101110101111}
{nseg = 1}
{pt3dclear()}
{pt3dadd(13.25, 118.79, 3.68, 0.90)}
{pt3dadd(16.11, 120.01, 4.20, 0.90)}

{create dendA1_001011101011110}
{dendA1_00101110101111 connect dendA1_001011101011110(0), 1}
{access dendA1_001011101011110}
{nseg = 2}
{pt3dclear()}
{pt3dadd(16.11, 120.01, 4.20, 0.90)}
{pt3dadd(17.12, 122.66, 4.20, 0.90)}
{pt3dadd(17.33, 125.09, 4.20, 0.90)}

{create dendA1_001011101011111}
{dendA1_00101110101111 connect dendA1_001011101011111(0), 1}
{access dendA1_001011101011111}
{nseg = 1}
{pt3dclear()}
{pt3dadd(16.11, 120.01, 4.20, 0.90)}
{pt3dadd(18.35, 118.39, 3.28, 0.90)}

{create dendA1_0010111011}
{dendA1_001011101 connect dendA1_0010111011(0), 1}
{access dendA1_0010111011}
{nseg = 2}
{pt3dclear()}
{pt3dadd(14.66, 104.47, 4.48, 1.80)}
{pt3dadd(14.47, 108.02, 4.96, 1.80)}
{pt3dadd(15.29, 110.87, 4.96, 1.80)}
{pt3dadd(16.72, 112.29, 4.96, 2.40)}
{pt3dadd(17.74, 113.71, 4.96, 2.40)}
{pt3dadd(18.96, 115.54, 5.60, 2.40)}

{create dendA1_00101110110}
{dendA1_0010111011 connect dendA1_00101110110(0), 1}
{access dendA1_00101110110}
{nseg = 1}
{pt3dclear()}
{pt3dadd(18.96, 115.54, 5.60, 1.80)}
{pt3dadd(20.39, 117.57, 4.92, 1.80)}
{pt3dadd(21.40, 119.40, 4.28, 1.80)}

{create dendA1_001011101100}
{dendA1_00101110110 connect dendA1_001011101100(0), 1}
{access dendA1_001011101100}
{nseg = 3}
{pt3dclear()}
{pt3dadd(21.40, 119.40, 4.28, 1.50)}
{pt3dadd(20.79, 122.45, 4.28, 1.50)}
{pt3dadd(19.37, 124.69, 4.28, 1.50)}
{pt3dadd(18.35, 127.13, 4.28, 1.50)}
{pt3dadd(17.12, 128.35, 4.28, 1.50)}
{pt3dadd(16.11, 129.77, 4.28, 1.50)}
{pt3dadd(14.47, 131.19, 4.28, 1.50)}

{create dendA1_0010111011000}
{dendA1_001011101100 connect dendA1_0010111011000(0), 1}
{access dendA1_0010111011000}
{nseg = 3}
{pt3dclear()}
{pt3dadd(14.47, 131.19, 4.28, 1.50)}
{pt3dadd(12.44, 130.38, 4.24, 1.50)}
{pt3dadd(10.81, 129.97, 4.24, 1.50)}
{pt3dadd(8.77, 131.19, 4.20, 1.50)}
{pt3dadd(8.36, 132.82, 4.16, 1.50)}
{pt3dadd(7.55, 134.24, 3.00, 1.50)}
{pt3dadd(4.49, 134.44, 2.96, 1.50)}
{pt3dadd(2.04, 134.44, 2.96, 1.50)}
{pt3dadd(-0.20, 134.24, 2.92, 1.50)}

{create dendA1_0010111011001}
{dendA1_001011101100 connect dendA1_0010111011001(0), 1}
{access dendA1_0010111011001}
{nseg = 3}
{pt3dclear()}
{pt3dadd(14.47, 131.19, 4.28, 1.50)}
{pt3dadd(14.47, 133.22, 4.36, 1.50)}
{pt3dadd(14.47, 135.26, 4.36, 0.90)}
{pt3dadd(13.66, 136.68, 4.36, 0.90)}
{pt3dadd(11.42, 137.09, 4.32, 0.90)}
{pt3dadd(9.79, 137.49, 4.32, 0.90)}
{pt3dadd(6.93, 138.51, 4.28, 0.90)}

{create dendA1_001011101101}
{dendA1_00101110110 connect dendA1_001011101101(0), 1}
{access dendA1_001011101101}
{nseg = 2}
{pt3dclear()}
{pt3dadd(21.40, 119.40, 4.28, 1.80)}
{pt3dadd(23.03, 122.66, 2.92, 1.80)}
{pt3dadd(23.85, 125.91, 2.92, 1.80)}
{pt3dadd(24.05, 126.92, 2.92, 1.80)}

{create dendA1_0010111011010}
{dendA1_001011101101 connect dendA1_0010111011010(0), 1}
{access dendA1_0010111011010}
{nseg = 3}
{pt3dclear()}
{pt3dadd(24.05, 126.92, 2.92, 1.50)}
{pt3dadd(21.81, 128.96, 2.92, 1.50)}
{pt3dadd(20.79, 130.58, 2.92, 1.50)}
{pt3dadd(19.57, 131.80, 2.92, 1.50)}
{pt3dadd(17.12, 133.63, 2.92, 1.50)}
{pt3dadd(17.94, 135.66, 2.92, 0.90)}
{pt3dadd(19.37, 138.31, 2.92, 0.90)}

{create dendA1_0010111011011}
{dendA1_001011101101 connect dendA1_0010111011011(0), 1}
{access dendA1_0010111011011}
{nseg = 2}
{pt3dclear()}
{pt3dadd(24.05, 126.92, 2.92, 1.80)}
{pt3dadd(24.66, 128.55, 2.92, 1.80)}
{pt3dadd(25.48, 130.79, 3.56, 1.80)}
{pt3dadd(25.07, 132.00, 3.56, 1.80)}
{pt3dadd(24.26, 133.63, 3.56, 1.80)}

{create dendA1_00101110110110}
{dendA1_0010111011011 connect dendA1_00101110110110(0), 1}
{access dendA1_00101110110110}
{nseg = 1}
{pt3dclear()}
{pt3dadd(24.26, 133.63, 3.56, 1.80)}
{pt3dadd(23.44, 135.87, 3.56, 1.80)}

{create dendA1_001011101101100}
{dendA1_00101110110110 connect dendA1_001011101101100(0), 1}
{access dendA1_001011101101100}
{nseg = 1}
{pt3dclear()}
{pt3dadd(23.44, 135.87, 3.56, 1.80)}
{pt3dadd(21.40, 138.10, 3.56, 1.80)}

{create dendA1_0010111011011000}
{dendA1_001011101101100 connect dendA1_0010111011011000(0), 1}
{access dendA1_0010111011011000}
{nseg = 2}
{pt3dclear()}
{pt3dadd(21.40, 138.10, 3.56, 1.50)}
{pt3dadd(19.37, 139.12, 3.56, 1.50)}
{pt3dadd(17.74, 140.13, 3.56, 1.50)}
{pt3dadd(16.31, 140.54, 3.56, 1.50)}
{pt3dadd(12.23, 140.74, 3.56, 0.90)}

{create dendA1_0010111011011001}
{dendA1_001011101101100 connect dendA1_0010111011011001(0), 1}
{access dendA1_0010111011011001}
{nseg = 1}
{pt3dclear()}
{pt3dadd(21.40, 138.10, 3.56, 1.50)}
{pt3dadd(22.63, 142.17, 3.08, 1.50)}

{create dendA1_00101110110110010}
{dendA1_0010111011011001 connect dendA1_00101110110110010(0), 1}
{access dendA1_00101110110110010}
{nseg = 1}
{pt3dclear()}
{pt3dadd(22.63, 142.17, 3.08, 1.50)}
{pt3dadd(22.22, 145.42, 3.08, 1.50)}

{create dendA1_001011101101100100}
{dendA1_00101110110110010 connect dendA1_001011101101100100(0), 1}
{access dendA1_001011101101100100}
{nseg = 2}
{pt3dclear()}
{pt3dadd(22.22, 145.42, 3.08, 1.50)}
{pt3dadd(19.77, 144.20, 3.08, 1.50)}
{pt3dadd(17.74, 142.78, 3.08, 1.50)}
{pt3dadd(15.49, 141.76, 3.08, 1.50)}
{pt3dadd(12.84, 140.74, 3.08, 1.50)}

{create dendA1_001011101101100101}
{dendA1_00101110110110010 connect dendA1_001011101101100101(0), 1}
{access dendA1_001011101101100101}
{nseg = 1}
{pt3dclear()}
{pt3dadd(22.22, 145.42, 3.08, 0.90)}
{pt3dadd(24.46, 148.67, 3.08, 0.90)}

{create dendA1_00101110110110011}
{dendA1_0010111011011001 connect dendA1_00101110110110011(0), 1}
{access dendA1_00101110110110011}
{nseg = 3}
{pt3dclear()}
{pt3dadd(22.63, 142.17, 3.08, 0.90)}
{pt3dadd(25.07, 144.61, 3.08, 0.90)}
{pt3dadd(26.70, 147.25, 3.08, 0.90)}
{pt3dadd(28.94, 150.91, 3.08, 0.90)}

{create dendA1_001011101101101}
{dendA1_00101110110110 connect dendA1_001011101101101(0), 1}
{access dendA1_001011101101101}
{nseg = 4}
{pt3dclear()}
{pt3dadd(23.44, 135.87, 3.56, 0.90)}
{pt3dadd(26.50, 138.92, 2.04, 0.90)}
{pt3dadd(29.15, 141.56, 2.04, 0.90)}
{pt3dadd(29.56, 144.00, 2.04, 0.30)}
{pt3dadd(29.96, 145.22, 2.04, 0.90)}
{pt3dadd(30.78, 147.86, 2.04, 0.30)}
{pt3dadd(31.59, 151.11, 2.04, 0.90)}

{create dendA1_00101110110111}
{dendA1_0010111011011 connect dendA1_00101110110111(0), 1}
{access dendA1_00101110110111}
{nseg = 4}
{pt3dclear()}
{pt3dadd(24.26, 133.63, 3.56, 0.90)}
{pt3dadd(28.33, 136.07, 3.08, 0.90)}
{pt3dadd(31.39, 137.70, 3.08, 0.30)}
{pt3dadd(33.02, 139.53, 3.08, 0.30)}
{pt3dadd(34.45, 141.56, 3.08, 0.30)}

{create dendA1_00101110111}
{dendA1_0010111011 connect dendA1_00101110111(0), 1}
{access dendA1_00101110111}
{nseg = 2}
{pt3dclear()}
{pt3dadd(18.96, 115.54, 5.60, 1.50)}
{pt3dadd(22.83, 114.32, 5.20, 1.50)}
{pt3dadd(26.70, 113.31, 5.40, 1.50)}

{create dendA1_001011101110}
{dendA1_00101110111 connect dendA1_001011101110(0), 1}
{access dendA1_001011101110}
{nseg = 1}
{pt3dclear()}
{pt3dadd(26.70, 113.31, 5.40, 0.30)}
{pt3dadd(28.74, 116.56, 7.16, 0.30)}

{create dendA1_001011101111}
{dendA1_00101110111 connect dendA1_001011101111(0), 1}
{access dendA1_001011101111}
{nseg = 2}
{pt3dclear()}
{pt3dadd(26.70, 113.31, 5.40, 0.90)}
{pt3dadd(27.72, 110.66, 3.80, 0.90)}
{pt3dadd(29.15, 109.24, 1.60, 0.90)}
{pt3dadd(30.58, 108.22, -0.24, 0.90)}

{create dendA1_00101111}
{dendA1_0010111 connect dendA1_00101111(0), 1}
{access dendA1_00101111}
{nseg = 3}
{pt3dclear()}
{pt3dadd(23.84, 94.72, 5.28, 2.40)}
{pt3dadd(24.87, 97.05, 4.60, 2.40)}
{pt3dadd(26.50, 99.28, 4.08, 1.80)}
{pt3dadd(27.11, 100.70, 4.08, 1.80)}
{pt3dadd(27.52, 101.52, 4.08, 2.40)}
{pt3dadd(28.33, 103.35, 5.52, 2.40)}
{pt3dadd(28.94, 104.97, 5.52, 3.00)}
{pt3dadd(30.17, 106.60, 5.60, 3.00)}
{pt3dadd(30.98, 108.02, 5.60, 2.40)}
{pt3dadd(32.00, 108.63, 5.60, 2.40)}
{pt3dadd(34.65, 111.68, 5.60, 2.40)}
{pt3dadd(34.97, 112.11, 4.80, 2.70)}
{pt3dadd(35.33, 112.78, 4.80, 2.70)}

{create dendA1_001011110}
{dendA1_00101111 connect dendA1_001011110(0), 1}
{access dendA1_001011110}
{nseg = 3}
{pt3dclear()}
{pt3dadd(35.33, 112.78, 4.80, 3.00)}
{pt3dadd(36.44, 113.94, 5.72, 3.00)}
{pt3dadd(38.47, 115.77, 5.44, 2.10)}
{pt3dadd(40.50, 116.60, 5.16, 2.10)}
{pt3dadd(42.53, 117.76, 4.96, 1.80)}
{pt3dadd(44.19, 119.09, 4.28, 1.80)}
{pt3dadd(45.85, 120.75, 3.36, 1.80)}
{pt3dadd(47.33, 122.41, 3.48, 2.10)}
{pt3dadd(47.70, 124.24, 2.72, 3.00)}
{pt3dadd(48.62, 125.90, 2.56, 3.00)}

{create dendA1_0010111100}
{dendA1_001011110 connect dendA1_0010111100(0), 1}
{access dendA1_0010111100}
{nseg = 1}
{pt3dclear()}
{pt3dadd(48.62, 125.90, 2.56, 2.10)}
{pt3dadd(46.59, 127.23, 2.96, 2.10)}

{create dendA1_00101111000}
{dendA1_0010111100 connect dendA1_00101111000(0), 1}
{access dendA1_00101111000}
{nseg = 2}
{pt3dclear()}
{pt3dadd(46.59, 127.23, 2.96, 1.20)}
{pt3dadd(44.74, 127.40, 3.12, 1.20)}
{pt3dadd(42.71, 127.40, 2.56, 1.20)}
{pt3dadd(40.50, 127.23, 3.68, 1.80)}
{pt3dadd(38.47, 126.90, 3.72, 1.20)}
{pt3dadd(36.63, 126.23, 3.36, 1.80)}

{create dendA1_001011110000}
{dendA1_00101111000 connect dendA1_001011110000(0), 1}
{access dendA1_001011110000}
{nseg = 1}
{pt3dclear()}
{pt3dadd(36.63, 126.23, 3.36, 1.20)}
{pt3dadd(36.07, 124.07, 3.36, 1.20)}
{pt3dadd(36.07, 122.08, 3.64, 1.20)}
{pt3dadd(35.89, 120.92, 2.64, 1.20)}

{create dendA1_0010111100000}
{dendA1_001011110000 connect dendA1_0010111100000(0), 1}
{access dendA1_0010111100000}
{nseg = 3}
{pt3dclear()}
{pt3dadd(35.89, 120.92, 2.64, 0.60)}
{pt3dadd(36.44, 119.42, 3.24, 0.60)}
{pt3dadd(38.47, 118.76, 4.20, 0.60)}
{pt3dadd(40.68, 118.92, 5.40, 0.60)}
{pt3dadd(42.90, 119.75, 4.88, 0.60)}
{pt3dadd(44.19, 120.25, 4.36, 0.60)}

{create dendA1_0010111100001}
{dendA1_001011110000 connect dendA1_0010111100001(0), 1}
{access dendA1_0010111100001}
{nseg = 2}
{pt3dclear()}
{pt3dadd(35.89, 120.92, 2.64, 0.60)}
{pt3dadd(34.78, 120.09, 2.52, 0.60)}
{pt3dadd(32.94, 119.42, 1.44, 0.60)}
{pt3dadd(31.83, 119.59, 0.48, 0.60)}

{create dendA1_00101111000010}
{dendA1_0010111100001 connect dendA1_00101111000010(0), 1}
{access dendA1_00101111000010}
{nseg = 3}
{pt3dclear()}
{pt3dadd(31.83, 119.59, 0.48, 0.60)}
{pt3dadd(29.61, 119.26, 0.88, 0.60)}
{pt3dadd(27.40, 119.26, 0.96, 0.60)}
{pt3dadd(25.37, 118.92, 1.36, 0.60)}
{pt3dadd(23.34, 117.93, 2.16, 0.30)}

{create dendA1_00101111000011}
{dendA1_0010111100001 connect dendA1_00101111000011(0), 1}
{access dendA1_00101111000011}
{nseg = 2}
{pt3dclear()}
{pt3dadd(31.83, 119.59, 0.48, 0.60)}
{pt3dadd(31.09, 121.75, 1.72, 0.60)}
{pt3dadd(30.54, 123.41, 1.96, 0.30)}
{pt3dadd(31.64, 124.57, 1.28, 0.30)}

{create dendA1_001011110001}
{dendA1_00101111000 connect dendA1_001011110001(0), 1}
{access dendA1_001011110001}
{nseg = 2}
{pt3dclear()}
{pt3dadd(36.63, 126.23, 3.36, 1.20)}
{pt3dadd(34.04, 125.73, 3.24, 1.20)}
{pt3dadd(32.20, 125.40, 3.24, 1.20)}
{pt3dadd(30.54, 124.90, 2.92, 1.20)}
{pt3dadd(28.32, 124.07, 2.80, 1.20)}

{create dendA1_0010111100010}
{dendA1_001011110001 connect dendA1_0010111100010(0), 1}
{access dendA1_0010111100010}
{nseg = 1}
{pt3dclear()}
{pt3dadd(28.32, 124.07, 2.80, 0.60)}
{pt3dadd(27.03, 122.41, 3.08, 0.60)}

{create dendA1_00101111000100}
{dendA1_0010111100010 connect dendA1_00101111000100(0), 1}
{access dendA1_00101111000100}
{nseg = 2}
{pt3dclear()}
{pt3dadd(27.03, 122.41, 3.08, 0.30)}
{pt3dadd(28.32, 121.08, 3.72, 0.30)}
{pt3dadd(29.06, 120.25, 3.72, 0.30)}

{create dendA1_00101111000101}
{dendA1_0010111100010 connect dendA1_00101111000101(0), 1}
{access dendA1_00101111000101}
{nseg = 2}
{pt3dclear()}
{pt3dadd(27.03, 122.41, 3.08, 1.20)}
{pt3dadd(25.56, 120.92, 4.56, 1.20)}
{pt3dadd(23.90, 119.92, 5.48, 1.80)}
{pt3dadd(21.87, 119.59, 5.48, 1.80)}

{create dendA1_001011110001010}
{dendA1_00101111000101 connect dendA1_001011110001010(0), 1}
{access dendA1_001011110001010}
{nseg = 1}
{pt3dclear()}
{pt3dadd(21.87, 119.59, 5.48, 1.20)}
{pt3dadd(19.65, 118.76, 5.48, 1.20)}
{pt3dadd(17.99, 117.60, 5.48, 1.20)}

{create dendA1_001011110001011}
{dendA1_00101111000101 connect dendA1_001011110001011(0), 1}
{access dendA1_001011110001011}
{nseg = 2}
{pt3dclear()}
{pt3dadd(21.87, 119.59, 5.48, 1.20)}
{pt3dadd(20.94, 121.42, 4.80, 1.20)}
{pt3dadd(20.76, 122.91, 4.80, 1.20)}
{pt3dadd(21.50, 123.74, 4.80, 1.20)}
{pt3dadd(22.05, 125.40, 4.80, 0.60)}
{pt3dadd(21.68, 127.73, 4.80, 0.60)}

{create dendA1_0010111100011}
{dendA1_001011110001 connect dendA1_0010111100011(0), 1}
{access dendA1_0010111100011}
{nseg = 3}
{pt3dclear()}
{pt3dadd(28.32, 124.07, 2.80, 0.30)}
{pt3dadd(27.59, 125.57, 2.32, 0.30)}
{pt3dadd(27.77, 127.06, 2.32, 0.60)}
{pt3dadd(28.14, 128.06, 2.32, 0.60)}
{pt3dadd(28.51, 129.89, 2.88, 0.30)}
{pt3dadd(28.88, 131.05, 2.88, 0.30)}

{create dendA1_00101111001}
{dendA1_0010111100 connect dendA1_00101111001(0), 1}
{access dendA1_00101111001}
{nseg = 2}
{pt3dclear()}
{pt3dadd(46.59, 127.23, 2.96, 1.20)}
{pt3dadd(44.37, 129.56, 2.08, 1.20)}
{pt3dadd(42.71, 131.05, 2.88, 1.20)}
{pt3dadd(41.05, 131.22, 2.96, 1.20)}
{pt3dadd(39.39, 130.88, 2.76, 1.80)}
{pt3dadd(37.36, 131.22, 3.04, 1.80)}
{pt3dadd(35.52, 131.55, 4.16, 3.00)}

{create dendA1_001011110010}
{dendA1_00101111001 connect dendA1_001011110010(0), 1}
{access dendA1_001011110010}
{nseg = 4}
{pt3dclear()}
{pt3dadd(35.52, 131.55, 4.16, 1.80)}
{pt3dadd(33.86, 129.72, 4.40, 1.80)}
{pt3dadd(32.94, 128.56, 4.12, 1.80)}
{pt3dadd(32.20, 127.56, 4.28, 1.80)}
{pt3dadd(30.54, 127.23, 4.24, 1.80)}
{pt3dadd(29.43, 127.89, 4.24, 1.80)}
{pt3dadd(27.59, 128.89, 3.72, 1.20)}
{pt3dadd(26.48, 129.56, 4.04, 1.20)}
{pt3dadd(24.26, 130.39, 4.04, 1.20)}
{pt3dadd(22.79, 130.55, 4.04, 1.20)}
{pt3dadd(20.76, 130.05, 4.00, 1.20)}
{pt3dadd(18.73, 129.22, 4.00, 1.20)}
{pt3dadd(16.88, 129.39, 4.00, 1.20)}

{create dendA1_001011110011}
{dendA1_00101111001 connect dendA1_001011110011(0), 1}
{access dendA1_001011110011}
{nseg = 1}
{pt3dclear()}
{pt3dadd(35.52, 131.55, 4.16, 1.80)}
{pt3dadd(32.94, 132.71, 3.56, 1.80)}
{pt3dadd(30.72, 133.71, 3.12, 1.80)}

{create dendA1_0010111100110}
{dendA1_001011110011 connect dendA1_0010111100110(0), 1}
{access dendA1_0010111100110}
{nseg = 2}
{pt3dclear()}
{pt3dadd(30.72, 133.71, 3.12, 0.60)}
{pt3dadd(29.43, 132.21, 3.72, 0.60)}
{pt3dadd(27.95, 131.71, 3.72, 1.20)}
{pt3dadd(26.85, 132.05, 3.72, 1.20)}
{pt3dadd(25.19, 132.88, 3.72, 1.20)}
{pt3dadd(23.53, 133.38, 3.72, 0.60)}
{pt3dadd(22.97, 133.45, 3.72, 0.60)}

{create dendA1_00101111001100}
{dendA1_0010111100110 connect dendA1_00101111001100(0), 1}
{access dendA1_00101111001100}
{nseg = 4}
{pt3dclear()}
{pt3dadd(22.97, 133.45, 3.72, 0.60)}
{pt3dadd(21.12, 133.78, 3.72, 0.60)}
{pt3dadd(19.09, 133.45, 3.72, 0.60)}
{pt3dadd(17.62, 133.12, 3.72, 0.60)}
{pt3dadd(15.40, 133.12, 3.64, 0.60)}
{pt3dadd(13.56, 132.95, 3.64, 0.60)}
{pt3dadd(12.08, 133.12, 3.64, 0.60)}
{pt3dadd(10.79, 133.62, 3.64, 0.60)}
{pt3dadd(10.05, 134.28, 3.64, 0.60)}

{create dendA1_00101111001101}
{dendA1_0010111100110 connect dendA1_00101111001101(0), 1}
{access dendA1_00101111001101}
{nseg = 1}
{pt3dclear()}
{pt3dadd(22.97, 133.45, 3.72, 0.60)}
{pt3dadd(22.41, 134.95, 3.64, 0.60)}
{pt3dadd(21.67, 136.61, 4.20, 0.60)}

{create dendA1_0010111100111}
{dendA1_001011110011 connect dendA1_0010111100111(0), 1}
{access dendA1_0010111100111}
{nseg = 4}
{pt3dclear()}
{pt3dadd(30.72, 133.71, 3.12, 1.20)}
{pt3dadd(29.05, 134.45, 2.76, 1.20)}
{pt3dadd(27.39, 135.45, 2.76, 1.20)}
{pt3dadd(26.47, 136.11, 2.76, 1.20)}
{pt3dadd(25.73, 137.94, 3.12, 0.60)}
{pt3dadd(25.73, 140.26, 3.12, 0.60)}
{pt3dadd(25.55, 142.59, 3.24, 0.60)}
{pt3dadd(25.36, 144.75, 3.08, 0.60)}
{pt3dadd(25.18, 147.57, 3.08, 0.60)}

{create dendA1_0010111101}
{dendA1_001011110 connect dendA1_0010111101(0), 1}
{access dendA1_0010111101}
{nseg = 1}
{pt3dclear()}
{pt3dadd(48.62, 125.90, 2.56, 3.00)}
{pt3dadd(50.09, 128.14, 1.00, 3.00)}
{pt3dadd(51.75, 131.29, 0.56, 2.70)}

{create dendA1_00101111010}
{dendA1_0010111101 connect dendA1_00101111010(0), 1}
{access dendA1_00101111010}
{nseg = 2}
{pt3dclear()}
{pt3dadd(51.75, 131.29, 0.56, 2.10)}
{pt3dadd(50.46, 132.62, -0.76, 2.10)}
{pt3dadd(48.98, 133.95, -0.24, 1.20)}
{pt3dadd(47.50, 134.95, 1.24, 1.80)}
{pt3dadd(46.58, 135.61, 1.64, 2.10)}

{create dendA1_001011110100}
{dendA1_00101111010 connect dendA1_001011110100(0), 1}
{access dendA1_001011110100}
{nseg = 3}
{pt3dclear()}
{pt3dadd(46.58, 135.61, 1.64, 1.20)}
{pt3dadd(43.63, 135.45, 2.80, 1.20)}
{pt3dadd(41.23, 135.28, 3.48, 1.20)}
{pt3dadd(38.83, 135.61, 3.40, 1.20)}
{pt3dadd(36.99, 136.11, 3.40, 1.20)}
{pt3dadd(34.59, 136.94, 3.40, 0.60)}
{pt3dadd(32.56, 138.44, 2.88, 0.60)}

{create dendA1_001011110101}
{dendA1_00101111010 connect dendA1_001011110101(0), 1}
{access dendA1_001011110101}
{nseg = 1}
{pt3dclear()}
{pt3dadd(46.58, 135.61, 1.64, 2.10)}
{pt3dadd(46.58, 137.60, 3.08, 2.10)}
{pt3dadd(46.95, 138.93, 3.12, 2.10)}

{create dendA1_0010111101010}
{dendA1_001011110101 connect dendA1_0010111101010(0), 1}
{access dendA1_0010111101010}
{nseg = 1}
{pt3dclear()}
{pt3dadd(46.95, 138.93, 3.12, 2.10)}
{pt3dadd(45.47, 139.60, 4.20, 2.10)}
{pt3dadd(44.37, 140.26, 4.20, 3.00)}

{create dendA1_00101111010100}
{dendA1_0010111101010 connect dendA1_00101111010100(0), 1}
{access dendA1_00101111010100}
{nseg = 1}
{pt3dclear()}
{pt3dadd(44.37, 140.26, 4.20, 1.20)}
{pt3dadd(42.71, 139.10, 3.84, 1.20)}
{pt3dadd(41.97, 139.10, 3.84, 1.20)}

{create dendA1_001011110101000}
{dendA1_00101111010100 connect dendA1_001011110101000(0), 1}
{access dendA1_001011110101000}
{nseg = 3}
{pt3dclear()}
{pt3dadd(41.97, 139.10, 3.84, 0.30)}
{pt3dadd(39.94, 137.94, 3.60, 0.30)}
{pt3dadd(37.91, 137.60, 3.28, 0.30)}
{pt3dadd(35.51, 137.11, 2.92, 0.30)}

{create dendA1_001011110101001}
{dendA1_00101111010100 connect dendA1_001011110101001(0), 1}
{access dendA1_001011110101001}
{nseg = 2}
{pt3dclear()}
{pt3dadd(41.97, 139.10, 3.84, 0.60)}
{pt3dadd(39.94, 139.43, 3.56, 0.60)}
{pt3dadd(37.54, 139.76, 3.00, 0.60)}
{pt3dadd(36.07, 141.09, 2.72, 0.60)}

{create dendA1_0010111101010010}
{dendA1_001011110101001 connect dendA1_0010111101010010(0), 1}
{access dendA1_0010111101010010}
{nseg = 1}
{pt3dclear()}
{pt3dadd(36.07, 141.09, 2.72, 0.60)}
{pt3dadd(33.67, 142.26, 2.80, 0.60)}

{create dendA1_00101111010100100}
{dendA1_0010111101010010 connect dendA1_00101111010100100(0), 1}
{access dendA1_00101111010100100}
{nseg = 2}
{pt3dclear()}
{pt3dadd(33.67, 142.26, 2.80, 0.60)}
{pt3dadd(31.82, 141.26, 4.08, 0.60)}
{pt3dadd(30.35, 140.10, 3.96, 1.20)}
{pt3dadd(28.69, 139.43, 3.96, 1.20)}

{create dendA1_00101111010100101}
{dendA1_0010111101010010 connect dendA1_00101111010100101(0), 1}
{access dendA1_00101111010100101}
{nseg = 3}
{pt3dclear()}
{pt3dadd(33.67, 142.26, 2.80, 0.30)}
{pt3dadd(33.11, 143.75, 1.80, 0.30)}
{pt3dadd(33.11, 144.91, 1.80, 0.30)}
{pt3dadd(34.04, 146.41, 0.68, 0.60)}
{pt3dadd(35.14, 148.40, -0.04, 0.60)}
{pt3dadd(36.80, 149.73, -0.32, 0.60)}
{pt3dadd(37.54, 150.40, -0.32, 0.60)}

{create dendA1_0010111101010011}
{dendA1_001011110101001 connect dendA1_0010111101010011(0), 1}
{access dendA1_0010111101010011}
{nseg = 2}
{pt3dclear()}
{pt3dadd(36.07, 141.09, 2.72, 0.30)}
{pt3dadd(36.07, 143.75, 2.72, 0.30)}
{pt3dadd(35.51, 145.25, 2.44, 0.60)}
{pt3dadd(34.40, 147.07, 2.20, 0.60)}

{create dendA1_00101111010101}
{dendA1_0010111101010 connect dendA1_00101111010101(0), 1}
{access dendA1_00101111010101}
{nseg = 2}
{pt3dclear()}
{pt3dadd(44.37, 140.26, 4.20, 1.80)}
{pt3dadd(43.81, 141.92, 3.60, 1.80)}
{pt3dadd(42.89, 142.92, 3.60, 1.80)}
{pt3dadd(40.86, 143.59, 3.60, 1.80)}
{pt3dadd(39.20, 144.42, 3.80, 1.20)}
{pt3dadd(38.83, 145.91, 3.80, 1.20)}
{pt3dadd(38.65, 147.24, 3.88, 1.20)}

{create dendA1_001011110101010}
{dendA1_00101111010101 connect dendA1_001011110101010(0), 1}
{access dendA1_001011110101010}
{nseg = 2}
{pt3dclear()}
{pt3dadd(38.65, 147.24, 3.88, 0.60)}
{pt3dadd(36.43, 147.24, 3.84, 0.60)}
{pt3dadd(34.59, 147.57, 3.84, 1.20)}
{pt3dadd(33.85, 148.90, 4.88, 1.20)}
{pt3dadd(33.30, 149.90, 4.88, 1.20)}

{create dendA1_0010111101010100}
{dendA1_001011110101010 connect dendA1_0010111101010100(0), 1}
{access dendA1_0010111101010100}
{nseg = 1}
{pt3dclear()}
{pt3dadd(33.30, 149.90, 4.88, 1.20)}
{pt3dadd(31.82, 149.90, 4.96, 1.20)}
{pt3dadd(29.42, 150.06, 4.96, 1.20)}

{create dendA1_0010111101010101}
{dendA1_001011110101010 connect dendA1_0010111101010101(0), 1}
{access dendA1_0010111101010101}
{nseg = 3}
{pt3dclear()}
{pt3dadd(33.30, 149.90, 4.88, 0.30)}
{pt3dadd(33.67, 150.73, 0.24, 0.30)}
{pt3dadd(34.40, 151.39, 0.24, 0.30)}
{pt3dadd(35.70, 152.06, 0.60, 0.30)}

{create dendA1_001011110101011}
{dendA1_00101111010101 connect dendA1_001011110101011(0), 1}
{access dendA1_001011110101011}
{nseg = 1}
{pt3dclear()}
{pt3dadd(38.65, 147.24, 3.88, 1.20)}
{pt3dadd(38.83, 149.07, 3.56, 1.20)}
{pt3dadd(39.02, 150.06, 4.20, 1.20)}

{create dendA1_0010111101010110}
{dendA1_001011110101011 connect dendA1_0010111101010110(0), 1}
{access dendA1_0010111101010110}
{nseg = 1}
{pt3dclear()}
{pt3dadd(39.02, 150.06, 4.20, 1.20)}
{pt3dadd(37.36, 150.56, 4.08, 1.20)}
{pt3dadd(36.62, 151.23, 4.08, 1.20)}
{pt3dadd(36.07, 152.22, 4.08, 1.80)}

{create dendA1_0010111101010111}
{dendA1_001011110101011 connect dendA1_0010111101010111(0), 1}
{access dendA1_0010111101010111}
{nseg = 1}
{pt3dclear()}
{pt3dadd(39.02, 150.06, 4.20, 1.80)}
{pt3dadd(39.94, 152.22, 4.52, 1.80)}
{pt3dadd(41.05, 153.88, 4.76, 1.80)}
{pt3dadd(41.78, 155.21, 4.80, 1.80)}

{create dendA1_00101111010101110}
{dendA1_0010111101010111 connect dendA1_00101111010101110(0), 1}
{access dendA1_00101111010101110}
{nseg = 1}
{pt3dclear()}
{pt3dadd(41.78, 155.21, 4.80, 1.20)}
{pt3dadd(41.42, 157.37, 4.80, 1.20)}
{pt3dadd(41.42, 159.03, 4.80, 1.80)}
{pt3dadd(41.23, 160.53, 4.96, 1.20)}

{create dendA1_00101111010101111}
{dendA1_0010111101010111 connect dendA1_00101111010101111(0), 1}
{access dendA1_00101111010101111}
{nseg = 2}
{pt3dclear()}
{pt3dadd(41.78, 155.21, 4.80, 1.20)}
{pt3dadd(44.18, 155.88, 4.60, 1.20)}
{pt3dadd(45.66, 157.70, 3.52, 1.20)}
{pt3dadd(46.77, 159.20, 4.08, 1.20)}
{pt3dadd(47.50, 160.36, 4.08, 1.20)}

{create dendA1_0010111101011}
{dendA1_001011110101 connect dendA1_0010111101011(0), 1}
{access dendA1_0010111101011}
{nseg = 1}
{pt3dclear()}
{pt3dadd(46.95, 138.93, 3.12, 1.80)}
{pt3dadd(48.43, 140.43, 1.20, 1.80)}
{pt3dadd(48.98, 140.76, 0.52, 1.80)}

{create dendA1_00101111010110}
{dendA1_0010111101011 connect dendA1_00101111010110(0), 1}
{access dendA1_00101111010110}
{nseg = 1}
{pt3dclear()}
{pt3dadd(48.98, 140.76, 0.52, 1.20)}
{pt3dadd(48.98, 142.42, 2.04, 1.20)}
{pt3dadd(49.16, 144.08, 1.64, 1.20)}
{pt3dadd(49.16, 145.41, 2.64, 1.20)}

{create dendA1_001011110101100}
{dendA1_00101111010110 connect dendA1_001011110101100(0), 1}
{access dendA1_001011110101100}
{nseg = 1}
{pt3dclear()}
{pt3dadd(49.16, 145.41, 2.64, 1.20)}
{pt3dadd(48.24, 147.07, 2.12, 1.20)}
{pt3dadd(47.87, 147.74, 2.76, 1.20)}

{create dendA1_0010111101011000}
{dendA1_001011110101100 connect dendA1_0010111101011000(0), 1}
{access dendA1_0010111101011000}
{nseg = 2}
{pt3dclear()}
{pt3dadd(47.87, 147.74, 2.76, 0.30)}
{pt3dadd(46.03, 148.40, 2.24, 0.30)}
{pt3dadd(44.37, 149.57, 2.24, 0.30)}

{create dendA1_0010111101011001}
{dendA1_001011110101100 connect dendA1_0010111101011001(0), 1}
{access dendA1_0010111101011001}
{nseg = 1}
{pt3dclear()}
{pt3dadd(47.87, 147.74, 2.76, 1.20)}
{pt3dadd(48.61, 149.73, 3.04, 1.20)}
{pt3dadd(48.98, 151.23, 3.96, 1.20)}

{create dendA1_00101111010110010}
{dendA1_0010111101011001 connect dendA1_00101111010110010(0), 1}
{access dendA1_00101111010110010}
{nseg = 3}
{pt3dclear()}
{pt3dadd(48.98, 151.23, 3.96, 1.20)}
{pt3dadd(47.50, 152.39, 3.84, 1.20)}
{pt3dadd(47.14, 153.55, 3.84, 1.20)}
{pt3dadd(47.32, 155.05, 3.84, 1.20)}
{pt3dadd(47.87, 156.87, 4.20, 0.60)}
{pt3dadd(49.53, 157.70, 3.80, 0.30)}
{pt3dadd(51.01, 158.04, 3.36, 0.60)}
{pt3dadd(51.75, 159.03, 4.00, 0.60)}
{pt3dadd(50.83, 161.03, 4.52, 0.30)}

{create dendA1_00101111010110011}
{dendA1_0010111101011001 connect dendA1_00101111010110011(0), 1}
{access dendA1_00101111010110011}
{nseg = 1}
{pt3dclear()}
{pt3dadd(48.98, 151.23, 3.96, 1.20)}
{pt3dadd(49.72, 151.89, 3.92, 1.20)}

{create dendA1_001011110101100110}
{dendA1_00101111010110011 connect dendA1_001011110101100110(0), 1}
{access dendA1_001011110101100110}
{nseg = 1}
{pt3dclear()}
{pt3dadd(49.72, 151.89, 3.92, 0.30)}
{pt3dadd(49.35, 154.88, 3.92, 0.30)}

{create dendA1_001011110101100111}
{dendA1_00101111010110011 connect dendA1_001011110101100111(0), 1}
{access dendA1_001011110101100111}
{nseg = 2}
{pt3dclear()}
{pt3dadd(49.72, 151.89, 3.92, 0.60)}
{pt3dadd(51.75, 153.39, 3.68, 0.60)}
{pt3dadd(52.85, 155.05, 3.96, 0.60)}
{pt3dadd(53.96, 157.54, 3.72, 1.20)}
{pt3dadd(54.33, 158.04, 3.72, 1.20)}

{create dendA1_0010111101011001110}
{dendA1_001011110101100111 connect dendA1_0010111101011001110(0), 1}
{access dendA1_0010111101011001110}
{nseg = 2}
{pt3dclear()}
{pt3dadd(54.33, 158.04, 3.72, 0.60)}
{pt3dadd(53.59, 160.36, 3.68, 0.60)}
{pt3dadd(53.59, 162.19, 3.68, 0.60)}

{create dendA1_0010111101011001111}
{dendA1_001011110101100111 connect dendA1_0010111101011001111(0), 1}
{access dendA1_0010111101011001111}
{nseg = 3}
{pt3dclear()}
{pt3dadd(54.33, 158.04, 3.72, 1.20)}
{pt3dadd(55.99, 159.70, 4.36, 1.20)}
{pt3dadd(56.55, 160.86, 4.36, 0.60)}
{pt3dadd(57.10, 161.69, 4.36, 0.60)}
{pt3dadd(58.02, 161.86, 4.36, 0.60)}
{pt3dadd(59.50, 163.52, 3.68, 0.60)}
{pt3dadd(61.16, 165.01, 3.28, 0.60)}
{pt3dadd(63.19, 166.84, 1.40, 0.30)}

{create dendA1_001011110101101}
{dendA1_00101111010110 connect dendA1_001011110101101(0), 1}
{access dendA1_001011110101101}
{nseg = 5}
{pt3dclear()}
{pt3dadd(49.16, 145.41, 2.64, 0.30)}
{pt3dadd(51.56, 146.41, 2.76, 0.30)}
{pt3dadd(54.15, 146.58, 2.76, 0.30)}
{pt3dadd(55.81, 148.24, 2.76, 0.30)}
{pt3dadd(57.65, 150.40, 3.68, 0.60)}
{pt3dadd(58.02, 152.39, 2.68, 0.60)}
{pt3dadd(58.39, 154.38, 2.68, 0.60)}
{pt3dadd(58.39, 155.71, 2.68, 0.60)}
{pt3dadd(57.47, 156.87, 2.68, 0.60)}

{create dendA1_00101111010111}
{dendA1_0010111101011 connect dendA1_00101111010111(0), 1}
{access dendA1_00101111010111}
{nseg = 2}
{pt3dclear()}
{pt3dadd(48.98, 140.76, 0.52, 0.60)}
{pt3dadd(51.01, 140.76, -0.48, 0.60)}
{pt3dadd(52.49, 140.10, -0.48, 0.60)}
{pt3dadd(52.85, 139.43, -0.48, 0.60)}
{pt3dadd(52.85, 137.44, 0.00, 0.60)}
{pt3dadd(52.67, 136.61, 0.00, 1.20)}

{create dendA1_00101111011}
{dendA1_0010111101 connect dendA1_00101111011(0), 1}
{access dendA1_00101111011}
{nseg = 3}
{pt3dclear()}
{pt3dadd(51.75, 131.29, 0.56, 2.70)}
{pt3dadd(52.85, 133.29, 3.28, 2.70)}
{pt3dadd(53.22, 134.12, 4.00, 3.60)}
{pt3dadd(53.78, 135.28, 4.00, 3.90)}
{pt3dadd(54.33, 136.94, 3.04, 3.30)}
{pt3dadd(55.44, 138.44, 3.36, 2.70)}
{pt3dadd(56.55, 140.26, 3.36, 3.00)}
{pt3dadd(58.02, 141.92, 3.20, 3.00)}
{pt3dadd(59.68, 143.59, 3.56, 3.00)}
{pt3dadd(61.34, 145.41, 4.48, 2.70)}
{pt3dadd(62.26, 147.24, 3.68, 2.70)}
{pt3dadd(63.00, 148.57, 3.52, 2.70)}

{create dendA1_001011110110}
{dendA1_00101111011 connect dendA1_001011110110(0), 1}
{access dendA1_001011110110}
{nseg = 3}
{pt3dclear()}
{pt3dadd(63.00, 148.57, 3.52, 3.00)}
{pt3dadd(63.00, 151.06, 3.92, 3.00)}
{pt3dadd(62.82, 154.05, 3.92, 2.10)}
{pt3dadd(63.00, 156.54, 4.16, 2.10)}
{pt3dadd(63.37, 159.53, 4.32, 1.80)}
{pt3dadd(63.74, 161.86, 3.64, 2.10)}
{pt3dadd(64.29, 164.35, 3.24, 1.80)}
{pt3dadd(65.22, 167.17, 2.76, 1.80)}

{create dendA1_0010111101100}
{dendA1_001011110110 connect dendA1_0010111101100(0), 1}
{access dendA1_0010111101100}
{nseg = 4}
{pt3dclear()}
{pt3dadd(65.22, 167.17, 2.76, 1.80)}
{pt3dadd(65.77, 169.50, 3.24, 1.80)}
{pt3dadd(65.89, 172.66, 2.32, 1.80)}
{pt3dadd(66.26, 175.31, 3.24, 2.10)}
{pt3dadd(65.89, 178.14, 3.24, 2.10)}
{pt3dadd(66.45, 181.13, 4.24, 2.10)}
{pt3dadd(67.92, 183.95, 3.16, 2.10)}
{pt3dadd(68.48, 186.44, 2.12, 1.80)}
{pt3dadd(69.03, 187.94, -0.08, 2.10)}

{create dendA1_00101111011000}
{dendA1_0010111101100 connect dendA1_00101111011000(0), 1}
{access dendA1_00101111011000}
{nseg = 1}
{pt3dclear()}
{pt3dadd(69.03, 187.94, -0.08, 1.80)}
{pt3dadd(67.92, 188.94, -0.68, 1.80)}

{create dendA1_001011110110000}
{dendA1_00101111011000 connect dendA1_001011110110000(0), 1}
{access dendA1_001011110110000}
{nseg = 2}
{pt3dclear()}
{pt3dadd(67.92, 188.94, -0.68, 1.20)}
{pt3dadd(65.71, 189.27, -1.68, 1.20)}
{pt3dadd(63.49, 189.27, -1.36, 1.20)}
{pt3dadd(61.65, 188.77, -1.16, 1.80)}
{pt3dadd(60.54, 187.77, -1.32, 1.80)}

{create dendA1_0010111101100000}
{dendA1_001011110110000 connect dendA1_0010111101100000(0), 1}
{access dendA1_0010111101100000}
{nseg = 3}
{pt3dclear()}
{pt3dadd(60.54, 187.77, -1.32, 0.30)}
{pt3dadd(61.28, 185.95, -1.92, 0.30)}
{pt3dadd(61.65, 184.78, -1.36, 0.60)}
{pt3dadd(61.65, 183.79, -1.36, 0.60)}
{pt3dadd(62.39, 182.79, -1.36, 0.60)}
{pt3dadd(62.20, 181.79, -0.96, 0.60)}
{pt3dadd(62.76, 180.13, -1.00, 0.30)}

{create dendA1_0010111101100001}
{dendA1_001011110110000 connect dendA1_0010111101100001(0), 1}
{access dendA1_0010111101100001}
{nseg = 1}
{pt3dclear()}
{pt3dadd(60.54, 187.77, -1.32, 1.80)}
{pt3dadd(59.07, 188.60, -0.08, 1.80)}
{pt3dadd(57.59, 188.27, -0.08, 2.10)}

{create dendA1_00101111011000010}
{dendA1_0010111101100001 connect dendA1_00101111011000010(0), 1}
{access dendA1_00101111011000010}
{nseg = 1}
{pt3dclear()}
{pt3dadd(57.59, 188.27, -0.08, 2.10)}
{pt3dadd(55.93, 187.27, 0.08, 2.10)}

{create dendA1_001011110110000100}
{dendA1_00101111011000010 connect dendA1_001011110110000100(0), 1}
{access dendA1_001011110110000100}
{nseg = 1}
{pt3dclear()}
{pt3dadd(55.93, 187.27, 0.08, 1.20)}
{pt3dadd(55.38, 185.11, 1.28, 1.20)}
{pt3dadd(54.82, 184.28, -0.28, 1.20)}

{create dendA1_0010111101100001000}
{dendA1_001011110110000100 connect dendA1_0010111101100001000(0), 1}
{access dendA1_0010111101100001000}
{nseg = 1}
{pt3dclear()}
{pt3dadd(54.82, 184.28, -0.28, 0.60)}
{pt3dadd(55.38, 182.62, -0.04, 0.60)}
{pt3dadd(56.30, 180.63, -0.04, 0.60)}

{create dendA1_00101111011000010000}
{dendA1_0010111101100001000 connect dendA1_00101111011000010000(0), 1}
{access dendA1_00101111011000010000}
{nseg = 1}
{pt3dclear()}
{pt3dadd(56.30, 180.63, -0.04, 0.60)}
{pt3dadd(58.14, 179.63, -0.68, 0.60)}
{pt3dadd(59.07, 179.97, -0.68, 0.60)}

{create dendA1_00101111011000010001}
{dendA1_0010111101100001000 connect dendA1_00101111011000010001(0), 1}
{access dendA1_00101111011000010001}
{nseg = 2}
{pt3dclear()}
{pt3dadd(56.30, 180.63, -0.04, 0.60)}
{pt3dadd(56.30, 178.30, -0.28, 0.60)}
{pt3dadd(56.48, 176.48, 0.80, 0.60)}

{create dendA1_001011110110000100010}
{dendA1_00101111011000010001 connect dendA1_001011110110000100010(0), 1}
{access dendA1_001011110110000100010}
{nseg = 2}
{pt3dclear()}
{pt3dadd(56.48, 176.48, 0.80, 0.30)}
{pt3dadd(57.22, 174.82, 0.56, 0.30)}
{pt3dadd(57.04, 173.32, 2.32, 0.60)}
{pt3dadd(56.30, 171.66, 2.72, 1.20)}

{create dendA1_001011110110000100011}
{dendA1_00101111011000010001 connect dendA1_001011110110000100011(0), 1}
{access dendA1_001011110110000100011}
{nseg = 3}
{pt3dclear()}
{pt3dadd(56.48, 176.48, 0.80, 0.60)}
{pt3dadd(55.19, 175.98, 0.20, 0.60)}
{pt3dadd(54.82, 174.98, 0.20, 0.60)}
{pt3dadd(54.64, 173.65, 0.20, 0.60)}
{pt3dadd(53.16, 172.49, 1.36, 0.60)}
{pt3dadd(50.76, 171.00, 1.32, 0.30)}

{create dendA1_0010111101100001001}
{dendA1_001011110110000100 connect dendA1_0010111101100001001(0), 1}
{access dendA1_0010111101100001001}
{nseg = 2}
{pt3dclear()}
{pt3dadd(54.82, 184.28, -0.28, 1.20)}
{pt3dadd(53.35, 182.79, 0.56, 1.20)}
{pt3dadd(52.42, 181.13, 0.84, 1.20)}
{pt3dadd(51.32, 179.47, -0.24, 1.20)}

{create dendA1_00101111011000010010}
{dendA1_0010111101100001001 connect dendA1_00101111011000010010(0), 1}
{access dendA1_00101111011000010010}
{nseg = 3}
{pt3dclear()}
{pt3dadd(51.32, 179.47, -0.24, 0.60)}
{pt3dadd(51.50, 177.31, 0.36, 0.60)}
{pt3dadd(51.69, 175.48, 0.36, 0.30)}
{pt3dadd(51.69, 173.15, -0.20, 0.60)}
{pt3dadd(51.69, 169.83, -0.32, 0.60)}

{create dendA1_00101111011000010011}
{dendA1_0010111101100001001 connect dendA1_00101111011000010011(0), 1}
{access dendA1_00101111011000010011}
{nseg = 2}
{pt3dclear()}
{pt3dadd(51.32, 179.47, -0.24, 1.20)}
{pt3dadd(49.29, 178.30, -0.08, 1.20)}
{pt3dadd(48.18, 177.31, -0.08, 1.20)}
{pt3dadd(46.52, 176.14, -0.60, 0.60)}
{pt3dadd(44.67, 175.15, 0.12, 1.20)}

{create dendA1_001011110110000100110}
{dendA1_00101111011000010011 connect dendA1_001011110110000100110(0), 1}
{access dendA1_001011110110000100110}
{nseg = 4}
{pt3dclear()}
{pt3dadd(44.67, 175.15, 0.12, 0.30)}
{pt3dadd(44.12, 173.15, 0.24, 0.30)}
{pt3dadd(44.31, 171.49, 0.24, 0.30)}
{pt3dadd(44.67, 170.16, -1.52, 0.30)}
{pt3dadd(45.41, 168.67, -1.52, 0.60)}
{pt3dadd(46.89, 167.67, -0.96, 0.60)}
{pt3dadd(47.63, 167.17, -1.40, 0.30)}

{create dendA1_001011110110000100111}
{dendA1_00101111011000010011 connect dendA1_001011110110000100111(0), 1}
{access dendA1_001011110110000100111}
{nseg = 3}
{pt3dclear()}
{pt3dadd(44.67, 175.15, 0.12, 1.20)}
{pt3dadd(42.83, 175.81, 0.24, 1.20)}
{pt3dadd(41.54, 176.31, -0.72, 1.20)}
{pt3dadd(38.95, 175.98, -0.72, 0.30)}
{pt3dadd(36.93, 176.31, -0.72, 0.60)}
{pt3dadd(33.97, 177.31, -0.16, 0.60)}

{create dendA1_001011110110000101}
{dendA1_00101111011000010 connect dendA1_001011110110000101(0), 1}
{access dendA1_001011110110000101}
{nseg = 2}
{pt3dclear()}
{pt3dadd(55.93, 187.27, 0.08, 1.20)}
{pt3dadd(53.72, 188.27, 1.24, 1.20)}
{pt3dadd(52.61, 189.60, 2.80, 1.20)}
{pt3dadd(51.87, 191.09, 3.16, 1.20)}
{pt3dadd(50.76, 192.59, 2.04, 1.80)}
{pt3dadd(50.39, 193.59, 2.92, 1.80)}

{create dendA1_0010111101100001010}
{dendA1_001011110110000101 connect dendA1_0010111101100001010(0), 1}
{access dendA1_0010111101100001010}
{nseg = 2}
{pt3dclear()}
{pt3dadd(50.39, 193.59, 2.92, 1.20)}
{pt3dadd(48.00, 192.42, 1.72, 1.20)}
{pt3dadd(46.89, 191.09, 2.60, 1.20)}
{pt3dadd(46.15, 189.27, 1.76, 0.60)}

{create dendA1_00101111011000010100}
{dendA1_0010111101100001010 connect dendA1_00101111011000010100(0), 1}
{access dendA1_00101111011000010100}
{nseg = 2}
{pt3dclear()}
{pt3dadd(46.15, 189.27, 1.76, 0.30)}
{pt3dadd(45.78, 187.77, 3.04, 0.30)}
{pt3dadd(45.04, 186.61, 3.04, 0.30)}
{pt3dadd(45.23, 185.61, 3.04, 0.30)}

{create dendA1_00101111011000010101}
{dendA1_0010111101100001010 connect dendA1_00101111011000010101(0), 1}
{access dendA1_00101111011000010101}
{nseg = 3}
{pt3dclear()}
{pt3dadd(46.15, 189.27, 1.76, 0.60)}
{pt3dadd(44.12, 188.44, 1.16, 0.60)}
{pt3dadd(42.09, 187.77, 1.16, 0.60)}
{pt3dadd(40.80, 187.77, 1.16, 0.60)}
{pt3dadd(39.32, 186.61, 1.16, 0.60)}
{pt3dadd(38.22, 185.78, 1.76, 0.30)}

{create dendA1_0010111101100001011}
{dendA1_001011110110000101 connect dendA1_0010111101100001011(0), 1}
{access dendA1_0010111101100001011}
{nseg = 1}
{pt3dclear()}
{pt3dadd(50.39, 193.59, 2.92, 3.00)}
{pt3dadd(49.84, 195.08, 1.20, 3.00)}

{create dendA1_00101111011000010110}
{dendA1_0010111101100001011 connect dendA1_00101111011000010110(0), 1}
{access dendA1_00101111011000010110}
{nseg = 2}
{pt3dclear()}
{pt3dadd(49.84, 195.08, 1.20, 1.20)}
{pt3dadd(47.07, 196.41, 1.52, 1.20)}
{pt3dadd(45.04, 197.07, 1.52, 1.20)}
{pt3dadd(43.57, 197.57, -1.16, 1.20)}

{create dendA1_001011110110000101100}
{dendA1_00101111011000010110 connect dendA1_001011110110000101100(0), 1}
{access dendA1_001011110110000101100}
{nseg = 2}
{pt3dclear()}
{pt3dadd(43.57, 197.57, -1.16, 1.20)}
{pt3dadd(41.17, 198.24, -0.28, 1.20)}
{pt3dadd(36.37, 199.23, -0.32, 1.20)}
{pt3dadd(33.86, 200.23, 0.96, 0.60)}

{create dendA1_001011110110000101101}
{dendA1_00101111011000010110 connect dendA1_001011110110000101101(0), 1}
{access dendA1_001011110110000101101}
{nseg = 2}
{pt3dclear()}
{pt3dadd(43.57, 197.57, -1.16, 1.20)}
{pt3dadd(44.01, 200.40, 0.08, 1.20)}
{pt3dadd(44.19, 202.22, 0.36, 1.20)}
{pt3dadd(44.38, 203.72, 0.88, 1.20)}
{pt3dadd(44.56, 204.55, 0.88, 1.20)}

{create dendA1_0010111101100001011010}
{dendA1_001011110110000101101 connect dendA1_0010111101100001011010(0), 1}
{access dendA1_0010111101100001011010}
{nseg = 1}
{pt3dclear()}
{pt3dadd(44.56, 204.55, 0.88, 1.20)}
{pt3dadd(44.56, 205.55, 0.96, 1.20)}

{create dendA1_00101111011000010110100}
{dendA1_0010111101100001011010 connect dendA1_00101111011000010110100(0), 1}
{access dendA1_00101111011000010110100}
{nseg = 2}
{pt3dclear()}
{pt3dadd(44.56, 205.55, 0.96, 0.60)}
{pt3dadd(43.09, 206.04, 3.40, 0.60)}
{pt3dadd(41.98, 206.54, 3.40, 0.60)}
{pt3dadd(40.69, 206.38, 3.76, 0.60)}

{create dendA1_00101111011000010110101}
{dendA1_0010111101100001011010 connect dendA1_00101111011000010110101(0), 1}
{access dendA1_00101111011000010110101}
{nseg = 3}
{pt3dclear()}
{pt3dadd(44.56, 205.55, 0.96, 0.60)}
{pt3dadd(44.56, 207.37, 0.80, 0.60)}
{pt3dadd(44.93, 208.70, 0.80, 0.60)}
{pt3dadd(46.04, 209.86, 1.28, 0.60)}
{pt3dadd(47.88, 210.86, 0.60, 0.60)}
{pt3dadd(49.73, 211.19, 0.60, 0.30)}

{create dendA1_0010111101100001011011}
{dendA1_001011110110000101101 connect dendA1_0010111101100001011011(0), 1}
{access dendA1_0010111101100001011011}
{nseg = 3}
{pt3dclear()}
{pt3dadd(44.56, 204.55, 0.88, 0.30)}
{pt3dadd(46.59, 205.88, -0.24, 0.30)}
{pt3dadd(47.88, 206.21, -0.24, 0.30)}
{pt3dadd(49.36, 207.54, -1.24, 0.30)}

{create dendA1_00101111011000010111}
{dendA1_0010111101100001011 connect dendA1_00101111011000010111(0), 1}
{access dendA1_00101111011000010111}
{nseg = 6}
{pt3dclear()}
{pt3dadd(49.84, 195.08, 1.20, 0.60)}
{pt3dadd(51.02, 196.91, 1.16, 0.60)}
{pt3dadd(51.21, 198.40, 1.36, 0.60)}
{pt3dadd(50.84, 199.57, 1.36, 0.60)}
{pt3dadd(51.57, 200.89, 1.72, 0.60)}
{pt3dadd(50.10, 201.56, 2.44, 0.60)}
{pt3dadd(48.07, 201.72, 3.00, 0.60)}
{pt3dadd(47.52, 202.89, 2.32, 0.60)}
{pt3dadd(46.78, 204.71, 2.56, 0.60)}
{pt3dadd(47.33, 207.21, 1.48, 0.60)}
{pt3dadd(47.70, 208.87, 1.48, 0.60)}
{pt3dadd(48.62, 210.03, 1.84, 0.60)}
{pt3dadd(50.28, 211.03, 1.84, 0.60)}

{create dendA1_00101111011000011}
{dendA1_0010111101100001 connect dendA1_00101111011000011(0), 1}
{access dendA1_00101111011000011}
{nseg = 4}
{pt3dclear()}
{pt3dadd(57.59, 188.27, -0.08, 0.60)}
{pt3dadd(57.48, 190.93, -0.04, 0.60)}
{pt3dadd(57.85, 192.59, -0.04, 0.60)}
{pt3dadd(58.95, 193.75, 0.88, 0.60)}
{pt3dadd(61.35, 193.75, 0.20, 0.60)}
{pt3dadd(63.38, 193.59, -0.48, 0.60)}
{pt3dadd(65.23, 192.75, -1.84, 0.30)}

{create dendA1_001011110110001}
{dendA1_00101111011000 connect dendA1_001011110110001(0), 1}
{access dendA1_001011110110001}
{nseg = 3}
{pt3dclear()}
{pt3dadd(67.92, 188.94, -0.68, 0.60)}
{pt3dadd(68.73, 190.43, -2.52, 0.60)}
{pt3dadd(68.73, 191.59, -2.52, 0.60)}
{pt3dadd(68.18, 193.09, -2.68, 0.60)}
{pt3dadd(67.07, 193.92, -1.36, 0.60)}
{pt3dadd(65.97, 194.58, -1.36, 1.20)}
{pt3dadd(65.23, 195.25, -0.08, 1.80)}

{create dendA1_0010111101100010}
{dendA1_001011110110001 connect dendA1_0010111101100010(0), 1}
{access dendA1_0010111101100010}
{nseg = 1}
{pt3dclear()}
{pt3dadd(65.23, 195.25, -0.08, 1.80)}
{pt3dadd(64.49, 195.91, 1.52, 1.80)}

{create dendA1_00101111011000100}
{dendA1_0010111101100010 connect dendA1_00101111011000100(0), 1}
{access dendA1_00101111011000100}
{nseg = 1}
{pt3dclear()}
{pt3dadd(64.49, 195.91, 1.52, 1.20)}
{pt3dadd(63.20, 196.08, 1.92, 1.20)}
{pt3dadd(61.91, 196.58, 1.32, 1.20)}

{create dendA1_001011110110001000}
{dendA1_00101111011000100 connect dendA1_001011110110001000(0), 1}
{access dendA1_001011110110001000}
{nseg = 5}
{pt3dclear()}
{pt3dadd(61.91, 196.58, 1.32, 1.20)}
{pt3dadd(60.43, 195.74, 0.84, 1.20)}
{pt3dadd(58.22, 196.24, 0.84, 1.20)}
{pt3dadd(56.93, 197.57, 0.64, 1.20)}
{pt3dadd(56.56, 199.07, 0.64, 1.20)}
{pt3dadd(56.56, 201.56, 1.52, 1.20)}
{pt3dadd(56.37, 203.88, 0.72, 0.60)}
{pt3dadd(55.45, 206.54, 0.72, 0.60)}
{pt3dadd(54.16, 208.04, 0.60, 1.20)}
{pt3dadd(51.94, 208.37, 1.20, 0.60)}
{pt3dadd(49.36, 208.70, 0.72, 0.60)}

{create dendA1_001011110110001001}
{dendA1_00101111011000100 connect dendA1_001011110110001001(0), 1}
{access dendA1_001011110110001001}
{nseg = 2}
{pt3dclear()}
{pt3dadd(61.91, 196.58, 1.32, 0.60)}
{pt3dadd(61.35, 198.40, 0.28, 0.60)}
{pt3dadd(60.62, 200.56, 0.44, 0.60)}
{pt3dadd(60.06, 201.56, 2.60, 0.60)}

{create dendA1_0010111101100010010}
{dendA1_001011110110001001 connect dendA1_0010111101100010010(0), 1}
{access dendA1_0010111101100010010}
{nseg = 1}
{pt3dclear()}
{pt3dadd(60.06, 201.56, 2.60, 0.30)}
{pt3dadd(57.29, 200.89, 2.60, 0.30)}

{create dendA1_0010111101100010011}
{dendA1_001011110110001001 connect dendA1_0010111101100010011(0), 1}
{access dendA1_0010111101100010011}
{nseg = 1}
{pt3dclear()}
{pt3dadd(60.06, 201.56, 2.60, 0.60)}
{pt3dadd(60.06, 203.22, 3.00, 0.60)}

{create dendA1_00101111011000101}
{dendA1_0010111101100010 connect dendA1_00101111011000101(0), 1}
{access dendA1_00101111011000101}
{nseg = 4}
{pt3dclear()}
{pt3dadd(64.49, 195.91, 1.52, 1.20)}
{pt3dadd(65.23, 197.74, 1.96, 1.20)}
{pt3dadd(65.23, 199.23, 1.96, 1.20)}
{pt3dadd(63.94, 201.23, 3.36, 0.60)}
{pt3dadd(63.75, 202.72, 2.40, 0.60)}
{pt3dadd(63.75, 204.22, 2.52, 1.20)}
{pt3dadd(63.38, 205.55, 2.52, 1.80)}
{pt3dadd(62.46, 206.21, 2.60, 2.10)}
{pt3dadd(60.80, 206.54, 2.56, 1.80)}
{pt3dadd(58.77, 206.71, 2.12, 1.20)}
{pt3dadd(57.66, 207.21, 2.08, 0.60)}
{pt3dadd(55.82, 206.71, 2.08, 0.60)}
{pt3dadd(54.53, 206.04, 2.08, 0.60)}

{create dendA1_0010111101100011}
{dendA1_001011110110001 connect dendA1_0010111101100011(0), 1}
{access dendA1_0010111101100011}
{nseg = 2}
{pt3dclear()}
{pt3dadd(65.23, 195.25, -0.08, 0.30)}
{pt3dadd(66.70, 196.08, -0.64, 0.30)}
{pt3dadd(68.18, 196.24, -0.64, 0.30)}
{pt3dadd(69.47, 195.58, -0.64, 0.60)}

{create dendA1_00101111011001}
{dendA1_0010111101100 connect dendA1_00101111011001(0), 1}
{access dendA1_00101111011001}
{nseg = 3}
{pt3dclear()}
{pt3dadd(69.03, 187.94, -0.08, 2.10)}
{pt3dadd(70.39, 189.27, 0.48, 2.10)}
{pt3dadd(72.24, 190.26, -1.52, 1.80)}
{pt3dadd(72.61, 192.26, -3.40, 1.80)}
{pt3dadd(72.61, 193.92, -3.12, 1.20)}
{pt3dadd(71.87, 195.58, -3.44, 1.20)}
{pt3dadd(71.87, 197.07, -1.44, 1.20)}
{pt3dadd(71.69, 198.40, 0.12, 1.80)}

{create dendA1_001011110110010}
{dendA1_00101111011001 connect dendA1_001011110110010(0), 1}
{access dendA1_001011110110010}
{nseg = 1}
{pt3dclear()}
{pt3dadd(71.69, 198.40, 0.12, 1.20)}
{pt3dadd(70.39, 199.23, 1.24, 1.20)}
{pt3dadd(70.21, 200.73, 1.20, 1.20)}

{create dendA1_0010111101100100}
{dendA1_001011110110010 connect dendA1_0010111101100100(0), 1}
{access dendA1_0010111101100100}
{nseg = 4}
{pt3dclear()}
{pt3dadd(70.21, 200.73, 1.20, 0.60)}
{pt3dadd(68.18, 201.56, 3.32, 0.60)}
{pt3dadd(67.26, 202.56, 3.32, 0.60)}
{pt3dadd(67.07, 204.55, 3.32, 0.60)}
{pt3dadd(67.44, 205.88, 3.76, 0.60)}
{pt3dadd(68.00, 207.04, 3.76, 0.60)}
{pt3dadd(67.63, 208.20, 3.76, 0.60)}
{pt3dadd(68.92, 208.04, 3.76, 0.60)}
{pt3dadd(70.39, 207.70, 4.08, 0.60)}

{create dendA1_0010111101100101}
{dendA1_001011110110010 connect dendA1_0010111101100101(0), 1}
{access dendA1_0010111101100101}
{nseg = 4}
{pt3dclear()}
{pt3dadd(70.21, 200.73, 1.20, 1.20)}
{pt3dadd(70.02, 202.06, 1.56, 1.20)}
{pt3dadd(70.39, 203.39, 1.32, 1.20)}
{pt3dadd(71.32, 205.38, 1.12, 1.20)}
{pt3dadd(72.42, 207.37, 0.44, 1.20)}
{pt3dadd(73.53, 209.53, 1.16, 1.20)}
{pt3dadd(74.45, 211.69, 1.40, 0.60)}
{pt3dadd(74.45, 213.19, 1.08, 0.60)}
{pt3dadd(73.90, 215.01, 1.48, 1.20)}
{pt3dadd(73.90, 216.51, 1.64, 1.20)}

{create dendA1_00101111011001010}
{dendA1_0010111101100101 connect dendA1_00101111011001010(0), 1}
{access dendA1_00101111011001010}
{nseg = 4}
{pt3dclear()}
{pt3dadd(73.90, 216.51, 1.64, 0.60)}
{pt3dadd(71.50, 217.51, 2.20, 0.60)}
{pt3dadd(68.73, 218.50, 1.08, 0.60)}
{pt3dadd(65.60, 219.67, 0.04, 0.60)}
{pt3dadd(63.38, 219.50, -0.60, 0.60)}
{pt3dadd(61.17, 219.67, -1.40, 0.60)}
{pt3dadd(59.51, 219.17, -2.28, 1.20)}

{create dendA1_001011110110010100}
{dendA1_00101111011001010 connect dendA1_001011110110010100(0), 1}
{access dendA1_001011110110010100}
{nseg = 2}
{pt3dclear()}
{pt3dadd(59.51, 219.17, -2.28, 1.80)}
{pt3dadd(59.14, 218.00, -1.60, 1.80)}
{pt3dadd(58.22, 216.84, -0.88, 0.30)}
{pt3dadd(57.66, 215.84, -0.88, 0.60)}
{pt3dadd(56.56, 214.68, -0.28, 1.20)}
{pt3dadd(55.82, 214.18, -0.28, 1.80)}

{create dendA1_001011110110010101}
{dendA1_00101111011001010 connect dendA1_001011110110010101(0), 1}
{access dendA1_001011110110010101}
{nseg = 2}
{pt3dclear()}
{pt3dadd(59.51, 219.17, -2.28, 1.80)}
{pt3dadd(58.03, 219.50, -2.84, 1.80)}
{pt3dadd(56.56, 220.66, -2.84, 1.20)}
{pt3dadd(56.56, 222.32, -2.84, 1.20)}
{pt3dadd(56.74, 223.98, -2.84, 0.60)}
{pt3dadd(57.29, 224.65, -2.84, 0.60)}

{create dendA1_00101111011001011}
{dendA1_0010111101100101 connect dendA1_00101111011001011(0), 1}
{access dendA1_00101111011001011}
{nseg = 2}
{pt3dclear()}
{pt3dadd(73.90, 216.51, 1.64, 1.80)}
{pt3dadd(74.45, 218.34, 1.40, 1.80)}
{pt3dadd(74.82, 220.66, 1.08, 1.80)}
{pt3dadd(75.93, 222.82, 1.04, 1.20)}
{pt3dadd(75.74, 224.81, 0.68, 1.80)}
{pt3dadd(76.30, 226.31, -0.16, 2.10)}

{create dendA1_001011110110010110}
{dendA1_00101111011001011 connect dendA1_001011110110010110(0), 1}
{access dendA1_001011110110010110}
{nseg = 2}
{pt3dclear()}
{pt3dadd(76.30, 226.31, -0.16, 1.80)}
{pt3dadd(74.82, 227.14, -0.16, 1.80)}
{pt3dadd(73.71, 228.30, -2.44, 1.80)}
{pt3dadd(72.98, 229.80, -2.84, 1.80)}
{pt3dadd(72.42, 231.29, -4.08, 1.80)}

{create dendA1_001011110110010111}
{dendA1_00101111011001011 connect dendA1_001011110110010111(0), 1}
{access dendA1_001011110110010111}
{nseg = 1}
{pt3dclear()}
{pt3dadd(76.30, 226.31, -0.16, 1.80)}
{pt3dadd(78.51, 227.14, -0.28, 1.80)}
{pt3dadd(79.62, 228.30, 0.20, 1.20)}

{create dendA1_001011110110011}
{dendA1_00101111011001 connect dendA1_001011110110011(0), 1}
{access dendA1_001011110110011}
{nseg = 1}
{pt3dclear()}
{pt3dadd(71.69, 198.40, 0.12, 1.80)}
{pt3dadd(72.79, 199.23, -0.84, 1.80)}
{pt3dadd(73.71, 200.40, -0.32, 1.80)}

{create dendA1_0010111101100110}
{dendA1_001011110110011 connect dendA1_0010111101100110(0), 1}
{access dendA1_0010111101100110}
{nseg = 2}
{pt3dclear()}
{pt3dadd(73.71, 200.40, -0.32, 0.60)}
{pt3dadd(72.98, 201.56, 1.76, 0.60)}
{pt3dadd(73.35, 202.89, 1.56, 0.60)}
{pt3dadd(73.53, 204.05, 2.08, 0.60)}

{create dendA1_0010111101100111}
{dendA1_001011110110011 connect dendA1_0010111101100111(0), 1}
{access dendA1_0010111101100111}
{nseg = 2}
{pt3dclear()}
{pt3dadd(73.71, 200.40, -0.32, 1.20)}
{pt3dadd(74.82, 202.56, -0.84, 1.20)}
{pt3dadd(76.30, 204.05, -0.76, 1.20)}
{pt3dadd(77.22, 204.88, 0.16, 1.20)}

{create dendA1_00101111011001110}
{dendA1_0010111101100111 connect dendA1_00101111011001110(0), 1}
{access dendA1_00101111011001110}
{nseg = 1}
{pt3dclear()}
{pt3dadd(77.22, 204.88, 0.16, 1.20)}
{pt3dadd(77.59, 206.71, 0.92, 1.20)}
{pt3dadd(78.33, 207.70, 2.04, 1.20)}
{pt3dadd(78.70, 209.03, 1.52, 1.20)}

{create dendA1_001011110110011100}
{dendA1_00101111011001110 connect dendA1_001011110110011100(0), 1}
{access dendA1_001011110110011100}
{nseg = 1}
{pt3dclear()}
{pt3dadd(78.70, 209.03, 1.52, 1.80)}
{pt3dadd(78.51, 210.53, 2.04, 1.80)}

{create dendA1_0010111101100111000}
{dendA1_001011110110011100 connect dendA1_0010111101100111000(0), 1}
{access dendA1_0010111101100111000}
{nseg = 5}
{pt3dclear()}
{pt3dadd(78.51, 210.53, 2.04, 1.20)}
{pt3dadd(76.30, 210.70, 3.28, 1.20)}
{pt3dadd(74.27, 210.36, 3.28, 1.20)}
{pt3dadd(72.24, 211.36, 3.28, 1.20)}
{pt3dadd(70.76, 211.03, 2.12, 1.20)}
{pt3dadd(69.29, 211.86, 3.20, 1.20)}
{pt3dadd(67.26, 212.02, 3.20, 1.20)}
{pt3dadd(65.23, 211.69, 2.52, 1.20)}
{pt3dadd(62.83, 210.53, 2.52, 1.20)}
{pt3dadd(61.17, 210.70, 2.12, 1.20)}
{pt3dadd(59.32, 210.36, 2.12, 0.60)}
{pt3dadd(58.22, 211.69, 2.12, 0.60)}
{pt3dadd(57.48, 212.69, 2.00, 0.60)}

{create dendA1_00101111011001110000}
{dendA1_0010111101100111000 connect dendA1_00101111011001110000(0), 1}
{access dendA1_00101111011001110000}
{nseg = 1}
{pt3dclear()}
{pt3dadd(57.48, 212.69, 2.00, 0.60)}
{pt3dadd(55.63, 212.69, 2.08, 0.60)}
{pt3dadd(54.34, 213.52, 2.08, 0.60)}

{create dendA1_00101111011001110001}
{dendA1_0010111101100111000 connect dendA1_00101111011001110001(0), 1}
{access dendA1_00101111011001110001}
{nseg = 2}
{pt3dclear()}
{pt3dadd(57.48, 212.69, 2.00, 0.60)}
{pt3dadd(58.22, 214.35, 2.52, 0.60)}
{pt3dadd(59.32, 215.35, 2.52, 0.60)}
{pt3dadd(60.43, 217.67, 2.52, 0.60)}

{create dendA1_0010111101100111001}
{dendA1_001011110110011100 connect dendA1_0010111101100111001(0), 1}
{access dendA1_0010111101100111001}
{nseg = 3}
{pt3dclear()}
{pt3dadd(78.51, 210.53, 2.04, 1.20)}
{pt3dadd(77.96, 213.19, 2.40, 1.20)}
{pt3dadd(78.33, 215.35, 2.76, 1.20)}
{pt3dadd(78.33, 216.68, 2.76, 0.60)}
{pt3dadd(78.88, 218.17, 2.64, 0.60)}
{pt3dadd(79.62, 219.67, 1.84, 1.20)}
{pt3dadd(80.91, 221.33, 1.92, 1.20)}
{pt3dadd(82.76, 223.15, 1.92, 1.20)}

{create dendA1_001011110110011101}
{dendA1_00101111011001110 connect dendA1_001011110110011101(0), 1}
{access dendA1_001011110110011101}
{nseg = 1}
{pt3dclear()}
{pt3dadd(78.70, 209.03, 1.52, 1.20)}
{pt3dadd(80.36, 212.02, 1.68, 1.20)}
{pt3dadd(80.54, 212.52, 1.76, 1.20)}

{create dendA1_0010111101100111010}
{dendA1_001011110110011101 connect dendA1_0010111101100111010(0), 1}
{access dendA1_0010111101100111010}
{nseg = 4}
{pt3dclear()}
{pt3dadd(80.54, 212.52, 1.76, 1.20)}
{pt3dadd(81.65, 214.68, 2.16, 1.20)}
{pt3dadd(82.94, 216.68, 2.80, 1.20)}
{pt3dadd(83.68, 219.00, 2.80, 1.80)}
{pt3dadd(82.02, 220.66, 2.24, 1.20)}
{pt3dadd(80.54, 222.82, 1.60, 2.10)}
{pt3dadd(79.62, 224.32, 1.48, 1.20)}
{pt3dadd(79.25, 225.81, -0.04, 1.20)}
{pt3dadd(79.99, 228.30, -0.28, 1.20)}

{create dendA1_0010111101100111011}
{dendA1_001011110110011101 connect dendA1_0010111101100111011(0), 1}
{access dendA1_0010111101100111011}
{nseg = 2}
{pt3dclear()}
{pt3dadd(80.54, 212.52, 1.76, 0.30)}
{pt3dadd(82.39, 212.69, 1.84, 0.30)}
{pt3dadd(83.86, 213.35, 1.84, 0.30)}

{create dendA1_00101111011001111}
{dendA1_0010111101100111 connect dendA1_00101111011001111(0), 1}
{access dendA1_00101111011001111}
{nseg = 1}
{pt3dclear()}
{pt3dadd(77.22, 204.88, 0.16, 0.60)}
{pt3dadd(79.25, 205.21, -1.16, 0.60)}
{pt3dadd(80.54, 206.21, -1.12, 0.60)}

{create dendA1_001011110110011110}
{dendA1_00101111011001111 connect dendA1_001011110110011110(0), 1}
{access dendA1_001011110110011110}
{nseg = 2}
{pt3dclear()}
{pt3dadd(80.54, 206.21, -1.12, 0.60)}
{pt3dadd(81.83, 207.54, -0.20, 0.60)}
{pt3dadd(82.94, 208.04, -0.20, 0.60)}
{pt3dadd(84.42, 208.37, -0.20, 0.60)}

{create dendA1_0010111101100111100}
{dendA1_001011110110011110 connect dendA1_0010111101100111100(0), 1}
{access dendA1_0010111101100111100}
{nseg = 2}
{pt3dclear()}
{pt3dadd(84.42, 208.37, -0.20, 0.60)}
{pt3dadd(85.34, 210.53, -0.20, 0.60)}
{pt3dadd(85.89, 211.69, -0.20, 0.60)}
{pt3dadd(85.89, 213.52, 1.68, 0.60)}
{pt3dadd(85.89, 215.01, 1.76, 1.20)}
{pt3dadd(86.26, 216.51, 1.88, 1.20)}
{pt3dadd(86.45, 217.34, 1.32, 1.80)}

{create dendA1_00101111011001111000}
{dendA1_0010111101100111100 connect dendA1_00101111011001111000(0), 1}
{access dendA1_00101111011001111000}
{nseg = 4}
{pt3dclear()}
{pt3dadd(86.45, 217.34, 1.32, 0.60)}
{pt3dadd(85.71, 219.17, 0.04, 0.60)}
{pt3dadd(84.78, 221.33, 0.04, 0.60)}
{pt3dadd(84.97, 223.49, -1.76, 0.60)}
{pt3dadd(85.89, 224.81, -1.88, 0.60)}
{pt3dadd(87.74, 224.81, -2.68, 0.60)}
{pt3dadd(89.77, 223.98, -2.64, 0.60)}

{create dendA1_00101111011001111001}
{dendA1_0010111101100111100 connect dendA1_00101111011001111001(0), 1}
{access dendA1_00101111011001111001}
{nseg = 3}
{pt3dclear()}
{pt3dadd(86.45, 217.34, 1.32, 0.60)}
{pt3dadd(88.11, 217.51, 1.96, 0.60)}
{pt3dadd(89.21, 217.67, 1.96, 0.60)}
{pt3dadd(90.50, 216.84, 1.96, 0.60)}
{pt3dadd(90.32, 214.85, 3.08, 0.60)}
{pt3dadd(91.06, 212.52, 3.08, 0.60)}

{create dendA1_0010111101100111101}
{dendA1_001011110110011110 connect dendA1_0010111101100111101(0), 1}
{access dendA1_0010111101100111101}
{nseg = 1}
{pt3dclear()}
{pt3dadd(84.42, 208.37, -0.20, 1.20)}
{pt3dadd(87.00, 208.37, 0.92, 1.20)}

{create dendA1_00101111011001111010}
{dendA1_0010111101100111101 connect dendA1_00101111011001111010(0), 1}
{access dendA1_00101111011001111010}
{nseg = 2}
{pt3dclear()}
{pt3dadd(87.00, 208.37, 0.92, 0.60)}
{pt3dadd(88.66, 210.03, 0.80, 0.60)}
{pt3dadd(89.58, 211.53, 1.64, 0.60)}
{pt3dadd(90.50, 213.19, 1.64, 0.60)}

{create dendA1_00101111011001111011}
{dendA1_0010111101100111101 connect dendA1_00101111011001111011(0), 1}
{access dendA1_00101111011001111011}
{nseg = 5}
{pt3dclear()}
{pt3dadd(87.00, 208.37, 0.92, 0.60)}
{pt3dadd(89.03, 207.54, -0.76, 0.60)}
{pt3dadd(89.40, 206.04, -0.76, 0.60)}
{pt3dadd(88.84, 204.38, -0.76, 0.60)}
{pt3dadd(87.37, 202.39, -1.84, 0.60)}
{pt3dadd(85.15, 200.73, -2.68, 0.30)}
{pt3dadd(83.68, 199.23, -2.68, 0.30)}
{pt3dadd(81.83, 197.90, -2.68, 0.30)}

{create dendA1_001011110110011111}
{dendA1_00101111011001111 connect dendA1_001011110110011111(0), 1}
{access dendA1_001011110110011111}
{nseg = 2}
{pt3dclear()}
{pt3dadd(80.54, 206.21, -1.12, 1.20)}
{pt3dadd(82.94, 204.22, -1.00, 1.20)}
{pt3dadd(84.78, 203.55, -0.40, 1.20)}
{pt3dadd(87.18, 203.22, 1.60, 1.20)}

{create dendA1_0010111101100111110}
{dendA1_001011110110011111 connect dendA1_0010111101100111110(0), 1}
{access dendA1_0010111101100111110}
{nseg = 2}
{pt3dclear()}
{pt3dadd(87.18, 203.22, 1.60, 0.60)}
{pt3dadd(90.14, 203.55, 2.76, 0.60)}
{pt3dadd(92.35, 202.89, 3.40, 1.20)}

{create dendA1_00101111011001111100}
{dendA1_0010111101100111110 connect dendA1_00101111011001111100(0), 1}
{access dendA1_00101111011001111100}
{nseg = 2}
{pt3dclear()}
{pt3dadd(92.35, 202.89, 3.40, 0.60)}
{pt3dadd(94.19, 203.72, 4.04, 0.60)}
{pt3dadd(96.22, 205.38, 4.04, 0.60)}
{pt3dadd(98.07, 206.04, 4.72, 0.60)}

{create dendA1_00101111011001111101}
{dendA1_0010111101100111110 connect dendA1_00101111011001111101(0), 1}
{access dendA1_00101111011001111101}
{nseg = 1}
{pt3dclear()}
{pt3dadd(92.35, 202.89, 3.40, 1.80)}
{pt3dadd(93.83, 201.06, 4.52, 1.80)}
{pt3dadd(94.75, 200.23, 4.52, 1.80)}

{create dendA1_001011110110011111010}
{dendA1_00101111011001111101 connect dendA1_001011110110011111010(0), 1}
{access dendA1_001011110110011111010}
{nseg = 1}
{pt3dclear()}
{pt3dadd(94.75, 200.23, 4.52, 0.60)}
{pt3dadd(96.78, 200.56, 4.92, 0.60)}

{create dendA1_001011110110011111011}
{dendA1_00101111011001111101 connect dendA1_001011110110011111011(0), 1}
{access dendA1_001011110110011111011}
{nseg = 2}
{pt3dclear()}
{pt3dadd(94.75, 200.23, 4.52, 0.60)}
{pt3dadd(95.12, 198.07, 5.16, 0.60)}
{pt3dadd(93.83, 196.58, 5.16, 0.60)}

{create dendA1_0010111101100111111}
{dendA1_001011110110011111 connect dendA1_0010111101100111111(0), 1}
{access dendA1_0010111101100111111}
{nseg = 4}
{pt3dclear()}
{pt3dadd(87.18, 203.22, 1.60, 0.60)}
{pt3dadd(86.08, 200.23, 2.00, 0.60)}
{pt3dadd(84.42, 197.90, 3.44, 0.60)}
{pt3dadd(83.12, 196.24, 3.44, 0.60)}
{pt3dadd(82.57, 194.58, 3.40, 1.20)}
{pt3dadd(81.83, 193.25, 3.96, 1.20)}
{pt3dadd(81.28, 191.59, 4.56, 0.60)}
{pt3dadd(81.83, 190.60, 4.56, 0.60)}

{create dendA1_0010111101101}
{dendA1_001011110110 connect dendA1_0010111101101(0), 1}
{access dendA1_0010111101101}
{nseg = 1}
{pt3dclear()}
{pt3dadd(65.22, 167.17, 2.76, 3.00)}
{pt3dadd(66.03, 167.30, 2.60, 3.00)}

{create dendA1_00101111011010}
{dendA1_0010111101101 connect dendA1_00101111011010(0), 1}
{access dendA1_00101111011010}
{nseg = 1}
{pt3dclear()}
{pt3dadd(66.03, 167.30, 2.60, 3.00)}
{pt3dadd(66.77, 167.47, 3.00, 3.00)}

{create dendA1_001011110110100}
{dendA1_00101111011010 connect dendA1_001011110110100(0), 1}
{access dendA1_001011110110100}
{nseg = 1}
{pt3dclear()}
{pt3dadd(66.77, 167.47, 3.00, 3.00)}
{pt3dadd(67.32, 167.47, 2.04, 3.00)}

{create dendA1_0010111101101000}
{dendA1_001011110110100 connect dendA1_0010111101101000(0), 1}
{access dendA1_0010111101101000}
{nseg = 1}
{pt3dclear()}
{pt3dadd(67.32, 167.47, 2.04, 1.80)}
{pt3dadd(68.43, 169.30, 1.72, 1.80)}

{create dendA1_00101111011010000}
{dendA1_0010111101101000 connect dendA1_00101111011010000(0), 1}
{access dendA1_00101111011010000}
{nseg = 1}
{pt3dclear()}
{pt3dadd(68.43, 169.30, 1.72, 0.60)}
{pt3dadd(67.69, 169.96, 0.76, 0.60)}

{create dendA1_001011110110100000}
{dendA1_00101111011010000 connect dendA1_001011110110100000(0), 1}
{access dendA1_001011110110100000}
{nseg = 1}
{pt3dclear()}
{pt3dadd(67.69, 169.96, 0.76, 0.60)}
{pt3dadd(65.11, 168.13, 0.40, 0.60)}

{create dendA1_001011110110100001}
{dendA1_00101111011010000 connect dendA1_001011110110100001(0), 1}
{access dendA1_001011110110100001}
{nseg = 2}
{pt3dclear()}
{pt3dadd(67.69, 169.96, 0.76, 0.60)}
{pt3dadd(68.80, 171.62, 0.44, 0.60)}
{pt3dadd(69.17, 172.95, 0.44, 0.60)}
{pt3dadd(70.27, 173.45, 0.44, 0.30)}
{pt3dadd(71.01, 175.11, -0.52, 0.30)}

{create dendA1_00101111011010001}
{dendA1_0010111101101000 connect dendA1_00101111011010001(0), 1}
{access dendA1_00101111011010001}
{nseg = 2}
{pt3dclear()}
{pt3dadd(68.43, 169.30, 1.72, 1.20)}
{pt3dadd(70.83, 170.46, 0.80, 1.20)}
{pt3dadd(73.23, 172.29, 0.40, 1.20)}
{pt3dadd(75.07, 174.45, -0.12, 1.20)}

{create dendA1_001011110110100010}
{dendA1_00101111011010001 connect dendA1_001011110110100010(0), 1}
{access dendA1_001011110110100010}
{nseg = 2}
{pt3dclear()}
{pt3dadd(75.07, 174.45, -0.12, 1.20)}
{pt3dadd(75.26, 176.44, 0.92, 1.20)}
{pt3dadd(75.07, 177.77, 0.92, 2.10)}
{pt3dadd(74.70, 179.10, 1.32, 3.00)}
{pt3dadd(74.33, 181.09, 2.52, 1.80)}

{create dendA1_0010111101101000100}
{dendA1_001011110110100010 connect dendA1_0010111101101000100(0), 1}
{access dendA1_0010111101101000100}
{nseg = 1}
{pt3dclear()}
{pt3dadd(74.33, 181.09, 2.52, 0.30)}
{pt3dadd(71.93, 182.42, 2.52, 0.30)}

{create dendA1_0010111101101000101}
{dendA1_001011110110100010 connect dendA1_0010111101101000101(0), 1}
{access dendA1_0010111101101000101}
{nseg = 3}
{pt3dclear()}
{pt3dadd(74.33, 181.09, 2.52, 1.80)}
{pt3dadd(76.18, 182.75, 3.56, 1.80)}
{pt3dadd(77.47, 184.75, 3.72, 1.80)}
{pt3dadd(77.65, 186.41, 3.40, 1.80)}
{pt3dadd(77.65, 188.57, 4.20, 1.80)}
{pt3dadd(76.55, 190.23, 3.52, 1.80)}
{pt3dadd(76.55, 191.72, 3.12, 1.80)}
{pt3dadd(76.18, 193.22, 1.12, 1.20)}

{create dendA1_00101111011010001010}
{dendA1_0010111101101000101 connect dendA1_00101111011010001010(0), 1}
{access dendA1_00101111011010001010}
{nseg = 3}
{pt3dclear()}
{pt3dadd(76.18, 193.22, 1.12, 0.60)}
{pt3dadd(75.81, 194.88, -0.96, 0.60)}
{pt3dadd(75.07, 196.54, -2.64, 0.60)}
{pt3dadd(74.33, 197.54, -2.40, 0.60)}
{pt3dadd(73.23, 199.03, -2.40, 0.30)}

{create dendA1_00101111011010001011}
{dendA1_0010111101101000101 connect dendA1_00101111011010001011(0), 1}
{access dendA1_00101111011010001011}
{nseg = 5}
{pt3dclear()}
{pt3dadd(76.18, 193.22, 1.12, 0.60)}
{pt3dadd(77.47, 195.21, 1.40, 0.60)}
{pt3dadd(78.95, 197.04, 1.60, 0.60)}
{pt3dadd(80.05, 198.70, 0.32, 0.60)}
{pt3dadd(80.24, 200.86, 0.08, 0.60)}
{pt3dadd(80.42, 203.02, -0.08, 0.60)}
{pt3dadd(81.34, 204.51, 1.52, 0.60)}
{pt3dadd(83.00, 205.84, 1.52, 0.30)}
{pt3dadd(85.03, 206.51, 1.12, 0.30)}

{create dendA1_001011110110100011}
{dendA1_00101111011010001 connect dendA1_001011110110100011(0), 1}
{access dendA1_001011110110100011}
{nseg = 2}
{pt3dclear()}
{pt3dadd(75.07, 174.45, -0.12, 1.20)}
{pt3dadd(77.47, 175.94, 1.04, 1.20)}
{pt3dadd(79.50, 178.27, 1.32, 1.20)}
{pt3dadd(81.34, 179.60, 1.96, 1.20)}

{create dendA1_0010111101101000110}
{dendA1_001011110110100011 connect dendA1_0010111101101000110(0), 1}
{access dendA1_0010111101101000110}
{nseg = 1}
{pt3dclear()}
{pt3dadd(81.34, 179.60, 1.96, 1.20)}
{pt3dadd(81.53, 181.92, 2.20, 1.20)}
{pt3dadd(81.90, 183.42, 2.20, 1.20)}

{create dendA1_00101111011010001100}
{dendA1_0010111101101000110 connect dendA1_00101111011010001100(0), 1}
{access dendA1_00101111011010001100}
{nseg = 1}
{pt3dclear()}
{pt3dadd(81.90, 183.42, 2.20, 0.60)}
{pt3dadd(80.97, 184.91, 1.48, 0.60)}
{pt3dadd(80.42, 185.74, 1.48, 0.60)}

{create dendA1_00101111011010001101}
{dendA1_0010111101101000110 connect dendA1_00101111011010001101(0), 1}
{access dendA1_00101111011010001101}
{nseg = 2}
{pt3dclear()}
{pt3dadd(81.90, 183.42, 2.20, 1.20)}
{pt3dadd(83.74, 185.08, 1.92, 1.20)}
{pt3dadd(84.85, 187.07, 3.36, 1.20)}
{pt3dadd(87.25, 188.40, 2.84, 1.20)}
{pt3dadd(88.91, 189.23, 2.68, 1.80)}

{create dendA1_001011110110100011010}
{dendA1_00101111011010001101 connect dendA1_001011110110100011010(0), 1}
{access dendA1_001011110110100011010}
{nseg = 1}
{pt3dclear()}
{pt3dadd(88.91, 189.23, 2.68, 1.80)}
{pt3dadd(89.65, 190.89, 2.60, 1.80)}

{create dendA1_0010111101101000110100}
{dendA1_001011110110100011010 connect dendA1_0010111101101000110100(0), 1}
{access dendA1_0010111101101000110100}
{nseg = 3}
{pt3dclear()}
{pt3dadd(89.65, 190.89, 2.60, 1.20)}
{pt3dadd(89.65, 192.55, 3.76, 1.20)}
{pt3dadd(89.28, 194.55, 4.24, 1.20)}
{pt3dadd(89.09, 196.71, 3.04, 1.20)}
{pt3dadd(88.91, 198.70, 3.12, 0.60)}
{pt3dadd(88.91, 200.36, 2.56, 0.60)}
{pt3dadd(88.35, 201.19, 2.56, 0.60)}

{create dendA1_0010111101101000110101}
{dendA1_001011110110100011010 connect dendA1_0010111101101000110101(0), 1}
{access dendA1_0010111101101000110101}
{nseg = 2}
{pt3dclear()}
{pt3dadd(89.65, 190.89, 2.60, 0.60)}
{pt3dadd(91.86, 190.39, 2.24, 0.60)}
{pt3dadd(93.15, 191.22, 2.24, 0.60)}
{pt3dadd(93.71, 192.22, 2.24, 0.60)}

{create dendA1_001011110110100011011}
{dendA1_00101111011010001101 connect dendA1_001011110110100011011(0), 1}
{access dendA1_001011110110100011011}
{nseg = 2}
{pt3dclear()}
{pt3dadd(88.91, 189.23, 2.68, 1.20)}
{pt3dadd(89.28, 186.91, 2.48, 1.20)}
{pt3dadd(89.28, 184.58, 2.60, 1.20)}
{pt3dadd(88.91, 183.25, 2.48, 1.20)}

{create dendA1_0010111101101000111}
{dendA1_001011110110100011 connect dendA1_0010111101101000111(0), 1}
{access dendA1_0010111101101000111}
{nseg = 4}
{pt3dclear()}
{pt3dadd(81.34, 179.60, 1.96, 1.20)}
{pt3dadd(83.93, 179.60, 2.44, 1.20)}
{pt3dadd(87.06, 179.43, 3.04, 1.20)}
{pt3dadd(89.09, 179.60, 4.12, 1.20)}
{pt3dadd(91.12, 181.26, 4.44, 1.20)}
{pt3dadd(93.71, 182.42, 3.64, 1.20)}
{pt3dadd(95.55, 183.25, 4.48, 1.20)}
{pt3dadd(97.03, 184.75, 5.32, 1.20)}
{pt3dadd(97.95, 185.91, 5.32, 1.20)}
{pt3dadd(100.72, 187.07, 4.44, 1.20)}

{create dendA1_00101111011010001110}
{dendA1_0010111101101000111 connect dendA1_00101111011010001110(0), 1}
{access dendA1_00101111011010001110}
{nseg = 2}
{pt3dclear()}
{pt3dadd(100.72, 187.07, 4.44, 1.80)}
{pt3dadd(100.90, 189.23, 4.04, 1.80)}
{pt3dadd(101.27, 190.89, 3.56, 1.80)}
{pt3dadd(100.90, 192.55, 3.56, 1.20)}
{pt3dadd(100.16, 193.88, 3.56, 0.60)}
{pt3dadd(99.06, 195.88, 3.96, 0.30)}

{create dendA1_00101111011010001111}
{dendA1_0010111101101000111 connect dendA1_00101111011010001111(0), 1}
{access dendA1_00101111011010001111}
{nseg = 1}
{pt3dclear()}
{pt3dadd(100.72, 187.07, 4.44, 1.20)}
{pt3dadd(102.38, 186.24, 3.68, 1.20)}
{pt3dadd(103.48, 185.74, 3.04, 1.20)}

{create dendA1_0010111101101001}
{dendA1_001011110110100 connect dendA1_0010111101101001(0), 1}
{access dendA1_0010111101101001}
{nseg = 3}
{pt3dclear()}
{pt3dadd(67.32, 167.47, 2.04, 1.20)}
{pt3dadd(69.72, 165.98, 1.28, 1.20)}
{pt3dadd(70.83, 165.14, 1.28, 1.20)}
{pt3dadd(73.04, 165.81, 1.28, 1.20)}
{pt3dadd(75.07, 166.31, 2.08, 1.20)}
{pt3dadd(76.55, 166.31, 2.52, 1.20)}
{pt3dadd(78.02, 165.48, 4.84, 1.20)}

{create dendA1_001011110110101}
{dendA1_00101111011010 connect dendA1_001011110110101(0), 1}
{access dendA1_001011110110101}
{nseg = 2}
{pt3dclear()}
{pt3dadd(66.77, 167.47, 3.00, 0.60)}
{pt3dadd(67.14, 165.48, 3.32, 0.60)}
{pt3dadd(66.95, 163.98, 3.32, 0.60)}
{pt3dadd(66.40, 162.65, 3.32, 0.60)}
{pt3dadd(65.85, 161.49, 3.32, 0.60)}

{create dendA1_00101111011011}
{dendA1_0010111101101 connect dendA1_00101111011011(0), 1}
{access dendA1_00101111011011}
{nseg = 4}
{pt3dclear()}
{pt3dadd(66.03, 167.30, 2.60, 0.60)}
{pt3dadd(64.00, 164.81, 1.20, 0.60)}
{pt3dadd(62.71, 162.15, 1.20, 0.60)}
{pt3dadd(61.79, 160.49, 0.72, 0.60)}
{pt3dadd(60.68, 158.50, 1.32, 0.60)}
{pt3dadd(59.94, 156.67, 0.76, 0.60)}

{create dendA1_001011110111}
{dendA1_00101111011 connect dendA1_001011110111(0), 1}
{access dendA1_001011110111}
{nseg = 1}
{pt3dclear()}
{pt3dadd(63.00, 148.57, 3.52, 1.80)}
{pt3dadd(65.36, 149.69, 2.04, 1.80)}
{pt3dadd(66.84, 150.35, 2.24, 1.20)}
{pt3dadd(68.13, 151.01, 2.24, 1.20)}

{create dendA1_0010111101110}
{dendA1_001011110111 connect dendA1_0010111101110(0), 1}
{access dendA1_0010111101110}
{nseg = 2}
{pt3dclear()}
{pt3dadd(68.13, 151.01, 2.24, 0.60)}
{pt3dadd(67.95, 153.34, 0.52, 0.60)}
{pt3dadd(67.95, 155.33, 0.52, 0.60)}
{pt3dadd(67.02, 157.66, 0.68, 0.60)}

{create dendA1_00101111011100}
{dendA1_0010111101110 connect dendA1_00101111011100(0), 1}
{access dendA1_00101111011100}
{nseg = 2}
{pt3dclear()}
{pt3dadd(67.02, 157.66, 0.68, 0.60)}
{pt3dadd(66.29, 159.15, 2.16, 0.60)}
{pt3dadd(66.10, 161.15, 2.16, 0.60)}
{pt3dadd(66.29, 162.81, 2.16, 0.60)}

{create dendA1_00101111011101}
{dendA1_0010111101110 connect dendA1_00101111011101(0), 1}
{access dendA1_00101111011101}
{nseg = 2}
{pt3dclear()}
{pt3dadd(67.02, 157.66, 0.68, 0.30)}
{pt3dadd(68.68, 159.49, 0.76, 0.30)}
{pt3dadd(70.16, 160.65, 0.76, 0.60)}
{pt3dadd(71.08, 162.31, -0.88, 0.60)}

{create dendA1_0010111101111}
{dendA1_001011110111 connect dendA1_0010111101111(0), 1}
{access dendA1_0010111101111}
{nseg = 1}
{pt3dclear()}
{pt3dadd(68.13, 151.01, 2.24, 1.20)}
{pt3dadd(70.71, 152.18, 2.44, 1.20)}
{pt3dadd(72.93, 153.84, 2.60, 1.80)}

{create dendA1_00101111011110}
{dendA1_0010111101111 connect dendA1_00101111011110(0), 1}
{access dendA1_00101111011110}
{nseg = 4}
{pt3dclear()}
{pt3dadd(72.93, 153.84, 2.60, 1.20)}
{pt3dadd(73.67, 156.33, 3.36, 1.20)}
{pt3dadd(73.85, 157.66, 3.52, 1.20)}
{pt3dadd(75.14, 158.82, 3.52, 1.20)}
{pt3dadd(75.14, 160.82, 1.64, 1.20)}
{pt3dadd(76.25, 162.81, 0.72, 1.20)}
{pt3dadd(76.43, 165.13, 1.84, 1.80)}
{pt3dadd(77.54, 167.96, 1.08, 1.80)}
{pt3dadd(79.20, 169.79, 1.96, 1.80)}
{pt3dadd(80.31, 170.78, 1.84, 1.80)}

{create dendA1_001011110111100}
{dendA1_00101111011110 connect dendA1_001011110111100(0), 1}
{access dendA1_001011110111100}
{nseg = 1}
{pt3dclear()}
{pt3dadd(80.31, 170.78, 1.84, 1.20)}
{pt3dadd(80.86, 172.94, 2.52, 1.20)}
{pt3dadd(82.15, 173.61, 1.92, 1.20)}

{create dendA1_0010111101111000}
{dendA1_001011110111100 connect dendA1_0010111101111000(0), 1}
{access dendA1_0010111101111000}
{nseg = 2}
{pt3dclear()}
{pt3dadd(82.15, 173.61, 1.92, 0.60)}
{pt3dadd(83.08, 175.43, 2.92, 0.60)}
{pt3dadd(84.74, 177.59, 3.28, 0.30)}

{create dendA1_0010111101111001}
{dendA1_001011110111100 connect dendA1_0010111101111001(0), 1}
{access dendA1_0010111101111001}
{nseg = 2}
{pt3dclear()}
{pt3dadd(82.15, 173.61, 1.92, 0.60)}
{pt3dadd(84.74, 174.44, 2.96, 0.60)}
{pt3dadd(86.40, 174.44, 4.96, 0.60)}
{pt3dadd(87.50, 174.60, 5.28, 0.60)}

{create dendA1_001011110111101}
{dendA1_00101111011110 connect dendA1_001011110111101(0), 1}
{access dendA1_001011110111101}
{nseg = 2}
{pt3dclear()}
{pt3dadd(80.31, 170.78, 1.84, 0.30)}
{pt3dadd(82.34, 170.62, 2.28, 0.30)}
{pt3dadd(83.63, 170.12, 2.28, 0.30)}

{create dendA1_00101111011111}
{dendA1_0010111101111 connect dendA1_00101111011111(0), 1}
{access dendA1_00101111011111}
{nseg = 1}
{pt3dclear()}
{pt3dadd(72.93, 153.84, 2.60, 1.20)}
{pt3dadd(74.96, 154.17, 2.68, 1.20)}
{pt3dadd(76.62, 154.67, 3.44, 1.20)}

{create dendA1_001011110111110}
{dendA1_00101111011111 connect dendA1_001011110111110(0), 1}
{access dendA1_001011110111110}
{nseg = 5}
{pt3dclear()}
{pt3dadd(76.62, 154.67, 3.44, 0.60)}
{pt3dadd(76.99, 156.83, 2.80, 0.60)}
{pt3dadd(76.99, 157.83, 2.80, 0.60)}
{pt3dadd(78.09, 158.82, 2.80, 0.60)}
{pt3dadd(79.57, 160.48, 2.44, 1.20)}
{pt3dadd(80.49, 162.64, 2.28, 1.20)}
{pt3dadd(81.23, 164.14, 2.28, 1.20)}
{pt3dadd(82.89, 166.13, 2.88, 1.20)}
{pt3dadd(85.29, 167.46, 2.80, 1.20)}
{pt3dadd(86.77, 169.29, 1.88, 1.20)}
{pt3dadd(88.79, 170.95, 2.32, 1.20)}
{pt3dadd(89.72, 172.44, 1.84, 1.20)}
{pt3dadd(90.82, 173.94, 2.00, 1.20)}

{create dendA1_0010111101111100}
{dendA1_001011110111110 connect dendA1_0010111101111100(0), 1}
{access dendA1_0010111101111100}
{nseg = 1}
{pt3dclear()}
{pt3dadd(90.82, 173.94, 2.00, 0.60)}
{pt3dadd(90.82, 175.60, 2.12, 0.60)}
{pt3dadd(90.82, 176.26, 0.88, 0.60)}

{create dendA1_00101111011111000}
{dendA1_0010111101111100 connect dendA1_00101111011111000(0), 1}
{access dendA1_00101111011111000}
{nseg = 1}
{pt3dclear()}
{pt3dadd(90.82, 176.26, 0.88, 0.60)}
{pt3dadd(89.53, 177.09, 2.12, 0.60)}

{create dendA1_00101111011111001}
{dendA1_0010111101111100 connect dendA1_00101111011111001(0), 1}
{access dendA1_00101111011111001}
{nseg = 1}
{pt3dclear()}
{pt3dadd(90.82, 176.26, 0.88, 1.20)}
{pt3dadd(92.48, 177.76, 1.52, 1.20)}
{pt3dadd(93.59, 179.42, 1.52, 1.80)}
{pt3dadd(94.15, 180.08, 1.48, 1.80)}

{create dendA1_0010111101111101}
{dendA1_001011110111110 connect dendA1_0010111101111101(0), 1}
{access dendA1_0010111101111101}
{nseg = 1}
{pt3dclear()}
{pt3dadd(90.82, 173.94, 2.00, 1.20)}
{pt3dadd(93.59, 174.10, 2.00, 1.20)}

{create dendA1_00101111011111010}
{dendA1_0010111101111101 connect dendA1_00101111011111010(0), 1}
{access dendA1_00101111011111010}
{nseg = 2}
{pt3dclear()}
{pt3dadd(93.59, 174.10, 2.00, 1.80)}
{pt3dadd(94.15, 175.27, 2.44, 1.80)}
{pt3dadd(96.17, 177.26, 2.32, 2.10)}
{pt3dadd(98.02, 179.09, 2.32, 2.10)}
{pt3dadd(99.86, 180.08, 2.72, 2.10)}
{pt3dadd(100.97, 181.91, 2.68, 1.80)}
{pt3dadd(101.53, 182.74, 2.72, 1.80)}

{create dendA1_00101111011111011}
{dendA1_0010111101111101 connect dendA1_00101111011111011(0), 1}
{access dendA1_00101111011111011}
{nseg = 3}
{pt3dclear()}
{pt3dadd(93.59, 174.10, 2.00, 0.60)}
{pt3dadd(94.88, 172.94, 3.24, 0.60)}
{pt3dadd(96.36, 172.28, 3.20, 0.30)}
{pt3dadd(97.84, 171.61, 2.48, 0.60)}
{pt3dadd(98.76, 170.95, 2.92, 0.30)}
{pt3dadd(99.86, 170.45, 3.60, 0.60)}

{create dendA1_001011110111111}
{dendA1_00101111011111 connect dendA1_001011110111111(0), 1}
{access dendA1_001011110111111}
{nseg = 1}
{pt3dclear()}
{pt3dadd(76.62, 154.67, 3.44, 1.80)}
{pt3dadd(78.65, 155.00, 3.12, 1.80)}

{create dendA1_0010111101111110}
{dendA1_001011110111111 connect dendA1_0010111101111110(0), 1}
{access dendA1_0010111101111110}
{nseg = 2}
{pt3dclear()}
{pt3dadd(78.65, 155.00, 3.12, 1.20)}
{pt3dadd(81.60, 156.83, 3.12, 1.20)}
{pt3dadd(84.18, 158.16, 3.64, 1.20)}
{pt3dadd(85.84, 159.49, 1.96, 1.20)}
{pt3dadd(87.50, 160.65, 3.68, 1.20)}

{create dendA1_00101111011111100}
{dendA1_0010111101111110 connect dendA1_00101111011111100(0), 1}
{access dendA1_00101111011111100}
{nseg = 1}
{pt3dclear()}
{pt3dadd(87.50, 160.65, 3.68, 1.20)}
{pt3dadd(89.35, 162.48, 4.28, 1.20)}
{pt3dadd(90.64, 163.47, 3.72, 1.80)}
{pt3dadd(91.56, 164.30, 4.40, 2.10)}

{create dendA1_001011110111111000}
{dendA1_00101111011111100 connect dendA1_001011110111111000(0), 1}
{access dendA1_001011110111111000}
{nseg = 2}
{pt3dclear()}
{pt3dadd(91.56, 164.30, 4.40, 2.10)}
{pt3dadd(92.48, 166.46, 4.48, 2.10)}
{pt3dadd(93.59, 167.79, 4.08, 1.80)}
{pt3dadd(93.78, 169.45, 4.08, 1.20)}
{pt3dadd(93.78, 170.62, 3.96, 1.20)}
{pt3dadd(93.78, 171.78, 4.76, 0.60)}

{create dendA1_001011110111111001}
{dendA1_00101111011111100 connect dendA1_001011110111111001(0), 1}
{access dendA1_001011110111111001}
{nseg = 1}
{pt3dclear()}
{pt3dadd(91.56, 164.30, 4.40, 1.80)}
{pt3dadd(93.41, 163.64, 5.16, 1.80)}
{pt3dadd(94.51, 162.98, 5.16, 1.20)}

{create dendA1_00101111011111101}
{dendA1_0010111101111110 connect dendA1_00101111011111101(0), 1}
{access dendA1_00101111011111101}
{nseg = 3}
{pt3dclear()}
{pt3dadd(87.50, 160.65, 3.68, 0.30)}
{pt3dadd(88.79, 159.32, 2.48, 0.30)}
{pt3dadd(90.27, 158.82, 2.48, 0.30)}
{pt3dadd(91.38, 159.49, 2.48, 0.30)}
{pt3dadd(91.56, 161.15, 2.44, 0.30)}

{create dendA1_0010111101111111}
{dendA1_001011110111111 connect dendA1_0010111101111111(0), 1}
{access dendA1_0010111101111111}
{nseg = 1}
{pt3dclear()}
{pt3dadd(78.65, 155.00, 3.12, 1.20)}
{pt3dadd(78.46, 152.51, 3.96, 1.20)}
{pt3dadd(77.54, 150.68, 3.48, 1.20)}

{create dendA1_00101111011111110}
{dendA1_0010111101111111 connect dendA1_00101111011111110(0), 1}
{access dendA1_00101111011111110}
{nseg = 3}
{pt3dclear()}
{pt3dadd(77.54, 150.68, 3.48, 0.60)}
{pt3dadd(78.83, 149.19, 3.48, 0.60)}
{pt3dadd(80.49, 148.02, 3.48, 0.60)}
{pt3dadd(82.15, 148.36, 3.48, 0.60)}
{pt3dadd(83.44, 149.69, 3.48, 0.60)}
{pt3dadd(84.37, 151.18, 3.72, 0.60)}
{pt3dadd(84.55, 152.51, 3.72, 0.60)}
{pt3dadd(84.74, 153.84, 3.72, 0.60)}

{create dendA1_00101111011111111}
{dendA1_0010111101111111 connect dendA1_00101111011111111(0), 1}
{access dendA1_00101111011111111}
{nseg = 1}
{pt3dclear()}
{pt3dadd(77.54, 150.68, 3.48, 1.20)}
{pt3dadd(76.06, 149.52, 3.28, 1.20)}
{pt3dadd(75.33, 149.19, 3.92, 1.80)}

{create dendA1_001011110111111110}
{dendA1_00101111011111111 connect dendA1_001011110111111110(0), 1}
{access dendA1_001011110111111110}
{nseg = 2}
{pt3dclear()}
{pt3dadd(75.33, 149.19, 3.92, 1.20)}
{pt3dadd(74.03, 147.69, 3.60, 1.20)}
{pt3dadd(73.11, 146.70, 5.04, 1.20)}
{pt3dadd(71.27, 144.54, 3.76, 0.60)}

{create dendA1_0010111101111111100}
{dendA1_001011110111111110 connect dendA1_0010111101111111100(0), 1}
{access dendA1_0010111101111111100}
{nseg = 2}
{pt3dclear()}
{pt3dadd(71.27, 144.54, 3.76, 0.60)}
{pt3dadd(69.61, 142.04, 2.80, 0.60)}
{pt3dadd(68.50, 140.22, 3.52, 0.60)}
{pt3dadd(67.76, 138.56, 3.12, 0.60)}
{pt3dadd(67.58, 137.89, 3.12, 0.60)}

{create dendA1_00101111011111111000}
{dendA1_0010111101111111100 connect dendA1_00101111011111111000(0), 1}
{access dendA1_00101111011111111000}
{nseg = 3}
{pt3dclear()}
{pt3dadd(67.58, 137.89, 3.12, 0.60)}
{pt3dadd(68.32, 135.40, 4.08, 0.60)}
{pt3dadd(67.95, 132.74, 4.08, 0.60)}
{pt3dadd(67.95, 130.92, 4.88, 0.60)}
{pt3dadd(67.39, 129.42, 4.88, 0.60)}
{pt3dadd(66.10, 127.93, 4.88, 0.60)}
{pt3dadd(65.55, 126.93, 4.20, 0.60)}

{create dendA1_00101111011111111001}
{dendA1_0010111101111111100 connect dendA1_00101111011111111001(0), 1}
{access dendA1_00101111011111111001}
{nseg = 7}
{pt3dclear()}
{pt3dadd(67.58, 137.89, 3.12, 0.60)}
{pt3dadd(65.73, 136.23, 2.48, 0.60)}
{pt3dadd(64.26, 134.07, 2.48, 0.60)}
{pt3dadd(62.41, 131.91, 1.68, 0.60)}
{pt3dadd(60.75, 130.08, 2.08, 0.60)}
{pt3dadd(58.35, 128.09, 2.08, 0.30)}
{pt3dadd(56.73, 126.91, 0.52, 0.30)}
{pt3dadd(55.25, 125.58, -1.56, 0.30)}
{pt3dadd(54.33, 124.09, -1.56, 0.30)}
{pt3dadd(53.04, 122.92, -1.56, 0.30)}
{pt3dadd(52.49, 122.09, -0.52, 0.30)}

{create dendA1_0010111101111111101}
{dendA1_001011110111111110 connect dendA1_0010111101111111101(0), 1}
{access dendA1_0010111101111111101}
{nseg = 1}
{pt3dclear()}
{pt3dadd(71.27, 144.54, 3.76, 0.30)}
{pt3dadd(68.72, 143.69, 3.48, 0.30)}

{create dendA1_001011110111111111}
{dendA1_00101111011111111 connect dendA1_001011110111111111(0), 1}
{access dendA1_001011110111111111}
{nseg = 7}
{pt3dclear()}
{pt3dadd(75.33, 149.19, 3.92, 0.30)}
{pt3dadd(73.15, 149.34, 3.12, 0.30)}
{pt3dadd(71.31, 149.00, 1.84, 0.30)}
{pt3dadd(69.46, 148.34, 0.84, 0.30)}
{pt3dadd(67.80, 147.51, -0.76, 0.30)}
{pt3dadd(66.51, 147.51, -0.12, 0.30)}
{pt3dadd(64.48, 146.85, 0.84, 0.30)}
{pt3dadd(62.63, 146.18, -1.32, 0.30)}
{pt3dadd(61.53, 144.69, -1.32, 0.60)}
{pt3dadd(61.16, 143.02, -1.32, 0.60)}

{create dendA1_0010111101111111110}
{dendA1_001011110111111111 connect dendA1_0010111101111111110(0), 1}
{access dendA1_0010111101111111110}
{nseg = 2}
{pt3dclear()}
{pt3dadd(61.16, 143.02, -1.32, 0.60)}
{pt3dadd(62.26, 140.87, -0.40, 0.60)}
{pt3dadd(63.74, 139.20, -0.40, 0.60)}
{pt3dadd(64.66, 138.37, -0.40, 0.60)}

{create dendA1_0010111101111111111}
{dendA1_001011110111111111 connect dendA1_0010111101111111111(0), 1}
{access dendA1_0010111101111111111}
{nseg = 3}
{pt3dclear()}
{pt3dadd(61.16, 143.02, -1.32, 0.30)}
{pt3dadd(59.87, 141.20, -1.32, 0.30)}
{pt3dadd(59.31, 139.04, -1.32, 0.30)}
{pt3dadd(59.31, 138.04, -0.16, 0.30)}

{create dendA1_001011111}
{dendA1_00101111 connect dendA1_001011111(0), 1}
{access dendA1_001011111}
{nseg = 6}
{pt3dclear()}
{pt3dadd(35.33, 112.78, 4.80, 1.20)}
{pt3dadd(37.34, 111.23, 3.08, 1.20)}
{pt3dadd(39.19, 111.06, 3.08, 1.20)}
{pt3dadd(41.22, 112.23, 3.08, 1.20)}
{pt3dadd(43.43, 113.39, 3.76, 1.20)}
{pt3dadd(45.46, 114.55, 3.60, 1.20)}
{pt3dadd(46.57, 116.38, 3.12, 0.60)}
{pt3dadd(48.41, 118.21, 2.64, 1.20)}
{pt3dadd(49.52, 120.03, 2.72, 1.20)}
{pt3dadd(50.99, 121.53, 2.88, 1.20)}
{pt3dadd(52.65, 123.85, 2.08, 1.20)}
{pt3dadd(53.95, 126.35, 2.32, 1.80)}
{pt3dadd(55.42, 128.17, 3.52, 1.80)}
{pt3dadd(56.35, 129.83, 1.84, 1.20)}
{pt3dadd(57.08, 131.16, 1.84, 1.20)}

{create dendA1_0010111110}
{dendA1_001011111 connect dendA1_0010111110(0), 1}
{access dendA1_0010111110}
{nseg = 5}
{pt3dclear()}
{pt3dadd(57.08, 131.16, 1.84, 0.60)}
{pt3dadd(55.42, 132.16, -0.56, 0.60)}
{pt3dadd(54.50, 131.16, -0.56, 0.30)}
{pt3dadd(53.95, 129.83, -0.56, 0.30)}
{pt3dadd(52.47, 128.17, -0.56, 0.30)}
{pt3dadd(51.92, 126.18, -0.56, 0.30)}
{pt3dadd(50.81, 124.52, -0.56, 0.30)}
{pt3dadd(49.52, 122.86, -0.56, 0.30)}

{create dendA1_0010111111}
{dendA1_001011111 connect dendA1_0010111111(0), 1}
{access dendA1_0010111111}
{nseg = 1}
{pt3dclear()}
{pt3dadd(57.08, 131.16, 1.84, 1.20)}
{pt3dadd(58.37, 132.33, 2.12, 1.20)}

{create dendA1_00101111110}
{dendA1_0010111111 connect dendA1_00101111110(0), 1}
{access dendA1_00101111110}
{nseg = 1}
{pt3dclear()}
{pt3dadd(58.37, 132.33, 2.12, 0.60)}
{pt3dadd(58.56, 134.32, 2.44, 0.60)}
{pt3dadd(58.93, 136.15, 2.08, 0.60)}

{create dendA1_001011111100}
{dendA1_00101111110 connect dendA1_001011111100(0), 1}
{access dendA1_001011111100}
{nseg = 4}
{pt3dclear()}
{pt3dadd(58.93, 136.15, 2.08, 0.60)}
{pt3dadd(57.64, 137.81, 1.60, 0.60)}
{pt3dadd(56.71, 139.80, -0.04, 0.60)}
{pt3dadd(55.61, 142.29, -0.44, 0.60)}
{pt3dadd(53.95, 144.12, -0.44, 0.30)}
{pt3dadd(52.10, 147.11, -0.44, 0.30)}

{create dendA1_001011111101}
{dendA1_00101111110 connect dendA1_001011111101(0), 1}
{access dendA1_001011111101}
{nseg = 4}
{pt3dclear()}
{pt3dadd(58.93, 136.15, 2.08, 0.60)}
{pt3dadd(60.22, 138.47, 1.80, 0.60)}
{pt3dadd(61.88, 140.13, 2.44, 0.60)}
{pt3dadd(63.73, 142.46, 2.60, 0.60)}
{pt3dadd(65.57, 143.95, 3.24, 1.20)}
{pt3dadd(67.05, 145.28, 3.24, 1.20)}
{pt3dadd(67.97, 147.78, 3.24, 0.60)}

{create dendA1_00101111111}
{dendA1_0010111111 connect dendA1_00101111111(0), 1}
{access dendA1_00101111111}
{nseg = 2}
{pt3dclear()}
{pt3dadd(58.37, 132.33, 2.12, 0.60)}
{pt3dadd(60.40, 133.82, 2.16, 0.60)}
{pt3dadd(61.51, 135.15, 2.16, 1.20)}
{pt3dadd(62.99, 137.14, 3.88, 1.20)}

{create dendA1_0011}
{dendA1_001 connect dendA1_0011(0), 1}
{access dendA1_0011}
{nseg = 12}
{pt3dclear()}
{pt3dadd(33.70, 51.14, 3.00, 3.00)}
{pt3dadd(37.87, 55.21, 2.10, 3.00)}
{pt3dadd(39.90, 57.54, 1.95, 3.00)}
{pt3dadd(42.85, 59.86, 1.83, 3.00)}
{pt3dadd(46.72, 62.35, 1.76, 3.00)}
{pt3dadd(50.41, 64.85, 0.80, 3.00)}
{pt3dadd(52.99, 66.51, 0.80, 2.10)}
{pt3dadd(55.21, 68.83, 0.72, 2.10)}
{pt3dadd(56.29, 69.50, 0.28, 3.00)}
{pt3dadd(57.03, 70.16, 0.48, 2.70)}
{pt3dadd(57.40, 70.49, 0.48, 3.60)}

{create dendA1_00110}
{dendA1_0011 connect dendA1_00110(0), 1}
{access dendA1_00110}
{nseg = 1}
{pt3dclear()}
{pt3dadd(57.40, 70.49, 0.48, 3.60)}
{pt3dadd(57.95, 71.16, 0.48, 3.60)}

{create dendA1_001100}
{dendA1_00110 connect dendA1_001100(0), 1}
{access dendA1_001100}
{nseg = 1}
{pt3dclear()}
{pt3dadd(57.95, 71.16, 0.48, 1.80)}
{pt3dadd(56.48, 73.48, 0.52, 1.80)}
{pt3dadd(55.19, 74.98, 1.08, 1.80)}

{create dendA1_0011000}
{dendA1_001100 connect dendA1_0011000(0), 1}
{access dendA1_0011000}
{nseg = 1}
{pt3dclear()}
{pt3dadd(55.19, 74.98, 1.08, 0.60)}
{pt3dadd(55.00, 75.48, 1.68, 0.60)}

{create dendA1_00110000}
{dendA1_0011000 connect dendA1_00110000(0), 1}
{access dendA1_00110000}
{nseg = 2}
{pt3dclear()}
{pt3dadd(55.00, 75.48, 1.68, 0.60)}
{pt3dadd(53.71, 73.65, 0.72, 0.60)}
{pt3dadd(53.71, 72.15, 0.72, 0.60)}
{pt3dadd(52.42, 71.49, 1.12, 0.60)}
{pt3dadd(51.68, 70.49, 1.12, 0.60)}

{create dendA1_00110001}
{dendA1_0011000 connect dendA1_00110001(0), 1}
{access dendA1_00110001}
{nseg = 2}
{pt3dclear()}
{pt3dadd(55.00, 75.48, 1.68, 0.60)}
{pt3dadd(56.29, 75.48, 1.20, 0.60)}
{pt3dadd(57.40, 75.31, 1.20, 0.60)}
{pt3dadd(58.88, 75.48, 1.20, 0.60)}
{pt3dadd(59.25, 76.14, 1.20, 0.60)}
{pt3dadd(59.43, 76.97, 1.20, 0.60)}

{create dendA1_0011001}
{dendA1_001100 connect dendA1_0011001(0), 1}
{access dendA1_0011001}
{nseg = 2}
{pt3dclear()}
{pt3dadd(55.19, 74.98, 1.08, 1.80)}
{pt3dadd(53.34, 76.31, 0.96, 1.80)}
{pt3dadd(51.68, 77.14, 0.68, 1.80)}
{pt3dadd(49.65, 77.47, 1.00, 1.80)}
{pt3dadd(47.99, 77.47, 1.00, 1.80)}
{pt3dadd(45.96, 77.30, 1.64, 1.80)}

{create dendA1_00110010}
{dendA1_0011001 connect dendA1_00110010(0), 1}
{access dendA1_00110010}
{nseg = 1}
{pt3dclear()}
{pt3dadd(45.96, 77.30, 1.64, 1.20)}
{pt3dadd(45.04, 75.31, 1.80, 1.20)}
{pt3dadd(44.67, 73.82, 0.76, 1.20)}

{create dendA1_001100100}
{dendA1_00110010 connect dendA1_001100100(0), 1}
{access dendA1_001100100}
{nseg = 1}
{pt3dclear()}
{pt3dadd(44.67, 73.82, 0.76, 0.60)}
{pt3dadd(45.04, 71.82, 0.72, 0.60)}
{pt3dadd(45.41, 70.49, -0.84, 0.60)}

{create dendA1_0011001000}
{dendA1_001100100 connect dendA1_0011001000(0), 1}
{access dendA1_0011001000}
{nseg = 3}
{pt3dclear()}
{pt3dadd(45.41, 70.49, -0.84, 0.60)}
{pt3dadd(47.44, 69.66, -0.68, 0.60)}
{pt3dadd(49.10, 70.00, -0.68, 0.30)}
{pt3dadd(49.84, 71.49, -0.68, 0.30)}
{pt3dadd(49.47, 72.82, -0.68, 0.30)}
{pt3dadd(48.91, 74.15, -0.68, 0.30)}

{create dendA1_0011001001}
{dendA1_001100100 connect dendA1_0011001001(0), 1}
{access dendA1_0011001001}
{nseg = 1}
{pt3dclear()}
{pt3dadd(45.41, 70.49, -0.84, 0.60)}
{pt3dadd(45.04, 69.00, -0.88, 0.60)}
{pt3dadd(44.67, 67.84, -0.88, 0.60)}

{create dendA1_00110010010}
{dendA1_0011001001 connect dendA1_00110010010(0), 1}
{access dendA1_00110010010}
{nseg = 2}
{pt3dclear()}
{pt3dadd(44.67, 67.84, -0.88, 0.60)}
{pt3dadd(45.96, 66.51, -0.76, 0.60)}
{pt3dadd(47.62, 66.01, -0.76, 0.60)}
{pt3dadd(49.28, 66.51, -0.76, 0.60)}
{pt3dadd(51.13, 66.51, -0.76, 0.60)}

{create dendA1_00110010011}
{dendA1_0011001001 connect dendA1_00110010011(0), 1}
{access dendA1_00110010011}
{nseg = 1}
{pt3dclear()}
{pt3dadd(44.67, 67.84, -0.88, 0.60)}
{pt3dadd(43.38, 66.84, 0.12, 0.60)}
{pt3dadd(42.46, 66.17, 0.12, 1.20)}

{create dendA1_001100100110}
{dendA1_00110010011 connect dendA1_001100100110(0), 1}
{access dendA1_001100100110}
{nseg = 3}
{pt3dclear()}
{pt3dadd(42.46, 66.17, 0.12, 1.20)}
{pt3dadd(41.53, 65.01, 0.08, 1.20)}
{pt3dadd(40.43, 63.85, -0.20, 1.20)}
{pt3dadd(39.13, 64.01, -0.20, 1.20)}
{pt3dadd(38.58, 63.85, -0.20, 1.20)}
{pt3dadd(37.84, 62.69, -0.20, 1.20)}
{pt3dadd(37.29, 61.36, -0.20, 1.20)}
{pt3dadd(36.74, 60.03, -1.16, 1.20)}
{pt3dadd(36.00, 59.20, -1.16, 1.20)}
{pt3dadd(34.89, 58.70, -1.16, 1.20)}
{pt3dadd(34.71, 57.04, -1.28, 0.60)}
{pt3dadd(34.52, 55.04, -1.28, 0.60)}

{create dendA1_001100100111}
{dendA1_00110010011 connect dendA1_001100100111(0), 1}
{access dendA1_001100100111}
{nseg = 2}
{pt3dclear()}
{pt3dadd(42.46, 66.17, 0.12, 0.30)}
{pt3dadd(40.43, 67.00, 0.12, 0.30)}
{pt3dadd(38.77, 67.34, 0.12, 0.30)}

{create dendA1_001100101}
{dendA1_00110010 connect dendA1_001100101(0), 1}
{access dendA1_001100101}
{nseg = 5}
{pt3dclear()}
{pt3dadd(44.67, 73.82, 0.76, 0.60)}
{pt3dadd(42.82, 73.48, 0.40, 0.60)}
{pt3dadd(41.35, 72.82, 0.40, 0.60)}
{pt3dadd(40.24, 71.66, 0.40, 0.60)}
{pt3dadd(38.58, 70.66, 0.40, 0.60)}
{pt3dadd(37.11, 69.83, 0.40, 0.60)}
{pt3dadd(36.37, 68.67, -0.68, 0.60)}
{pt3dadd(35.81, 66.84, -0.68, 0.60)}
{pt3dadd(35.63, 65.34, -0.96, 0.60)}
{pt3dadd(34.89, 63.18, -1.08, 0.60)}
{pt3dadd(34.34, 61.19, -1.08, 0.30)}

{create dendA1_00110011}
{dendA1_0011001 connect dendA1_00110011(0), 1}
{access dendA1_00110011}
{nseg = 1}
{pt3dclear()}
{pt3dadd(45.96, 77.30, 1.64, 1.20)}
{pt3dadd(44.49, 77.97, 0.84, 1.20)}
{pt3dadd(43.01, 78.13, 0.84, 1.20)}

{create dendA1_001100110}
{dendA1_00110011 connect dendA1_001100110(0), 1}
{access dendA1_001100110}
{nseg = 2}
{pt3dclear()}
{pt3dadd(43.01, 78.13, 0.84, 1.20)}
{pt3dadd(41.53, 76.97, 2.12, 1.20)}
{pt3dadd(39.87, 75.48, 2.12, 1.20)}
{pt3dadd(38.21, 74.15, 0.96, 1.20)}
{pt3dadd(36.92, 73.82, 0.96, 1.20)}

{create dendA1_0011001100}
{dendA1_001100110 connect dendA1_0011001100(0), 1}
{access dendA1_0011001100}
{nseg = 1}
{pt3dclear()}
{pt3dadd(36.92, 73.82, 0.96, 1.20)}
{pt3dadd(35.81, 72.49, 1.64, 1.20)}
{pt3dadd(34.34, 71.16, 1.64, 1.20)}

{create dendA1_00110011000}
{dendA1_0011001100 connect dendA1_00110011000(0), 1}
{access dendA1_00110011000}
{nseg = 3}
{pt3dclear()}
{pt3dadd(34.34, 71.16, 1.64, 1.20)}
{pt3dadd(33.05, 69.33, 0.72, 1.20)}
{pt3dadd(32.68, 67.17, 0.24, 1.20)}
{pt3dadd(32.68, 64.35, -0.40, 1.20)}
{pt3dadd(33.05, 61.52, -0.52, 1.20)}
{pt3dadd(33.05, 59.36, -0.52, 1.20)}
{pt3dadd(32.49, 57.54, 0.92, 1.20)}

{create dendA1_001100110000}
{dendA1_00110011000 connect dendA1_001100110000(0), 1}
{access dendA1_001100110000}
{nseg = 3}
{pt3dclear()}
{pt3dadd(32.49, 57.54, 0.92, 0.60)}
{pt3dadd(33.97, 56.04, 0.92, 0.60)}
{pt3dadd(35.63, 54.21, 3.44, 0.60)}
{pt3dadd(37.47, 53.05, 3.44, 0.60)}
{pt3dadd(38.40, 52.89, 3.44, 0.60)}
{pt3dadd(40.06, 53.88, 3.44, 0.60)}

{create dendA1_001100110001}
{dendA1_00110011000 connect dendA1_001100110001(0), 1}
{access dendA1_001100110001}
{nseg = 3}
{pt3dclear()}
{pt3dadd(32.49, 57.54, 0.92, 1.20)}
{pt3dadd(31.39, 56.37, 3.20, 1.20)}
{pt3dadd(29.91, 54.88, 3.20, 1.20)}
{pt3dadd(29.54, 53.22, 3.20, 1.20)}
{pt3dadd(28.62, 51.22, 3.20, 1.20)}
{pt3dadd(27.51, 50.06, 2.64, 1.20)}
{pt3dadd(26.40, 48.57, 2.64, 0.60)}

{create dendA1_0011001100010}
{dendA1_001100110001 connect dendA1_0011001100010(0), 1}
{access dendA1_0011001100010}
{nseg = 2}
{pt3dclear()}
{pt3dadd(26.40, 48.57, 2.64, 0.60)}
{pt3dadd(27.14, 47.07, 2.64, 0.60)}
{pt3dadd(28.62, 47.24, 2.64, 0.60)}
{pt3dadd(29.54, 47.90, 2.64, 0.60)}
{pt3dadd(30.65, 48.57, 2.64, 0.60)}
{pt3dadd(31.75, 48.23, 2.64, 0.60)}
{pt3dadd(32.86, 47.57, 2.64, 0.60)}

{create dendA1_0011001100011}
{dendA1_001100110001 connect dendA1_0011001100011(0), 1}
{access dendA1_0011001100011}
{nseg = 1}
{pt3dclear()}
{pt3dadd(26.40, 48.57, 2.64, 0.60)}
{pt3dadd(24.93, 48.07, 2.64, 0.60)}
{pt3dadd(23.82, 47.90, 2.64, 0.60)}

{create dendA1_00110011000110}
{dendA1_0011001100011 connect dendA1_00110011000110(0), 1}
{access dendA1_00110011000110}
{nseg = 1}
{pt3dclear()}
{pt3dadd(23.82, 47.90, 2.64, 0.60)}
{pt3dadd(24.56, 45.24, 2.52, 0.60)}

{create dendA1_001100110001100}
{dendA1_00110011000110 connect dendA1_001100110001100(0), 1}
{access dendA1_001100110001100}
{nseg = 2}
{pt3dclear()}
{pt3dadd(24.56, 45.24, 2.52, 0.60)}
{pt3dadd(26.40, 44.41, 2.52, 0.60)}
{pt3dadd(27.51, 43.58, 2.52, 0.60)}
{pt3dadd(28.99, 43.25, 2.52, 0.60)}
{pt3dadd(29.36, 43.58, 2.52, 0.60)}
{pt3dadd(29.73, 44.08, 2.52, 0.60)}
{pt3dadd(31.20, 43.92, 2.52, 0.60)}

{create dendA1_001100110001101}
{dendA1_00110011000110 connect dendA1_001100110001101(0), 1}
{access dendA1_001100110001101}
{nseg = 1}
{pt3dclear()}
{pt3dadd(24.56, 45.24, 2.52, 0.30)}
{pt3dadd(22.90, 43.25, 2.52, 0.30)}

{create dendA1_00110011000111}
{dendA1_0011001100011 connect dendA1_00110011000111(0), 1}
{access dendA1_00110011000111}
{nseg = 1}
{pt3dclear()}
{pt3dadd(23.82, 47.90, 2.64, 1.20)}
{pt3dadd(22.53, 47.74, 3.00, 1.20)}
{pt3dadd(21.05, 47.57, 2.24, 1.20)}
{pt3dadd(19.02, 47.57, 2.24, 0.60)}

{create dendA1_001100110001110}
{dendA1_00110011000111 connect dendA1_001100110001110(0), 1}
{access dendA1_001100110001110}
{nseg = 4}
{pt3dclear()}
{pt3dadd(19.02, 47.57, 2.24, 0.60)}
{pt3dadd(16.99, 46.74, 3.32, 0.60)}
{pt3dadd(14.60, 46.24, 3.32, 0.60)}
{pt3dadd(13.12, 46.24, 3.32, 0.60)}
{pt3dadd(11.27, 46.24, 3.32, 0.60)}
{pt3dadd(9.80, 45.41, 3.32, 0.60)}
{pt3dadd(8.69, 45.58, 3.32, 0.30)}
{pt3dadd(7.40, 44.41, 3.32, 0.30)}

{create dendA1_001100110001111}
{dendA1_00110011000111 connect dendA1_001100110001111(0), 1}
{access dendA1_001100110001111}
{nseg = 2}
{pt3dclear()}
{pt3dadd(19.02, 47.57, 2.24, 0.60)}
{pt3dadd(19.02, 48.90, 2.24, 0.60)}
{pt3dadd(19.95, 49.90, 2.24, 0.60)}
{pt3dadd(21.24, 50.73, 2.24, 0.60)}
{pt3dadd(21.61, 51.72, 2.24, 0.60)}

{create dendA1_00110011001}
{dendA1_0011001100 connect dendA1_00110011001(0), 1}
{access dendA1_00110011001}
{nseg = 2}
{pt3dclear()}
{pt3dadd(34.34, 71.16, 1.64, 1.20)}
{pt3dadd(32.49, 72.49, 1.12, 1.20)}
{pt3dadd(30.46, 73.32, 0.88, 1.20)}
{pt3dadd(28.62, 73.98, 0.88, 1.20)}

{create dendA1_001100110010}
{dendA1_00110011001 connect dendA1_001100110010(0), 1}
{access dendA1_001100110010}
{nseg = 2}
{pt3dclear()}
{pt3dadd(28.62, 73.98, 0.88, 1.20)}
{pt3dadd(26.40, 73.98, 0.36, 1.20)}
{pt3dadd(23.45, 73.98, 0.36, 1.20)}
{pt3dadd(20.50, 74.15, -1.96, 1.20)}

{create dendA1_0011001100100}
{dendA1_001100110010 connect dendA1_0011001100100(0), 1}
{access dendA1_0011001100100}
{nseg = 2}
{pt3dclear()}
{pt3dadd(20.50, 74.15, -1.96, 0.60)}
{pt3dadd(19.76, 72.99, -1.96, 0.60)}
{pt3dadd(18.47, 70.33, -1.96, 0.60)}

{create dendA1_0011001100101}
{dendA1_001100110010 connect dendA1_0011001100101(0), 1}
{access dendA1_0011001100101}
{nseg = 3}
{pt3dclear()}
{pt3dadd(20.50, 74.15, -1.96, 0.60)}
{pt3dadd(18.65, 76.31, -1.96, 0.60)}
{pt3dadd(17.18, 78.47, -1.96, 0.60)}
{pt3dadd(15.89, 80.13, -1.96, 0.60)}
{pt3dadd(14.23, 82.12, -1.96, 0.60)}

{create dendA1_001100110011}
{dendA1_00110011001 connect dendA1_001100110011(0), 1}
{access dendA1_001100110011}
{nseg = 1}
{pt3dclear()}
{pt3dadd(28.62, 73.98, 0.88, 0.60)}
{pt3dadd(28.62, 76.14, 1.80, 0.60)}
{pt3dadd(28.62, 77.30, 1.80, 0.60)}

{create dendA1_0011001100110}
{dendA1_001100110011 connect dendA1_0011001100110(0), 1}
{access dendA1_0011001100110}
{nseg = 2}
{pt3dclear()}
{pt3dadd(28.62, 77.30, 1.80, 0.60)}
{pt3dadd(27.51, 77.97, 1.80, 0.60)}
{pt3dadd(25.85, 78.80, 1.80, 0.60)}
{pt3dadd(24.74, 78.80, 1.80, 0.60)}
{pt3dadd(23.64, 78.63, 1.80, 0.60)}
{pt3dadd(22.71, 78.30, 1.80, 0.60)}

{create dendA1_0011001100111}
{dendA1_001100110011 connect dendA1_0011001100111(0), 1}
{access dendA1_0011001100111}
{nseg = 3}
{pt3dclear()}
{pt3dadd(28.62, 77.30, 1.80, 0.60)}
{pt3dadd(29.73, 78.30, 0.92, 0.60)}
{pt3dadd(30.46, 79.46, 0.92, 0.60)}
{pt3dadd(30.46, 80.63, 0.92, 0.60)}
{pt3dadd(31.39, 81.46, 0.92, 0.60)}
{pt3dadd(33.05, 82.29, 0.92, 0.60)}
{pt3dadd(33.97, 83.12, 0.92, 0.60)}

{create dendA1_00110011001110}
{dendA1_0011001100111 connect dendA1_00110011001110(0), 1}
{access dendA1_00110011001110}
{nseg = 1}
{pt3dclear()}
{pt3dadd(33.97, 83.12, 0.92, 0.30)}
{pt3dadd(35.26, 85.44, -0.48, 0.30)}

{create dendA1_00110011001111}
{dendA1_0011001100111 connect dendA1_00110011001111(0), 1}
{access dendA1_00110011001111}
{nseg = 1}
{pt3dclear()}
{pt3dadd(33.97, 83.12, 0.92, 0.30)}
{pt3dadd(36.37, 82.29, 0.56, 0.30)}

{create dendA1_0011001101}
{dendA1_001100110 connect dendA1_0011001101(0), 1}
{access dendA1_0011001101}
{nseg = 2}
{pt3dclear()}
{pt3dadd(36.92, 73.82, 0.96, 1.20)}
{pt3dadd(36.00, 75.31, 2.48, 1.20)}
{pt3dadd(34.15, 76.97, 1.72, 1.20)}
{pt3dadd(32.86, 78.30, 2.96, 1.20)}

{create dendA1_00110011010}
{dendA1_0011001101 connect dendA1_00110011010(0), 1}
{access dendA1_00110011010}
{nseg = 1}
{pt3dclear()}
{pt3dadd(32.86, 78.30, 2.96, 0.30)}
{pt3dadd(31.39, 76.97, 2.96, 0.30)}

{create dendA1_00110011011}
{dendA1_0011001101 connect dendA1_00110011011(0), 1}
{access dendA1_00110011011}
{nseg = 1}
{pt3dclear()}
{pt3dadd(32.86, 78.30, 2.96, 1.20)}
{pt3dadd(31.75, 80.13, 3.60, 1.20)}
{pt3dadd(30.09, 80.79, 3.60, 1.20)}
{pt3dadd(28.80, 81.62, 3.60, 1.20)}

{create dendA1_001100111}
{dendA1_00110011 connect dendA1_001100111(0), 1}
{access dendA1_001100111}
{nseg = 4}
{pt3dclear()}
{pt3dadd(43.01, 78.13, 0.84, 0.60)}
{pt3dadd(41.90, 79.46, 1.12, 0.60)}
{pt3dadd(40.98, 80.63, 1.12, 1.80)}
{pt3dadd(40.43, 82.29, 1.12, 1.80)}
{pt3dadd(40.24, 83.95, 1.12, 1.20)}
{pt3dadd(40.43, 85.78, 1.12, 1.20)}
{pt3dadd(41.35, 87.77, -0.40, 1.20)}
{pt3dadd(42.82, 89.60, -1.20, 1.20)}
{pt3dadd(43.75, 91.42, -0.44, 0.60)}
{pt3dadd(44.49, 93.08, -0.44, 0.30)}

{create dendA1_001101}
{dendA1_00110 connect dendA1_001101(0), 1}
{access dendA1_001101}
{nseg = 3}
{pt3dclear()}
{pt3dadd(57.95, 71.16, 0.48, 2.70)}
{pt3dadd(59.06, 72.15, 0.00, 2.70)}
{pt3dadd(60.17, 73.65, 0.00, 3.00)}
{pt3dadd(61.27, 75.31, -0.72, 2.10)}
{pt3dadd(62.01, 77.14, -0.80, 2.10)}
{pt3dadd(61.64, 78.13, -0.72, 3.00)}
{pt3dadd(61.64, 79.80, -0.84, 3.00)}
{pt3dadd(61.64, 81.46, -0.28, 2.70)}

{create dendA1_0011010}
{dendA1_001101 connect dendA1_0011010(0), 1}
{access dendA1_0011010}
{nseg = 2}
{pt3dclear()}
{pt3dadd(61.64, 81.46, -0.28, 3.00)}
{pt3dadd(59.98, 82.62, -0.28, 3.00)}
{pt3dadd(58.88, 83.62, 0.20, 3.00)}
{pt3dadd(58.14, 85.11, 0.20, 2.10)}
{pt3dadd(57.40, 87.10, 0.52, 2.10)}
{pt3dadd(57.22, 88.77, 1.52, 3.00)}
{pt3dadd(57.22, 90.26, 0.80, 3.00)}

{create dendA1_00110100}
{dendA1_0011010 connect dendA1_00110100(0), 1}
{access dendA1_00110100}
{nseg = 2}
{pt3dclear()}
{pt3dadd(57.22, 90.26, 0.80, 2.10)}
{pt3dadd(55.92, 91.26, 1.52, 2.10)}
{pt3dadd(55.56, 92.59, 1.52, 2.10)}
{pt3dadd(55.37, 93.75, 0.72, 2.10)}
{pt3dadd(54.84, 94.95, 2.36, 2.10)}
{pt3dadd(54.47, 96.28, 2.36, 2.10)}
{pt3dadd(53.18, 96.94, 1.84, 2.10)}
{pt3dadd(51.52, 97.94, 1.84, 2.10)}
{pt3dadd(50.23, 99.27, 1.80, 2.10)}

{create dendA1_001101000}
{dendA1_00110100 connect dendA1_001101000(0), 1}
{access dendA1_001101000}
{nseg = 1}
{pt3dclear()}
{pt3dadd(50.23, 99.27, 1.80, 1.20)}
{pt3dadd(48.38, 97.77, 0.96, 1.20)}
{pt3dadd(46.72, 96.61, 0.08, 1.80)}

{create dendA1_0011010000}
{dendA1_001101000 connect dendA1_0011010000(0), 1}
{access dendA1_0011010000}
{nseg = 2}
{pt3dclear()}
{pt3dadd(46.72, 96.61, 0.08, 0.60)}
{pt3dadd(46.72, 94.62, 0.16, 0.60)}
{pt3dadd(46.91, 92.62, 0.16, 0.60)}
{pt3dadd(47.83, 91.13, 0.16, 1.20)}
{pt3dadd(48.75, 89.47, 0.16, 1.20)}
{pt3dadd(49.31, 87.47, 0.80, 1.20)}

{create dendA1_00110100000}
{dendA1_0011010000 connect dendA1_00110100000(0), 1}
{access dendA1_00110100000}
{nseg = 1}
{pt3dclear()}
{pt3dadd(49.31, 87.47, 0.80, 1.80)}
{pt3dadd(49.31, 85.15, 1.40, 1.80)}
{pt3dadd(49.49, 82.82, 1.40, 1.20)}

{create dendA1_001101000000}
{dendA1_00110100000 connect dendA1_001101000000(0), 1}
{access dendA1_001101000000}
{nseg = 1}
{pt3dclear()}
{pt3dadd(49.49, 82.82, 1.40, 0.60)}
{pt3dadd(50.23, 80.66, 0.96, 0.60)}

{create dendA1_001101000001}
{dendA1_00110100000 connect dendA1_001101000001(0), 1}
{access dendA1_001101000001}
{nseg = 2}
{pt3dclear()}
{pt3dadd(49.49, 82.82, 1.40, 0.60)}
{pt3dadd(48.20, 81.66, 1.28, 0.60)}
{pt3dadd(47.65, 80.66, 2.52, 0.60)}
{pt3dadd(46.72, 79.67, 2.12, 0.30)}

{create dendA1_00110100001}
{dendA1_0011010000 connect dendA1_00110100001(0), 1}
{access dendA1_00110100001}
{nseg = 2}
{pt3dclear()}
{pt3dadd(49.31, 87.47, 0.80, 0.60)}
{pt3dadd(48.01, 86.14, 1.40, 0.60)}
{pt3dadd(46.91, 84.98, 1.40, 0.60)}
{pt3dadd(45.99, 84.48, 1.40, 0.60)}
{pt3dadd(45.06, 84.48, 1.16, 0.60)}
{pt3dadd(43.96, 84.82, 1.16, 0.30)}

{create dendA1_0011010001}
{dendA1_001101000 connect dendA1_0011010001(0), 1}
{access dendA1_0011010001}
{nseg = 1}
{pt3dclear()}
{pt3dadd(46.72, 96.61, 0.08, 1.80)}
{pt3dadd(45.06, 95.61, 0.72, 1.80)}
{pt3dadd(43.59, 94.78, -0.12, 2.10)}
{pt3dadd(43.22, 94.45, 0.44, 2.10)}

{create dendA1_00110100010}
{dendA1_0011010001 connect dendA1_00110100010(0), 1}
{access dendA1_00110100010}
{nseg = 1}
{pt3dclear()}
{pt3dadd(43.22, 94.45, 0.44, 3.00)}
{pt3dadd(42.85, 94.45, 4.60, 3.00)}
{pt3dadd(42.11, 94.12, 6.52, 1.80)}

{create dendA1_00110100011}
{dendA1_0011010001 connect dendA1_00110100011(0), 1}
{access dendA1_00110100011}
{nseg = 1}
{pt3dclear()}
{pt3dadd(43.22, 94.45, 0.44, 1.80)}
{pt3dadd(41.00, 93.45, 0.44, 1.80)}

{create dendA1_001101000110}
{dendA1_00110100011 connect dendA1_001101000110(0), 1}
{access dendA1_001101000110}
{nseg = 3}
{pt3dclear()}
{pt3dadd(41.00, 93.45, 0.44, 1.20)}
{pt3dadd(40.63, 91.96, 0.68, 1.20)}
{pt3dadd(39.34, 89.63, 0.68, 1.20)}
{pt3dadd(37.87, 87.81, 2.60, 1.20)}
{pt3dadd(36.58, 86.98, 2.56, 1.20)}
{pt3dadd(35.47, 85.98, 3.16, 1.20)}
{pt3dadd(34.36, 84.65, 3.16, 1.20)}
{pt3dadd(33.25, 84.15, 3.16, 1.20)}
{pt3dadd(31.41, 83.65, 3.16, 1.20)}

{create dendA1_0011010001100}
{dendA1_001101000110 connect dendA1_0011010001100(0), 1}
{access dendA1_0011010001100}
{nseg = 3}
{pt3dclear()}
{pt3dadd(31.41, 83.65, 3.16, 0.60)}
{pt3dadd(29.20, 82.99, 2.68, 0.60)}
{pt3dadd(26.98, 82.16, 2.68, 0.60)}
{pt3dadd(25.14, 81.99, 2.68, 0.60)}
{pt3dadd(22.92, 81.83, 2.68, 0.60)}
{pt3dadd(19.97, 82.16, 2.68, 0.60)}

{create dendA1_0011010001101}
{dendA1_001101000110 connect dendA1_0011010001101(0), 1}
{access dendA1_0011010001101}
{nseg = 2}
{pt3dclear()}
{pt3dadd(31.41, 83.65, 3.16, 1.20)}
{pt3dadd(29.93, 84.82, 3.00, 1.20)}
{pt3dadd(28.09, 85.98, 3.00, 1.20)}
{pt3dadd(26.43, 86.64, 2.28, 1.20)}
{pt3dadd(24.58, 87.47, 2.28, 0.60)}
{pt3dadd(22.74, 86.64, 3.20, 0.60)}

{create dendA1_001101000111}
{dendA1_00110100011 connect dendA1_001101000111(0), 1}
{access dendA1_001101000111}
{nseg = 2}
{pt3dclear()}
{pt3dadd(41.00, 93.45, 0.44, 1.20)}
{pt3dadd(38.79, 94.28, 1.24, 1.20)}
{pt3dadd(36.58, 95.28, 1.24, 1.20)}
{pt3dadd(35.10, 95.95, 2.48, 1.20)}
{pt3dadd(32.89, 96.11, 2.32, 1.80)}

{create dendA1_0011010001110}
{dendA1_001101000111 connect dendA1_0011010001110(0), 1}
{access dendA1_0011010001110}
{nseg = 1}
{pt3dclear()}
{pt3dadd(32.89, 96.11, 2.32, 1.20)}
{pt3dadd(30.86, 95.78, 1.76, 1.20)}
{pt3dadd(29.38, 94.78, 2.64, 1.20)}

{create dendA1_00110100011100}
{dendA1_0011010001110 connect dendA1_00110100011100(0), 1}
{access dendA1_00110100011100}
{nseg = 2}
{pt3dclear()}
{pt3dadd(29.38, 94.78, 2.64, 0.60)}
{pt3dadd(28.27, 92.96, 2.64, 0.60)}
{pt3dadd(27.72, 91.46, 2.64, 0.60)}
{pt3dadd(27.35, 89.80, 3.64, 0.60)}
{pt3dadd(27.35, 89.13, 3.64, 0.60)}

{create dendA1_00110100011101}
{dendA1_0011010001110 connect dendA1_00110100011101(0), 1}
{access dendA1_00110100011101}
{nseg = 4}
{pt3dclear()}
{pt3dadd(29.38, 94.78, 2.64, 0.60)}
{pt3dadd(26.98, 93.79, 2.40, 0.60)}
{pt3dadd(25.32, 92.79, 2.40, 0.60)}
{pt3dadd(23.29, 91.79, 2.40, 0.60)}
{pt3dadd(21.45, 90.13, 2.40, 0.60)}
{pt3dadd(20.34, 88.30, 2.40, 0.60)}
{pt3dadd(19.60, 87.31, 2.40, 0.60)}

{create dendA1_0011010001111}
{dendA1_001101000111 connect dendA1_0011010001111(0), 1}
{access dendA1_0011010001111}
{nseg = 2}
{pt3dclear()}
{pt3dadd(32.89, 96.11, 2.32, 1.20)}
{pt3dadd(31.59, 97.94, 3.32, 1.20)}
{pt3dadd(30.30, 99.27, 3.32, 1.20)}
{pt3dadd(29.38, 100.76, 3.32, 1.80)}
{pt3dadd(28.09, 102.42, 3.72, 1.80)}

{create dendA1_00110100011110}
{dendA1_0011010001111 connect dendA1_00110100011110(0), 1}
{access dendA1_00110100011110}
{nseg = 2}
{pt3dclear()}
{pt3dadd(28.09, 102.42, 3.72, 1.20)}
{pt3dadd(26.24, 101.93, 3.72, 1.20)}
{pt3dadd(24.77, 101.26, 3.72, 1.20)}
{pt3dadd(22.74, 101.26, 3.72, 1.20)}
{pt3dadd(20.89, 101.26, 3.72, 1.80)}
{pt3dadd(19.23, 101.76, 3.72, 1.80)}
{pt3dadd(17.94, 102.92, 3.72, 1.80)}
{pt3dadd(16.28, 103.59, 3.72, 1.80)}

{create dendA1_00110100011111}
{dendA1_0011010001111 connect dendA1_00110100011111(0), 1}
{access dendA1_00110100011111}
{nseg = 1}
{pt3dclear()}
{pt3dadd(28.09, 102.42, 3.72, 1.80)}
{pt3dadd(28.09, 104.25, 3.60, 1.80)}
{pt3dadd(28.64, 106.08, 3.60, 1.80)}

{create dendA1_001101001}
{dendA1_00110100 connect dendA1_001101001(0), 1}
{access dendA1_001101001}
{nseg = 1}
{pt3dclear()}
{pt3dadd(50.23, 99.27, 1.80, 3.00)}
{pt3dadd(50.41, 100.10, 2.36, 3.00)}
{pt3dadd(50.78, 101.26, 2.36, 3.00)}

{create dendA1_0011010010}
{dendA1_001101001 connect dendA1_0011010010(0), 1}
{access dendA1_0011010010}
{nseg = 1}
{pt3dclear()}
{pt3dadd(50.78, 101.26, 2.36, 1.80)}
{pt3dadd(47.65, 100.93, 1.92, 1.80)}
{pt3dadd(45.62, 101.26, 3.16, 1.80)}
{pt3dadd(44.32, 101.26, 3.16, 1.80)}

{create dendA1_00110100100}
{dendA1_0011010010 connect dendA1_00110100100(0), 1}
{access dendA1_00110100100}
{nseg = 1}
{pt3dclear()}
{pt3dadd(44.32, 101.26, 3.16, 1.80)}
{pt3dadd(42.66, 100.76, 3.16, 1.80)}
{pt3dadd(41.37, 100.60, 2.48, 1.80)}
{pt3dadd(40.63, 100.26, 2.48, 1.20)}

{create dendA1_001101001000}
{dendA1_00110100100 connect dendA1_001101001000(0), 1}
{access dendA1_001101001000}
{nseg = 2}
{pt3dclear()}
{pt3dadd(40.63, 100.26, 2.48, 0.30)}
{pt3dadd(40.08, 98.77, 3.00, 0.30)}
{pt3dadd(39.16, 97.44, 3.00, 0.30)}

{create dendA1_001101001001}
{dendA1_00110100100 connect dendA1_001101001001(0), 1}
{access dendA1_001101001001}
{nseg = 1}
{pt3dclear()}
{pt3dadd(40.63, 100.26, 2.48, 1.20)}
{pt3dadd(39.16, 100.60, 2.52, 1.20)}
{pt3dadd(37.50, 100.93, 2.64, 1.80)}

{create dendA1_0011010010010}
{dendA1_001101001001 connect dendA1_0011010010010(0), 1}
{access dendA1_0011010010010}
{nseg = 3}
{pt3dclear()}
{pt3dadd(37.50, 100.93, 2.64, 0.60)}
{pt3dadd(35.65, 101.10, 0.68, 0.60)}
{pt3dadd(33.99, 100.93, 2.16, 0.60)}
{pt3dadd(32.52, 100.76, 2.16, 0.60)}
{pt3dadd(31.59, 99.93, 2.16, 0.60)}
{pt3dadd(29.38, 97.27, 0.32, 0.60)}

{create dendA1_0011010010011}
{dendA1_001101001001 connect dendA1_0011010010011(0), 1}
{access dendA1_0011010010011}
{nseg = 1}
{pt3dclear()}
{pt3dadd(37.50, 100.93, 2.64, 1.20)}
{pt3dadd(36.39, 102.76, 2.64, 1.20)}

{create dendA1_00110100100110}
{dendA1_0011010010011 connect dendA1_00110100100110(0), 1}
{access dendA1_00110100100110}
{nseg = 2}
{pt3dclear()}
{pt3dadd(36.39, 102.76, 2.64, 0.60)}
{pt3dadd(33.99, 103.75, 2.92, 0.60)}
{pt3dadd(32.33, 103.92, 2.92, 0.60)}
{pt3dadd(30.86, 104.58, 2.92, 0.60)}

{create dendA1_00110100100111}
{dendA1_0011010010011 connect dendA1_00110100100111(0), 1}
{access dendA1_00110100100111}
{nseg = 2}
{pt3dclear()}
{pt3dadd(36.39, 102.76, 2.64, 0.60)}
{pt3dadd(36.02, 104.75, 1.96, 0.60)}
{pt3dadd(36.39, 106.58, 1.96, 0.60)}
{pt3dadd(34.92, 107.08, 1.96, 0.60)}
{pt3dadd(33.44, 107.08, 1.96, 0.60)}

{create dendA1_00110100101}
{dendA1_0011010010 connect dendA1_00110100101(0), 1}
{access dendA1_00110100101}
{nseg = 2}
{pt3dclear()}
{pt3dadd(44.32, 101.26, 3.16, 0.60)}
{pt3dadd(43.96, 103.09, 3.76, 0.60)}
{pt3dadd(43.40, 104.42, 3.76, 0.60)}
{pt3dadd(43.03, 106.08, 3.76, 0.30)}

{create dendA1_0011010011}
{dendA1_001101001 connect dendA1_0011010011(0), 1}
{access dendA1_0011010011}
{nseg = 4}
{pt3dclear()}
{pt3dadd(50.78, 101.26, 2.36, 1.80)}
{pt3dadd(51.34, 103.25, 2.24, 1.80)}
{pt3dadd(52.44, 104.58, 2.24, 1.20)}
{pt3dadd(52.44, 105.91, 2.24, 1.20)}
{pt3dadd(52.44, 107.57, 2.24, 1.20)}
{pt3dadd(53.55, 108.57, 0.96, 1.20)}
{pt3dadd(55.39, 109.40, 1.52, 1.20)}
{pt3dadd(57.24, 110.07, 1.28, 1.20)}
{pt3dadd(58.35, 111.73, 1.28, 0.60)}
{pt3dadd(58.35, 113.39, 1.28, 0.60)}
{pt3dadd(59.27, 116.21, 2.00, 0.60)}

{create dendA1_00110101}
{dendA1_0011010 connect dendA1_00110101(0), 1}
{access dendA1_00110101}
{nseg = 7}
{pt3dclear()}
{pt3dadd(57.22, 90.26, 0.80, 2.10)}
{pt3dadd(58.90, 91.96, 2.40, 2.10)}
{pt3dadd(60.01, 93.62, 2.40, 2.10)}
{pt3dadd(60.19, 95.28, 2.32, 2.10)}
{pt3dadd(59.82, 97.61, 2.32, 2.10)}
{pt3dadd(59.45, 99.93, 2.32, 2.10)}
{pt3dadd(58.90, 102.59, 3.20, 2.10)}
{pt3dadd(58.53, 104.75, 3.20, 3.00)}
{pt3dadd(58.72, 105.91, 3.20, 3.00)}
{pt3dadd(59.08, 107.41, 3.20, 3.00)}
{pt3dadd(59.82, 109.40, 3.08, 3.00)}
{pt3dadd(60.56, 111.56, 3.08, 3.00)}
{pt3dadd(61.48, 113.89, 3.32, 2.10)}
{pt3dadd(62.04, 115.88, 3.32, 2.10)}
{pt3dadd(62.77, 117.71, 3.32, 2.10)}
{pt3dadd(64.80, 119.70, 3.64, 2.10)}
{pt3dadd(66.46, 121.19, 3.20, 2.10)}
{pt3dadd(67.94, 123.02, 4.16, 2.10)}
{pt3dadd(70.34, 124.35, 3.40, 3.00)}
{pt3dadd(72.55, 125.85, 3.92, 3.00)}
{pt3dadd(74.03, 127.17, 3.92, 3.00)}
{pt3dadd(76.80, 129.50, 2.32, 2.10)}
{pt3dadd(78.37, 131.33, 1.36, 2.10)}
{pt3dadd(79.48, 132.16, 2.72, 2.10)}

{create dendA1_001101010}
{dendA1_00110101 connect dendA1_001101010(0), 1}
{access dendA1_001101010}
{nseg = 1}
{pt3dclear()}
{pt3dadd(79.48, 132.16, 2.72, 1.80)}
{pt3dadd(78.00, 133.49, 2.72, 1.80)}
{pt3dadd(77.26, 135.31, 2.04, 1.20)}

{create dendA1_0011010100}
{dendA1_001101010 connect dendA1_0011010100(0), 1}
{access dendA1_0011010100}
{nseg = 4}
{pt3dclear()}
{pt3dadd(77.26, 135.31, 2.04, 1.20)}
{pt3dadd(75.60, 134.65, 3.04, 1.20)}
{pt3dadd(74.49, 133.65, 3.04, 0.60)}
{pt3dadd(73.76, 132.32, 3.04, 0.60)}
{pt3dadd(72.83, 131.33, 3.04, 0.60)}
{pt3dadd(72.28, 130.33, 3.04, 0.60)}
{pt3dadd(71.17, 129.50, 3.04, 0.60)}
{pt3dadd(69.88, 128.67, 3.04, 0.60)}
{pt3dadd(68.41, 128.34, 2.44, 0.30)}
{pt3dadd(67.67, 127.51, 2.44, 0.30)}
{pt3dadd(67.11, 126.84, 2.44, 0.30)}
{pt3dadd(66.38, 125.85, 2.44, 0.30)}
{pt3dadd(66.01, 125.01, 2.44, 0.30)}

{create dendA1_0011010101}
{dendA1_001101010 connect dendA1_0011010101(0), 1}
{access dendA1_0011010101}
{nseg = 1}
{pt3dclear()}
{pt3dadd(77.26, 135.31, 2.04, 1.20)}
{pt3dadd(77.26, 136.64, 2.64, 1.20)}
{pt3dadd(77.45, 137.81, 2.64, 1.80)}

{create dendA1_00110101010}
{dendA1_0011010101 connect dendA1_00110101010(0), 1}
{access dendA1_00110101010}
{nseg = 1}
{pt3dclear()}
{pt3dadd(77.45, 137.81, 2.64, 1.80)}
{pt3dadd(75.97, 138.14, 2.84, 1.80)}
{pt3dadd(75.05, 138.64, 2.84, 2.10)}

{create dendA1_001101010100}
{dendA1_00110101010 connect dendA1_001101010100(0), 1}
{access dendA1_001101010100}
{nseg = 1}
{pt3dclear()}
{pt3dadd(75.05, 138.64, 2.84, 1.20)}
{pt3dadd(73.39, 137.97, 2.20, 1.20)}
{pt3dadd(72.46, 137.97, 2.20, 1.20)}
{pt3dadd(71.36, 137.64, 2.20, 1.20)}

{create dendA1_0011010101000}
{dendA1_001101010100 connect dendA1_0011010101000(0), 1}
{access dendA1_0011010101000}
{nseg = 2}
{pt3dclear()}
{pt3dadd(71.36, 137.64, 2.20, 0.60)}
{pt3dadd(70.25, 135.98, 1.64, 0.60)}
{pt3dadd(70.25, 134.65, 1.60, 0.60)}
{pt3dadd(70.25, 132.66, 1.60, 0.60)}

{create dendA1_0011010101001}
{dendA1_001101010100 connect dendA1_0011010101001(0), 1}
{access dendA1_0011010101001}
{nseg = 2}
{pt3dclear()}
{pt3dadd(71.36, 137.64, 2.20, 1.20)}
{pt3dadd(69.51, 137.81, 2.80, 1.20)}
{pt3dadd(68.04, 138.14, 2.80, 1.20)}
{pt3dadd(66.38, 138.30, 2.80, 1.20)}
{pt3dadd(65.45, 139.80, 4.08, 1.20)}

{create dendA1_001101010101}
{dendA1_00110101010 connect dendA1_001101010101(0), 1}
{access dendA1_001101010101}
{nseg = 2}
{pt3dclear()}
{pt3dadd(75.05, 138.64, 2.84, 1.20)}
{pt3dadd(74.12, 139.97, 4.24, 1.20)}
{pt3dadd(73.02, 140.80, 4.24, 1.20)}
{pt3dadd(72.83, 141.79, 4.24, 1.20)}
{pt3dadd(72.83, 142.96, 4.24, 1.20)}
{pt3dadd(72.65, 143.62, 4.24, 1.20)}

{create dendA1_00110101011}
{dendA1_0011010101 connect dendA1_00110101011(0), 1}
{access dendA1_00110101011}
{nseg = 2}
{pt3dclear()}
{pt3dadd(77.45, 137.81, 2.64, 1.20)}
{pt3dadd(78.00, 138.64, 3.48, 1.20)}
{pt3dadd(78.37, 139.63, 3.48, 1.20)}
{pt3dadd(79.29, 140.63, 3.48, 1.80)}
{pt3dadd(79.48, 141.79, 3.48, 1.20)}
{pt3dadd(79.84, 143.62, 5.76, 1.20)}

{create dendA1_001101011}
{dendA1_00110101 connect dendA1_001101011(0), 1}
{access dendA1_001101011}
{nseg = 1}
{pt3dclear()}
{pt3dadd(79.48, 132.16, 2.72, 2.10)}
{pt3dadd(80.03, 132.82, 3.76, 2.10)}

{create dendA1_0011010110}
{dendA1_001101011 connect dendA1_0011010110(0), 1}
{access dendA1_0011010110}
{nseg = 3}
{pt3dclear()}
{pt3dadd(80.03, 132.82, 3.76, 2.10)}
{pt3dadd(81.32, 134.48, 3.76, 2.10)}
{pt3dadd(82.61, 136.14, 3.76, 1.80)}
{pt3dadd(83.72, 137.47, 4.32, 1.80)}
{pt3dadd(84.46, 138.97, 4.32, 1.80)}
{pt3dadd(85.38, 140.30, 4.84, 1.80)}
{pt3dadd(86.04, 140.86, 5.04, 1.80)}
{pt3dadd(87.15, 142.65, 5.04, 2.10)}
{pt3dadd(88.07, 144.48, 5.04, 2.10)}
{pt3dadd(88.62, 147.14, 5.04, 2.10)}
{pt3dadd(89.73, 149.13, 5.04, 2.10)}

{create dendA1_00110101100}
{dendA1_0011010110 connect dendA1_00110101100(0), 1}
{access dendA1_00110101100}
{nseg = 2}
{pt3dclear()}
{pt3dadd(89.73, 149.13, 5.04, 1.80)}
{pt3dadd(90.10, 151.79, 5.04, 1.80)}
{pt3dadd(91.02, 154.28, 4.68, 1.20)}
{pt3dadd(92.50, 155.61, 5.36, 1.20)}
{pt3dadd(93.79, 156.61, 5.36, 1.20)}

{create dendA1_001101011000}
{dendA1_00110101100 connect dendA1_001101011000(0), 1}
{access dendA1_001101011000}
{nseg = 3}
{pt3dclear()}
{pt3dadd(93.79, 156.61, 5.36, 0.60)}
{pt3dadd(93.98, 158.77, 4.80, 0.60)}
{pt3dadd(94.90, 159.93, 4.80, 0.60)}
{pt3dadd(95.82, 161.59, 4.80, 0.60)}
{pt3dadd(96.37, 163.58, 4.80, 0.60)}
{pt3dadd(96.37, 165.41, 5.00, 1.20)}
{pt3dadd(96.93, 167.07, 5.00, 1.20)}
{pt3dadd(96.93, 168.57, 5.00, 1.20)}
{pt3dadd(98.77, 169.40, 5.00, 1.20)}

{create dendA1_001101011001}
{dendA1_00110101100 connect dendA1_001101011001(0), 1}
{access dendA1_001101011001}
{nseg = 3}
{pt3dclear()}
{pt3dadd(93.79, 156.61, 5.36, 1.20)}
{pt3dadd(96.56, 158.10, 5.28, 1.20)}
{pt3dadd(98.40, 159.60, 5.24, 1.20)}
{pt3dadd(99.33, 160.10, 5.24, 0.30)}
{pt3dadd(100.06, 160.93, 5.24, 0.30)}
{pt3dadd(100.43, 162.42, 5.12, 0.30)}
{pt3dadd(99.69, 162.92, 5.12, 0.30)}
{pt3dadd(98.77, 163.42, 5.12, 0.30)}

{create dendA1_00110101101}
{dendA1_0011010110 connect dendA1_00110101101(0), 1}
{access dendA1_00110101101}
{nseg = 1}
{pt3dclear()}
{pt3dadd(89.73, 149.13, 5.04, 2.10)}
{pt3dadd(92.50, 149.13, 4.64, 2.10)}

{create dendA1_001101011010}
{dendA1_00110101101 connect dendA1_001101011010(0), 1}
{access dendA1_001101011010}
{nseg = 4}
{pt3dclear()}
{pt3dadd(92.50, 149.13, 4.64, 1.20)}
{pt3dadd(93.42, 151.12, 3.28, 1.20)}
{pt3dadd(94.34, 152.45, 3.28, 1.20)}
{pt3dadd(95.82, 152.79, 3.28, 1.20)}
{pt3dadd(97.48, 153.45, 4.04, 1.20)}
{pt3dadd(98.77, 153.95, 4.04, 1.20)}
{pt3dadd(100.25, 154.45, 4.04, 1.20)}
{pt3dadd(101.36, 155.61, 4.04, 1.20)}
{pt3dadd(102.65, 156.94, 4.04, 1.20)}
{pt3dadd(103.20, 158.43, 4.04, 1.20)}
{pt3dadd(104.12, 159.93, 4.68, 1.20)}
{pt3dadd(104.68, 161.59, 4.68, 1.20)}
{pt3dadd(105.78, 163.09, 4.68, 1.20)}

{create dendA1_001101011011}
{dendA1_00110101101 connect dendA1_001101011011(0), 1}
{access dendA1_001101011011}
{nseg = 1}
{pt3dclear()}
{pt3dadd(92.50, 149.13, 4.64, 1.80)}
{pt3dadd(94.34, 147.30, 4.16, 1.80)}

{create dendA1_0011010110110}
{dendA1_001101011011 connect dendA1_0011010110110(0), 1}
{access dendA1_0011010110110}
{nseg = 1}
{pt3dclear()}
{pt3dadd(94.34, 147.30, 4.16, 1.80)}
{pt3dadd(96.37, 146.14, 3.04, 1.80)}
{pt3dadd(97.48, 145.64, 1.72, 1.80)}

{create dendA1_00110101101100}
{dendA1_0011010110110 connect dendA1_00110101101100(0), 1}
{access dendA1_00110101101100}
{nseg = 3}
{pt3dclear()}
{pt3dadd(97.48, 145.64, 1.72, 0.60)}
{pt3dadd(99.14, 147.64, 2.72, 0.60)}
{pt3dadd(100.06, 149.13, 2.72, 0.60)}
{pt3dadd(101.36, 149.96, 2.72, 0.60)}
{pt3dadd(102.83, 151.12, 2.72, 1.20)}
{pt3dadd(104.12, 151.62, 2.72, 1.20)}
{pt3dadd(106.15, 151.79, 2.72, 1.20)}
{pt3dadd(107.44, 152.12, 2.72, 1.20)}

{create dendA1_001101011011000}
{dendA1_00110101101100 connect dendA1_001101011011000(0), 1}
{access dendA1_001101011011000}
{nseg = 2}
{pt3dclear()}
{pt3dadd(107.44, 152.12, 2.72, 0.60)}
{pt3dadd(109.47, 152.95, 0.64, 0.60)}
{pt3dadd(111.87, 153.95, 0.64, 0.30)}

{create dendA1_001101011011001}
{dendA1_00110101101100 connect dendA1_001101011011001(0), 1}
{access dendA1_001101011011001}
{nseg = 2}
{pt3dclear()}
{pt3dadd(107.44, 152.12, 2.72, 0.60)}
{pt3dadd(108.92, 151.29, 2.92, 0.60)}
{pt3dadd(111.87, 151.29, 2.92, 0.60)}

{create dendA1_00110101101101}
{dendA1_0011010110110 connect dendA1_00110101101101(0), 1}
{access dendA1_00110101101101}
{nseg = 4}
{pt3dclear()}
{pt3dadd(97.48, 145.64, 1.72, 0.60)}
{pt3dadd(98.40, 143.98, 1.72, 0.60)}
{pt3dadd(99.33, 143.15, 1.72, 0.60)}
{pt3dadd(100.99, 143.15, 1.72, 0.60)}
{pt3dadd(102.83, 143.98, 1.72, 0.60)}
{pt3dadd(104.68, 145.48, 1.24, 0.60)}
{pt3dadd(105.60, 146.31, 1.24, 0.60)}
{pt3dadd(107.63, 147.14, 1.24, 0.60)}
{pt3dadd(108.74, 147.64, 1.24, 0.60)}
{pt3dadd(110.95, 147.64, 1.24, 0.60)}

{create dendA1_0011010110111}
{dendA1_001101011011 connect dendA1_0011010110111(0), 1}
{access dendA1_0011010110111}
{nseg = 2}
{pt3dclear()}
{pt3dadd(94.34, 147.30, 4.16, 1.80)}
{pt3dadd(93.79, 145.81, 3.68, 1.80)}
{pt3dadd(93.05, 143.65, 3.68, 0.60)}
{pt3dadd(93.05, 141.49, 3.68, 0.60)}
{pt3dadd(94.16, 139.33, 3.72, 0.60)}
{pt3dadd(94.16, 137.84, 3.72, 0.60)}

{create dendA1_00110101101110}
{dendA1_0011010110111 connect dendA1_00110101101110(0), 1}
{access dendA1_00110101101110}
{nseg = 2}
{pt3dclear()}
{pt3dadd(94.16, 137.84, 3.72, 0.60)}
{pt3dadd(96.19, 137.01, 2.44, 0.60)}
{pt3dadd(96.74, 135.68, 2.44, 0.60)}
{pt3dadd(97.48, 134.68, 2.44, 0.60)}

{create dendA1_001101011011100}
{dendA1_00110101101110 connect dendA1_001101011011100(0), 1}
{access dendA1_001101011011100}
{nseg = 2}
{pt3dclear()}
{pt3dadd(97.48, 134.68, 2.44, 0.60)}
{pt3dadd(99.14, 133.68, 2.44, 0.60)}
{pt3dadd(100.99, 133.52, 2.44, 0.30)}
{pt3dadd(101.72, 134.02, 2.44, 0.30)}

{create dendA1_001101011011101}
{dendA1_00110101101110 connect dendA1_001101011011101(0), 1}
{access dendA1_001101011011101}
{nseg = 2}
{pt3dclear()}
{pt3dadd(97.48, 134.68, 2.44, 0.30)}
{pt3dadd(96.56, 133.85, 2.44, 0.30)}
{pt3dadd(96.37, 132.52, 0.92, 0.30)}
{pt3dadd(95.64, 131.69, 0.92, 0.30)}

{create dendA1_00110101101111}
{dendA1_0011010110111 connect dendA1_00110101101111(0), 1}
{access dendA1_00110101101111}
{nseg = 1}
{pt3dclear()}
{pt3dadd(94.16, 137.84, 3.72, 0.60)}
{pt3dadd(93.05, 137.34, 2.48, 0.60)}

{create dendA1_001101011011110}
{dendA1_00110101101111 connect dendA1_001101011011110(0), 1}
{access dendA1_001101011011110}
{nseg = 2}
{pt3dclear()}
{pt3dadd(93.05, 137.34, 2.48, 0.30)}
{pt3dadd(93.05, 135.51, 1.60, 0.30)}
{pt3dadd(92.50, 134.02, 1.60, 0.30)}

{create dendA1_001101011011111}
{dendA1_00110101101111 connect dendA1_001101011011111(0), 1}
{access dendA1_001101011011111}
{nseg = 2}
{pt3dclear()}
{pt3dadd(93.05, 137.34, 2.48, 0.60)}
{pt3dadd(91.76, 136.84, 2.72, 0.60)}
{pt3dadd(90.47, 136.01, 2.72, 0.60)}
{pt3dadd(89.18, 135.18, 3.28, 1.20)}
{pt3dadd(87.70, 134.85, 3.24, 1.20)}

{create dendA1_0011010111}
{dendA1_001101011 connect dendA1_0011010111(0), 1}
{access dendA1_0011010111}
{nseg = 3}
{pt3dclear()}
{pt3dadd(80.03, 132.82, 3.76, 1.20)}
{pt3dadd(83.46, 131.18, 3.08, 1.20)}
{pt3dadd(85.30, 130.52, 3.08, 1.20)}
{pt3dadd(86.78, 130.35, 3.08, 1.20)}
{pt3dadd(89.18, 129.36, 3.08, 1.20)}
{pt3dadd(91.39, 128.03, 2.76, 1.20)}

{create dendA1_00110101110}
{dendA1_0011010111 connect dendA1_00110101110(0), 1}
{access dendA1_00110101110}
{nseg = 4}
{pt3dclear()}
{pt3dadd(91.39, 128.03, 2.76, 0.60)}
{pt3dadd(93.42, 128.19, 0.48, 0.60)}
{pt3dadd(95.82, 128.36, 0.48, 0.60)}
{pt3dadd(97.85, 129.19, 0.48, 0.60)}
{pt3dadd(99.51, 130.35, 0.48, 0.30)}
{pt3dadd(100.43, 131.85, 1.60, 0.30)}

{create dendA1_00110101111}
{dendA1_0011010111 connect dendA1_00110101111(0), 1}
{access dendA1_00110101111}
{nseg = 4}
{pt3dclear()}
{pt3dadd(91.39, 128.03, 2.76, 0.60)}
{pt3dadd(92.87, 126.70, 0.24, 0.60)}
{pt3dadd(93.98, 124.71, 0.64, 0.60)}
{pt3dadd(94.53, 122.38, 2.56, 0.60)}
{pt3dadd(93.61, 120.22, 3.84, 0.60)}
{pt3dadd(93.05, 118.39, 3.24, 0.30)}

{create dendA1_0011011}
{dendA1_001101 connect dendA1_0011011(0), 1}
{access dendA1_0011011}
{nseg = 2}
{pt3dclear()}
{pt3dadd(61.64, 81.46, -0.28, 3.00)}
{pt3dadd(62.43, 83.01, 1.20, 3.00)}
{pt3dadd(63.90, 84.51, 1.20, 2.10)}
{pt3dadd(65.38, 86.17, 1.44, 1.80)}
{pt3dadd(66.85, 87.33, 1.44, 1.80)}
{pt3dadd(68.88, 88.16, 0.92, 1.80)}
{pt3dadd(71.28, 88.49, 0.92, 2.10)}
{pt3dadd(72.76, 89.16, 0.64, 2.70)}
{pt3dadd(73.68, 89.49, 0.92, 2.70)}

{create dendA1_00110110}
{dendA1_0011011 connect dendA1_00110110(0), 1}
{access dendA1_00110110}
{nseg = 2}
{pt3dclear()}
{pt3dadd(73.68, 89.49, 0.92, 3.00)}
{pt3dadd(76.26, 90.15, 2.04, 3.00)}
{pt3dadd(78.11, 90.82, 2.04, 2.10)}
{pt3dadd(80.32, 91.65, 2.24, 2.10)}
{pt3dadd(83.09, 92.81, 2.80, 3.00)}
{pt3dadd(84.20, 93.31, 2.80, 3.00)}

{create dendA1_001101100}
{dendA1_00110110 connect dendA1_001101100(0), 1}
{access dendA1_001101100}
{nseg = 2}
{pt3dclear()}
{pt3dadd(84.20, 93.31, 2.80, 2.10)}
{pt3dadd(86.04, 94.97, 2.80, 2.10)}
{pt3dadd(87.89, 96.97, 2.80, 2.10)}
{pt3dadd(89.73, 99.12, 2.80, 2.10)}

{create dendA1_0011011000}
{dendA1_001101100 connect dendA1_0011011000(0), 1}
{access dendA1_0011011000}
{nseg = 2}
{pt3dclear()}
{pt3dadd(89.73, 99.12, 2.80, 2.10)}
{pt3dadd(90.65, 101.62, 2.04, 2.10)}
{pt3dadd(92.31, 103.44, 2.04, 2.10)}
{pt3dadd(94.16, 105.94, 3.80, 2.10)}
{pt3dadd(94.90, 108.43, 2.76, 2.10)}
{pt3dadd(94.90, 109.59, 2.76, 2.10)}

{create dendA1_00110110000}
{dendA1_0011011000 connect dendA1_00110110000(0), 1}
{access dendA1_00110110000}
{nseg = 1}
{pt3dclear()}
{pt3dadd(94.90, 109.59, 2.76, 2.10)}
{pt3dadd(93.98, 111.42, 1.88, 2.10)}
{pt3dadd(93.42, 114.57, 1.52, 2.10)}

{create dendA1_001101100000}
{dendA1_00110110000 connect dendA1_001101100000(0), 1}
{access dendA1_001101100000}
{nseg = 1}
{pt3dclear()}
{pt3dadd(93.42, 114.57, 1.52, 3.00)}
{pt3dadd(91.95, 115.74, 1.40, 3.00)}
{pt3dadd(90.47, 116.57, 1.40, 3.00)}

{create dendA1_0011011000000}
{dendA1_001101100000 connect dendA1_0011011000000(0), 1}
{access dendA1_0011011000000}
{nseg = 1}
{pt3dclear()}
{pt3dadd(90.47, 116.57, 1.40, 1.80)}
{pt3dadd(88.62, 116.40, 1.00, 1.80)}

{create dendA1_00110110000000}
{dendA1_0011011000000 connect dendA1_00110110000000(0), 1}
{access dendA1_00110110000000}
{nseg = 2}
{pt3dclear()}
{pt3dadd(88.62, 116.40, 1.00, 1.80)}
{pt3dadd(87.15, 114.91, 2.12, 1.80)}
{pt3dadd(85.30, 113.58, 0.60, 1.80)}
{pt3dadd(83.27, 112.25, 1.20, 1.80)}

{create dendA1_001101100000000}
{dendA1_00110110000000 connect dendA1_001101100000000(0), 1}
{access dendA1_001101100000000}
{nseg = 2}
{pt3dclear()}
{pt3dadd(83.27, 112.25, 1.20, 1.20)}
{pt3dadd(80.88, 110.25, 1.52, 1.20)}
{pt3dadd(79.22, 109.42, 1.52, 1.20)}
{pt3dadd(77.19, 108.93, 1.52, 1.20)}
{pt3dadd(74.23, 108.43, 0.44, 1.20)}

{create dendA1_0011011000000000}
{dendA1_001101100000000 connect dendA1_0011011000000000(0), 1}
{access dendA1_0011011000000000}
{nseg = 1}
{pt3dclear()}
{pt3dadd(74.23, 108.43, 0.44, 1.20)}
{pt3dadd(72.94, 106.93, 0.48, 1.20)}
{pt3dadd(71.28, 104.94, 0.48, 1.20)}

{create dendA1_00110110000000000}
{dendA1_0011011000000000 connect dendA1_00110110000000000(0), 1}
{access dendA1_00110110000000000}
{nseg = 2}
{pt3dclear()}
{pt3dadd(71.28, 104.94, 0.48, 0.60)}
{pt3dadd(70.91, 102.61, 0.88, 0.60)}
{pt3dadd(70.54, 100.62, 0.96, 1.20)}
{pt3dadd(69.07, 99.96, 1.40, 1.20)}
{pt3dadd(67.96, 99.46, 1.40, 1.20)}

{create dendA1_001101100000000000}
{dendA1_00110110000000000 connect dendA1_001101100000000000(0), 1}
{access dendA1_001101100000000000}
{nseg = 2}
{pt3dclear()}
{pt3dadd(67.96, 99.46, 1.40, 0.60)}
{pt3dadd(68.15, 97.63, 1.40, 0.60)}
{pt3dadd(68.88, 96.30, 1.96, 1.20)}
{pt3dadd(69.07, 95.64, 0.80, 0.60)}

{create dendA1_001101100000000001}
{dendA1_00110110000000000 connect dendA1_001101100000000001(0), 1}
{access dendA1_001101100000000001}
{nseg = 3}
{pt3dclear()}
{pt3dadd(67.96, 99.46, 1.40, 0.60)}
{pt3dadd(65.80, 98.73, 0.12, 0.60)}
{pt3dadd(63.59, 98.56, 0.12, 0.60)}
{pt3dadd(61.74, 97.90, 0.40, 0.60)}
{pt3dadd(60.26, 97.40, 0.40, 0.60)}

{create dendA1_00110110000000001}
{dendA1_0011011000000000 connect dendA1_00110110000000001(0), 1}
{access dendA1_00110110000000001}
{nseg = 6}
{pt3dclear()}
{pt3dadd(71.28, 104.94, 0.48, 0.60)}
{pt3dadd(68.75, 104.37, -0.12, 0.60)}
{pt3dadd(67.28, 103.38, -0.12, 0.60)}
{pt3dadd(65.80, 102.38, -0.12, 0.60)}
{pt3dadd(64.32, 101.72, -0.64, 0.60)}
{pt3dadd(63.03, 101.88, -0.80, 0.60)}
{pt3dadd(61.37, 100.89, 0.40, 0.60)}
{pt3dadd(59.53, 100.72, 0.40, 0.60)}
{pt3dadd(57.31, 100.72, 0.40, 0.60)}
{pt3dadd(56.21, 101.22, 0.20, 0.30)}
{pt3dadd(54.73, 101.38, 0.20, 0.30)}
{pt3dadd(53.25, 100.72, 0.20, 0.30)}

{create dendA1_0011011000000001}
{dendA1_001101100000000 connect dendA1_0011011000000001(0), 1}
{access dendA1_0011011000000001}
{nseg = 2}
{pt3dclear()}
{pt3dadd(74.23, 108.43, 0.44, 0.60)}
{pt3dadd(72.26, 108.86, 0.40, 0.60)}
{pt3dadd(70.41, 109.19, 0.40, 0.60)}
{pt3dadd(68.94, 109.03, 0.40, 0.60)}
{pt3dadd(68.20, 108.86, 0.40, 0.60)}

{create dendA1_00110110000000010}
{dendA1_0011011000000001 connect dendA1_00110110000000010(0), 1}
{access dendA1_00110110000000010}
{nseg = 1}
{pt3dclear()}
{pt3dadd(68.20, 108.86, 0.40, 0.60)}
{pt3dadd(67.46, 108.53, 0.40, 0.60)}

{create dendA1_001101100000000100}
{dendA1_00110110000000010 connect dendA1_001101100000000100(0), 1}
{access dendA1_001101100000000100}
{nseg = 6}
{pt3dclear()}
{pt3dadd(67.46, 108.53, 0.40, 0.30)}
{pt3dadd(65.43, 107.20, 0.52, 0.30)}
{pt3dadd(64.14, 106.37, 0.52, 0.60)}
{pt3dadd(63.03, 106.20, -0.72, 0.60)}
{pt3dadd(61.00, 105.70, -0.72, 0.60)}
{pt3dadd(57.87, 105.04, -1.68, 0.60)}
{pt3dadd(56.02, 104.87, -2.76, 0.60)}
{pt3dadd(54.55, 104.87, -2.76, 0.30)}
{pt3dadd(53.62, 104.71, -2.76, 0.30)}
{pt3dadd(52.88, 104.21, -2.76, 0.30)}
{pt3dadd(50.86, 104.04, -2.76, 0.30)}

{create dendA1_001101100000000101}
{dendA1_00110110000000010 connect dendA1_001101100000000101(0), 1}
{access dendA1_001101100000000101}
{nseg = 5}
{pt3dclear()}
{pt3dadd(67.46, 108.53, 0.40, 0.60)}
{pt3dadd(65.25, 109.36, 0.68, 0.60)}
{pt3dadd(63.22, 110.85, -1.44, 0.60)}
{pt3dadd(60.26, 113.01, -1.44, 0.60)}
{pt3dadd(58.24, 113.51, -1.60, 0.60)}
{pt3dadd(57.50, 113.84, -1.60, 0.60)}
{pt3dadd(56.76, 115.34, -1.60, 0.60)}
{pt3dadd(56.02, 117.00, -1.60, 0.60)}
{pt3dadd(56.39, 118.16, -1.60, 0.30)}

{create dendA1_00110110000000011}
{dendA1_0011011000000001 connect dendA1_00110110000000011(0), 1}
{access dendA1_00110110000000011}
{nseg = 4}
{pt3dclear()}
{pt3dadd(68.20, 108.86, 0.40, 0.60)}
{pt3dadd(66.54, 111.02, 0.40, 0.60)}
{pt3dadd(65.25, 114.01, -0.12, 0.60)}
{pt3dadd(64.51, 116.33, -0.12, 0.60)}
{pt3dadd(62.29, 119.99, -0.84, 0.60)}

{create dendA1_001101100000000110}
{dendA1_00110110000000011 connect dendA1_001101100000000110(0), 1}
{access dendA1_001101100000000110}
{nseg = 1}
{pt3dclear()}
{pt3dadd(62.29, 119.99, -0.84, 0.60)}
{pt3dadd(59.90, 119.82, -1.04, 0.60)}

{create dendA1_001101100000000111}
{dendA1_00110110000000011 connect dendA1_001101100000000111(0), 1}
{access dendA1_001101100000000111}
{nseg = 2}
{pt3dclear()}
{pt3dadd(62.29, 119.99, -0.84, 0.60)}
{pt3dadd(62.48, 121.82, -0.20, 0.60)}
{pt3dadd(62.85, 123.31, 0.40, 0.60)}
{pt3dadd(63.22, 124.97, 1.56, 0.60)}
{pt3dadd(63.77, 126.30, 1.32, 0.60)}

{create dendA1_001101100000001}
{dendA1_00110110000000 connect dendA1_001101100000001(0), 1}
{access dendA1_001101100000001}
{nseg = 3}
{pt3dclear()}
{pt3dadd(83.27, 112.25, 1.20, 1.20)}
{pt3dadd(80.74, 113.34, 1.72, 1.20)}
{pt3dadd(78.90, 114.51, 1.72, 1.20)}
{pt3dadd(76.87, 116.00, 1.72, 1.20)}
{pt3dadd(75.21, 116.83, 1.72, 0.60)}
{pt3dadd(73.36, 116.50, -0.32, 0.60)}
{pt3dadd(71.89, 116.00, -1.12, 0.60)}

{create dendA1_0011011000000010}
{dendA1_001101100000001 connect dendA1_0011011000000010(0), 1}
{access dendA1_0011011000000010}
{nseg = 3}
{pt3dclear()}
{pt3dadd(71.89, 116.00, -1.12, 0.60)}
{pt3dadd(69.31, 115.50, -1.12, 0.60)}
{pt3dadd(67.46, 116.33, -1.12, 0.60)}
{pt3dadd(66.35, 118.00, -1.12, 0.60)}
{pt3dadd(65.98, 119.82, 0.24, 0.60)}

{create dendA1_00110110000000100}
{dendA1_0011011000000010 connect dendA1_00110110000000100(0), 1}
{access dendA1_00110110000000100}
{nseg = 1}
{pt3dclear()}
{pt3dadd(65.98, 119.82, 0.24, 0.30)}
{pt3dadd(63.77, 120.65, 0.24, 0.30)}

{create dendA1_00110110000000101}
{dendA1_0011011000000010 connect dendA1_00110110000000101(0), 1}
{access dendA1_00110110000000101}
{nseg = 1}
{pt3dclear()}
{pt3dadd(65.98, 119.82, 0.24, 0.60)}
{pt3dadd(66.35, 123.31, 1.20, 0.60)}

{create dendA1_0011011000000011}
{dendA1_001101100000001 connect dendA1_0011011000000011(0), 1}
{access dendA1_0011011000000011}
{nseg = 2}
{pt3dclear()}
{pt3dadd(71.89, 116.00, -1.12, 0.30)}
{pt3dadd(71.15, 118.00, -0.52, 0.30)}
{pt3dadd(70.04, 119.49, -0.52, 0.30)}

{create dendA1_00110110000001}
{dendA1_0011011000000 connect dendA1_00110110000001(0), 1}
{access dendA1_00110110000001}
{nseg = 2}
{pt3dclear()}
{pt3dadd(88.62, 116.40, 1.00, 1.20)}
{pt3dadd(87.02, 117.33, 0.64, 1.20)}
{pt3dadd(84.80, 118.49, 0.64, 1.20)}
{pt3dadd(82.96, 119.49, 0.64, 1.20)}
{pt3dadd(81.85, 120.49, 0.52, 1.20)}

{create dendA1_001101100000010}
{dendA1_00110110000001 connect dendA1_001101100000010(0), 1}
{access dendA1_001101100000010}
{nseg = 1}
{pt3dclear()}
{pt3dadd(81.85, 120.49, 0.52, 1.20)}
{pt3dadd(80.74, 121.65, 1.04, 1.20)}

{create dendA1_0011011000000100}
{dendA1_001101100000010 connect dendA1_0011011000000100(0), 1}
{access dendA1_0011011000000100}
{nseg = 2}
{pt3dclear()}
{pt3dadd(80.74, 121.65, 1.04, 1.20)}
{pt3dadd(78.90, 121.65, 1.04, 1.20)}
{pt3dadd(76.87, 121.98, 0.96, 1.20)}
{pt3dadd(75.39, 122.48, 0.96, 0.60)}
{pt3dadd(74.10, 123.48, 0.32, 0.60)}
{pt3dadd(72.44, 125.30, 0.96, 0.60)}

{create dendA1_00110110000001000}
{dendA1_0011011000000100 connect dendA1_00110110000001000(0), 1}
{access dendA1_00110110000001000}
{nseg = 2}
{pt3dclear()}
{pt3dadd(72.44, 125.30, 0.96, 0.60)}
{pt3dadd(70.60, 125.47, -0.88, 0.60)}
{pt3dadd(69.12, 125.64, -0.88, 0.60)}
{pt3dadd(67.28, 125.64, -0.88, 0.60)}

{create dendA1_00110110000001001}
{dendA1_0011011000000100 connect dendA1_00110110000001001(0), 1}
{access dendA1_00110110000001001}
{nseg = 2}
{pt3dclear()}
{pt3dadd(72.44, 125.30, 0.96, 0.60)}
{pt3dadd(73.18, 126.97, 0.96, 0.60)}
{pt3dadd(74.10, 127.96, 0.96, 0.60)}
{pt3dadd(75.21, 129.62, 0.96, 0.60)}

{create dendA1_0011011000000101}
{dendA1_001101100000010 connect dendA1_0011011000000101(0), 1}
{access dendA1_0011011000000101}
{nseg = 2}
{pt3dclear()}
{pt3dadd(80.74, 121.65, 1.04, 0.30)}
{pt3dadd(81.30, 123.31, 0.68, 0.30)}
{pt3dadd(82.22, 124.47, 0.68, 0.30)}
{pt3dadd(82.77, 124.64, 0.68, 0.30)}
{pt3dadd(83.14, 125.30, 0.68, 0.30)}
{pt3dadd(83.33, 126.47, 0.68, 0.30)}

{create dendA1_001101100000011}
{dendA1_00110110000001 connect dendA1_001101100000011(0), 1}
{access dendA1_001101100000011}
{nseg = 3}
{pt3dclear()}
{pt3dadd(81.85, 120.49, 0.52, 0.30)}
{pt3dadd(83.33, 121.98, 0.80, 0.30)}
{pt3dadd(84.99, 122.98, -0.72, 0.30)}
{pt3dadd(86.46, 123.31, -1.16, 0.30)}
{pt3dadd(87.76, 123.81, -1.24, 0.30)}

{create dendA1_0011011000001}
{dendA1_001101100000 connect dendA1_0011011000001(0), 1}
{access dendA1_0011011000001}
{nseg = 3}
{pt3dclear()}
{pt3dadd(90.47, 116.57, 1.40, 2.10)}
{pt3dadd(90.34, 119.49, 0.80, 2.10)}
{pt3dadd(89.79, 120.65, 0.80, 2.10)}
{pt3dadd(90.71, 121.98, -0.44, 2.10)}
{pt3dadd(91.26, 123.64, -0.28, 2.10)}
{pt3dadd(91.08, 125.30, -0.28, 1.80)}
{pt3dadd(90.34, 126.97, -0.52, 1.80)}
{pt3dadd(89.60, 129.29, -0.52, 2.10)}
{pt3dadd(89.42, 130.79, -0.52, 2.10)}
{pt3dadd(89.60, 132.78, -1.48, 2.10)}
{pt3dadd(90.52, 136.10, -0.60, 2.10)}
{pt3dadd(90.96, 138.09, 0.28, 3.00)}

{create dendA1_00110110000010}
{dendA1_0011011000001 connect dendA1_00110110000010(0), 1}
{access dendA1_00110110000010}
{nseg = 2}
{pt3dclear()}
{pt3dadd(90.96, 138.09, 0.28, 1.80)}
{pt3dadd(89.67, 139.09, -0.76, 1.80)}
{pt3dadd(88.93, 140.25, -0.76, 1.20)}
{pt3dadd(88.75, 141.75, -0.76, 1.20)}
{pt3dadd(88.95, 143.41, 4.00, 1.80)}
{pt3dadd(89.32, 144.91, 4.00, 1.80)}

{create dendA1_001101100000100}
{dendA1_00110110000010 connect dendA1_001101100000100(0), 1}
{access dendA1_001101100000100}
{nseg = 1}
{pt3dclear()}
{pt3dadd(89.32, 144.91, 4.00, 1.80)}
{pt3dadd(86.74, 143.58, 4.00, 1.80)}
{pt3dadd(85.26, 142.41, 4.00, 1.80)}

{create dendA1_0011011000001000}
{dendA1_001101100000100 connect dendA1_0011011000001000(0), 1}
{access dendA1_0011011000001000}
{nseg = 3}
{pt3dclear()}
{pt3dadd(85.26, 142.41, 4.00, 1.20)}
{pt3dadd(86.55, 139.42, 4.12, 1.20)}
{pt3dadd(86.55, 137.43, 4.12, 1.20)}
{pt3dadd(86.00, 134.11, 3.64, 1.20)}
{pt3dadd(85.81, 131.95, 3.64, 1.20)}
{pt3dadd(85.26, 130.29, 3.64, 0.60)}

{create dendA1_00110110000010000}
{dendA1_0011011000001000 connect dendA1_00110110000010000(0), 1}
{access dendA1_00110110000010000}
{nseg = 2}
{pt3dclear()}
{pt3dadd(85.26, 130.29, 3.64, 0.30)}
{pt3dadd(85.26, 128.79, 3.12, 0.30)}
{pt3dadd(84.89, 127.63, 3.12, 0.30)}
{pt3dadd(83.97, 126.96, 3.12, 0.30)}
{pt3dadd(82.68, 125.97, 3.12, 0.30)}

{create dendA1_00110110000010001}
{dendA1_0011011000001000 connect dendA1_00110110000010001(0), 1}
{access dendA1_00110110000010001}
{nseg = 2}
{pt3dclear()}
{pt3dadd(85.26, 130.29, 3.64, 0.30)}
{pt3dadd(84.52, 129.46, 3.76, 0.30)}
{pt3dadd(83.79, 128.96, 3.76, 0.30)}
{pt3dadd(82.86, 128.96, 3.76, 0.30)}
{pt3dadd(81.76, 129.12, 3.76, 0.30)}

{create dendA1_0011011000001001}
{dendA1_001101100000100 connect dendA1_0011011000001001(0), 1}
{access dendA1_0011011000001001}
{nseg = 1}
{pt3dclear()}
{pt3dadd(85.26, 142.41, 4.00, 0.60)}
{pt3dadd(83.60, 141.75, 3.40, 0.60)}
{pt3dadd(81.57, 141.08, 3.40, 0.60)}

{create dendA1_00110110000010010}
{dendA1_0011011000001001 connect dendA1_00110110000010010(0), 1}
{access dendA1_00110110000010010}
{nseg = 4}
{pt3dclear()}
{pt3dadd(81.57, 141.08, 3.40, 0.60)}
{pt3dadd(79.91, 140.42, 4.08, 0.60)}
{pt3dadd(78.80, 139.26, 4.08, 0.60)}
{pt3dadd(77.51, 137.93, 4.08, 0.60)}
{pt3dadd(76.59, 136.60, 4.08, 0.60)}
{pt3dadd(76.04, 135.27, 4.12, 0.60)}
{pt3dadd(75.48, 133.44, 4.12, 0.60)}
{pt3dadd(74.74, 132.28, 4.12, 0.60)}
{pt3dadd(73.82, 131.45, 4.12, 0.60)}
{pt3dadd(72.72, 130.79, 4.12, 0.60)}
{pt3dadd(71.61, 130.95, 4.12, 0.60)}

{create dendA1_00110110000010011}
{dendA1_0011011000001001 connect dendA1_00110110000010011(0), 1}
{access dendA1_00110110000010011}
{nseg = 1}
{pt3dclear()}
{pt3dadd(81.57, 141.08, 3.40, 0.60)}
{pt3dadd(81.94, 142.91, 3.56, 0.60)}
{pt3dadd(81.94, 144.41, 3.64, 0.60)}

{create dendA1_001101100000100110}
{dendA1_00110110000010011 connect dendA1_001101100000100110(0), 1}
{access dendA1_001101100000100110}
{nseg = 1}
{pt3dclear()}
{pt3dadd(81.94, 144.41, 3.64, 0.60)}
{pt3dadd(81.39, 145.40, 3.64, 0.60)}
{pt3dadd(81.20, 146.90, 3.64, 0.60)}

{create dendA1_0011011000001001100}
{dendA1_001101100000100110 connect dendA1_0011011000001001100(0), 1}
{access dendA1_0011011000001001100}
{nseg = 2}
{pt3dclear()}
{pt3dadd(81.20, 146.90, 3.64, 0.30)}
{pt3dadd(79.36, 146.90, 2.32, 0.30)}
{pt3dadd(78.07, 146.73, 2.32, 0.30)}

{create dendA1_0011011000001001101}
{dendA1_001101100000100110 connect dendA1_0011011000001001101(0), 1}
{access dendA1_0011011000001001101}
{nseg = 2}
{pt3dclear()}
{pt3dadd(81.20, 146.90, 3.64, 0.60)}
{pt3dadd(82.12, 149.06, 3.64, 0.60)}
{pt3dadd(82.49, 150.55, 3.64, 0.60)}
{pt3dadd(83.05, 152.05, 3.64, 0.60)}
{pt3dadd(83.79, 153.38, 3.64, 0.60)}
{pt3dadd(83.79, 154.54, 3.64, 0.60)}

{create dendA1_001101100000100111}
{dendA1_00110110000010011 connect dendA1_001101100000100111(0), 1}
{access dendA1_001101100000100111}
{nseg = 5}
{pt3dclear()}
{pt3dadd(81.94, 144.41, 3.64, 0.60)}
{pt3dadd(83.97, 146.23, 3.12, 0.60)}
{pt3dadd(84.71, 148.06, 3.12, 0.60)}
{pt3dadd(86.00, 149.39, 3.12, 0.60)}
{pt3dadd(87.29, 151.55, 3.12, 0.60)}
{pt3dadd(88.40, 153.21, 3.12, 0.60)}
{pt3dadd(88.95, 155.37, 3.12, 0.60)}
{pt3dadd(89.87, 157.36, 3.12, 0.60)}
{pt3dadd(90.24, 158.69, 3.12, 0.60)}

{create dendA1_001101100000101}
{dendA1_00110110000010 connect dendA1_001101100000101(0), 1}
{access dendA1_001101100000101}
{nseg = 2}
{pt3dclear()}
{pt3dadd(89.32, 144.91, 4.00, 1.80)}
{pt3dadd(90.06, 147.73, 4.44, 1.80)}
{pt3dadd(91.15, 150.90, 5.20, 1.80)}
{pt3dadd(91.70, 153.05, 5.20, 1.80)}
{pt3dadd(92.99, 154.88, 3.72, 1.80)}
{pt3dadd(94.29, 155.55, 3.88, 1.80)}

{create dendA1_0011011000001010}
{dendA1_001101100000101 connect dendA1_0011011000001010(0), 1}
{access dendA1_0011011000001010}
{nseg = 2}
{pt3dclear()}
{pt3dadd(94.29, 155.55, 3.88, 1.20)}
{pt3dadd(94.84, 158.54, 3.88, 1.20)}
{pt3dadd(95.02, 161.03, 3.88, 1.20)}
{pt3dadd(95.76, 163.02, 3.88, 1.20)}

{create dendA1_00110110000010100}
{dendA1_0011011000001010 connect dendA1_00110110000010100(0), 1}
{access dendA1_00110110000010100}
{nseg = 1}
{pt3dclear()}
{pt3dadd(95.76, 163.02, 3.88, 1.20)}
{pt3dadd(93.73, 163.85, 3.88, 1.20)}
{pt3dadd(91.15, 165.01, 3.88, 1.20)}

{create dendA1_001101100000101000}
{dendA1_00110110000010100 connect dendA1_001101100000101000(0), 1}
{access dendA1_001101100000101000}
{nseg = 2}
{pt3dclear()}
{pt3dadd(91.15, 165.01, 3.88, 0.60)}
{pt3dadd(89.67, 164.85, 2.92, 0.60)}
{pt3dadd(87.64, 165.51, 2.92, 0.60)}
{pt3dadd(85.61, 166.18, 2.92, 0.60)}
{pt3dadd(84.69, 167.01, 2.92, 0.60)}

{create dendA1_001101100000101001}
{dendA1_00110110000010100 connect dendA1_001101100000101001(0), 1}
{access dendA1_001101100000101001}
{nseg = 3}
{pt3dclear()}
{pt3dadd(91.15, 165.01, 3.88, 0.60)}
{pt3dadd(91.15, 166.84, 2.84, 0.60)}
{pt3dadd(89.67, 169.00, 2.84, 0.60)}
{pt3dadd(88.75, 170.50, 2.84, 0.60)}
{pt3dadd(87.64, 170.99, 2.84, 0.60)}
{pt3dadd(86.91, 172.16, 2.84, 0.60)}
{pt3dadd(86.17, 173.65, 2.84, 0.60)}
{pt3dadd(85.80, 175.31, 2.84, 0.60)}

{create dendA1_00110110000010101}
{dendA1_0011011000001010 connect dendA1_00110110000010101(0), 1}
{access dendA1_00110110000010101}
{nseg = 3}
{pt3dclear()}
{pt3dadd(95.76, 163.02, 3.88, 1.20)}
{pt3dadd(96.32, 165.18, 3.56, 1.20)}
{pt3dadd(96.87, 167.01, 3.56, 1.20)}
{pt3dadd(96.32, 168.67, 3.56, 1.20)}
{pt3dadd(96.68, 170.99, 3.56, 1.20)}
{pt3dadd(97.05, 172.66, 3.56, 0.60)}
{pt3dadd(97.61, 173.98, 3.20, 0.60)}
{pt3dadd(98.53, 175.31, 3.20, 0.60)}
{pt3dadd(99.45, 177.31, 3.20, 0.60)}

{create dendA1_0011011000001011}
{dendA1_001101100000101 connect dendA1_0011011000001011(0), 1}
{access dendA1_0011011000001011}
{nseg = 4}
{pt3dclear()}
{pt3dadd(94.29, 155.55, 3.88, 1.20)}
{pt3dadd(96.87, 157.54, 4.84, 1.20)}
{pt3dadd(99.27, 159.87, 4.84, 1.20)}
{pt3dadd(101.85, 162.69, 5.08, 1.20)}
{pt3dadd(103.14, 164.52, 4.32, 1.20)}
{pt3dadd(104.43, 166.84, 3.68, 1.20)}
{pt3dadd(105.73, 169.00, 3.68, 1.20)}

{create dendA1_00110110000010110}
{dendA1_0011011000001011 connect dendA1_00110110000010110(0), 1}
{access dendA1_00110110000010110}
{nseg = 2}
{pt3dclear()}
{pt3dadd(105.73, 169.00, 3.68, 0.60)}
{pt3dadd(105.36, 172.32, 2.92, 0.60)}
{pt3dadd(105.54, 174.98, 2.92, 1.20)}
{pt3dadd(104.80, 175.65, 2.84, 1.20)}

{create dendA1_001101100000101100}
{dendA1_00110110000010110 connect dendA1_001101100000101100(0), 1}
{access dendA1_001101100000101100}
{nseg = 4}
{pt3dclear()}
{pt3dadd(104.80, 175.65, 2.84, 0.60)}
{pt3dadd(102.22, 176.31, 0.48, 0.60)}
{pt3dadd(100.01, 176.64, 0.48, 0.60)}
{pt3dadd(98.53, 177.64, 0.48, 0.60)}
{pt3dadd(96.87, 178.80, 1.08, 0.60)}
{pt3dadd(94.47, 181.63, 1.32, 0.60)}

{create dendA1_001101100000101101}
{dendA1_00110110000010110 connect dendA1_001101100000101101(0), 1}
{access dendA1_001101100000101101}
{nseg = 1}
{pt3dclear()}
{pt3dadd(104.80, 175.65, 2.84, 0.30)}
{pt3dadd(105.54, 177.81, 2.84, 0.30)}

{create dendA1_00110110000010111}
{dendA1_0011011000001011 connect dendA1_00110110000010111(0), 1}
{access dendA1_00110110000010111}
{nseg = 2}
{pt3dclear()}
{pt3dadd(105.73, 169.00, 3.68, 1.20)}
{pt3dadd(108.12, 170.99, 2.04, 1.20)}
{pt3dadd(109.42, 172.82, 2.04, 1.20)}
{pt3dadd(110.89, 174.15, 4.12, 1.20)}
{pt3dadd(111.63, 175.65, 4.60, 1.20)}

{create dendA1_001101100000101110}
{dendA1_00110110000010111 connect dendA1_001101100000101110(0), 1}
{access dendA1_001101100000101110}
{nseg = 2}
{pt3dclear()}
{pt3dadd(111.63, 175.65, 4.60, 0.60)}
{pt3dadd(111.81, 178.64, 4.56, 0.60)}
{pt3dadd(112.23, 180.54, 4.72, 1.20)}
{pt3dadd(112.78, 183.03, 5.04, 1.20)}
{pt3dadd(113.71, 184.86, 5.04, 1.20)}

{create dendA1_0011011000001011100}
{dendA1_001101100000101110 connect dendA1_0011011000001011100(0), 1}
{access dendA1_0011011000001011100}
{nseg = 1}
{pt3dclear()}
{pt3dadd(113.71, 184.86, 5.04, 1.20)}
{pt3dadd(113.71, 187.69, 4.32, 1.20)}
{pt3dadd(114.26, 190.01, 4.28, 0.60)}

{create dendA1_0011011000001011101}
{dendA1_001101100000101110 connect dendA1_0011011000001011101(0), 1}
{access dendA1_0011011000001011101}
{nseg = 1}
{pt3dclear()}
{pt3dadd(113.71, 184.86, 5.04, 1.80)}
{pt3dadd(116.29, 185.86, 5.24, 1.80)}

{create dendA1_001101100000101111}
{dendA1_00110110000010111 connect dendA1_001101100000101111(0), 1}
{access dendA1_001101100000101111}
{nseg = 2}
{pt3dclear()}
{pt3dadd(111.63, 175.65, 4.60, 1.20)}
{pt3dadd(113.89, 176.39, 4.76, 1.20)}
{pt3dadd(115.55, 178.22, 4.76, 1.20)}
{pt3dadd(116.66, 180.04, 4.76, 1.20)}
{pt3dadd(117.76, 183.03, 5.04, 1.20)}

{create dendA1_00110110000011}
{dendA1_0011011000001 connect dendA1_00110110000011(0), 1}
{access dendA1_00110110000011}
{nseg = 3}
{pt3dclear()}
{pt3dadd(90.96, 138.09, 0.28, 1.20)}
{pt3dadd(92.54, 138.75, 0.92, 1.20)}
{pt3dadd(94.02, 139.75, 0.92, 1.20)}
{pt3dadd(95.49, 141.91, 0.92, 1.20)}
{pt3dadd(96.97, 143.90, 0.92, 1.20)}
{pt3dadd(99.55, 145.89, 0.92, 1.20)}
{pt3dadd(101.03, 148.05, 0.92, 1.20)}
{pt3dadd(102.32, 150.05, 0.96, 1.20)}

{create dendA1_001101100000110}
{dendA1_00110110000011 connect dendA1_001101100000110(0), 1}
{access dendA1_001101100000110}
{nseg = 2}
{pt3dclear()}
{pt3dadd(102.32, 150.05, 0.96, 1.20)}
{pt3dadd(102.69, 152.20, 1.20, 1.20)}
{pt3dadd(103.43, 154.03, 1.20, 1.20)}
{pt3dadd(104.17, 155.36, 1.20, 1.20)}
{pt3dadd(105.09, 156.86, 0.28, 1.20)}

{create dendA1_0011011000001100}
{dendA1_001101100000110 connect dendA1_0011011000001100(0), 1}
{access dendA1_0011011000001100}
{nseg = 2}
{pt3dclear()}
{pt3dadd(105.09, 156.86, 0.28, 0.60)}
{pt3dadd(105.64, 158.85, 0.92, 0.60)}
{pt3dadd(106.38, 160.84, 0.92, 0.60)}
{pt3dadd(106.20, 162.17, 0.92, 1.20)}
{pt3dadd(105.46, 164.33, 0.92, 1.20)}

{create dendA1_0011011000001101}
{dendA1_001101100000110 connect dendA1_0011011000001101(0), 1}
{access dendA1_0011011000001101}
{nseg = 2}
{pt3dclear()}
{pt3dadd(105.09, 156.86, 0.28, 0.60)}
{pt3dadd(106.20, 156.86, 0.32, 0.60)}
{pt3dadd(107.67, 157.69, 0.32, 0.60)}
{pt3dadd(108.96, 159.35, 0.32, 0.60)}
{pt3dadd(109.70, 160.01, 0.80, 0.60)}

{create dendA1_00110110000011010}
{dendA1_0011011000001101 connect dendA1_00110110000011010(0), 1}
{access dendA1_00110110000011010}
{nseg = 2}
{pt3dclear()}
{pt3dadd(109.70, 160.01, 0.80, 0.60)}
{pt3dadd(110.07, 161.84, 0.80, 0.60)}
{pt3dadd(109.89, 163.67, 0.80, 1.20)}
{pt3dadd(109.70, 165.00, 0.80, 1.20)}
{pt3dadd(109.15, 165.49, 0.68, 1.20)}
{pt3dadd(107.86, 166.32, 0.80, 0.30)}

{create dendA1_00110110000011011}
{dendA1_0011011000001101 connect dendA1_00110110000011011(0), 1}
{access dendA1_00110110000011011}
{nseg = 3}
{pt3dclear()}
{pt3dadd(109.70, 160.01, 0.80, 0.60)}
{pt3dadd(110.99, 159.18, 0.80, 0.60)}
{pt3dadd(111.92, 158.02, 0.80, 0.60)}
{pt3dadd(112.65, 156.19, 0.80, 0.60)}
{pt3dadd(114.13, 155.36, 0.60, 0.60)}
{pt3dadd(115.42, 155.03, 0.60, 0.30)}

{create dendA1_001101100000111}
{dendA1_00110110000011 connect dendA1_001101100000111(0), 1}
{access dendA1_001101100000111}
{nseg = 1}
{pt3dclear()}
{pt3dadd(102.32, 150.05, 0.96, 1.20)}
{pt3dadd(104.72, 150.71, -0.48, 1.20)}
{pt3dadd(106.01, 150.71, -0.48, 1.20)}

{create dendA1_0011011000001110}
{dendA1_001101100000111 connect dendA1_0011011000001110(0), 1}
{access dendA1_0011011000001110}
{nseg = 2}
{pt3dclear()}
{pt3dadd(106.01, 150.71, -0.48, 0.60)}
{pt3dadd(107.30, 151.87, -0.36, 0.60)}
{pt3dadd(108.04, 153.53, -0.36, 0.60)}
{pt3dadd(109.89, 153.70, -2.04, 0.60)}
{pt3dadd(110.99, 155.03, -2.04, 0.30)}

{create dendA1_0011011000001111}
{dendA1_001101100000111 connect dendA1_0011011000001111(0), 1}
{access dendA1_0011011000001111}
{nseg = 1}
{pt3dclear()}
{pt3dadd(106.01, 150.71, -0.48, 1.20)}
{pt3dadd(107.86, 149.21, -0.48, 1.20)}
{pt3dadd(108.59, 148.72, -1.24, 1.20)}

{create dendA1_00110110000011110}
{dendA1_0011011000001111 connect dendA1_00110110000011110(0), 1}
{access dendA1_00110110000011110}
{nseg = 1}
{pt3dclear()}
{pt3dadd(108.59, 148.72, -1.24, 1.20)}
{pt3dadd(110.81, 149.38, 0.00, 1.20)}
{pt3dadd(112.28, 149.55, 0.00, 1.20)}

{create dendA1_001101100000111100}
{dendA1_00110110000011110 connect dendA1_001101100000111100(0), 1}
{access dendA1_001101100000111100}
{nseg = 2}
{pt3dclear()}
{pt3dadd(112.28, 149.55, 0.00, 0.30)}
{pt3dadd(112.28, 151.21, 0.00, 0.30)}
{pt3dadd(111.73, 152.70, 0.00, 0.30)}

{create dendA1_001101100000111101}
{dendA1_00110110000011110 connect dendA1_001101100000111101(0), 1}
{access dendA1_001101100000111101}
{nseg = 4}
{pt3dclear()}
{pt3dadd(112.28, 149.55, 0.00, 1.20)}
{pt3dadd(114.13, 149.38, 1.32, 1.20)}
{pt3dadd(115.61, 150.05, 1.32, 1.20)}
{pt3dadd(117.08, 151.21, 1.32, 1.20)}
{pt3dadd(118.19, 152.87, 1.32, 0.60)}
{pt3dadd(119.30, 154.53, 2.84, 0.60)}
{pt3dadd(119.48, 156.03, 2.84, 1.20)}
{pt3dadd(120.03, 157.85, 2.84, 1.20)}
{pt3dadd(119.66, 160.01, 4.28, 0.60)}

{create dendA1_00110110000011111}
{dendA1_0011011000001111 connect dendA1_00110110000011111(0), 1}
{access dendA1_00110110000011111}
{nseg = 3}
{pt3dclear()}
{pt3dadd(108.59, 148.72, -1.24, 0.60)}
{pt3dadd(107.49, 147.06, -0.12, 0.60)}
{pt3dadd(106.20, 145.89, -0.12, 0.60)}
{pt3dadd(105.27, 144.73, -0.12, 0.60)}
{pt3dadd(104.17, 143.90, -0.12, 0.60)}
{pt3dadd(103.24, 142.74, -0.12, 0.60)}
{pt3dadd(103.06, 141.57, -0.12, 0.60)}

{create dendA1_001101100000111110}
{dendA1_00110110000011111 connect dendA1_001101100000111110(0), 1}
{access dendA1_001101100000111110}
{nseg = 1}
{pt3dclear()}
{pt3dadd(103.06, 141.57, -0.12, 0.60)}
{pt3dadd(103.98, 140.24, -0.24, 0.60)}
{pt3dadd(104.90, 139.41, -0.24, 0.60)}

{create dendA1_001101100000111111}
{dendA1_00110110000011111 connect dendA1_001101100000111111(0), 1}
{access dendA1_001101100000111111}
{nseg = 3}
{pt3dclear()}
{pt3dadd(103.06, 141.57, -0.12, 0.30)}
{pt3dadd(101.95, 140.58, -0.12, 0.30)}
{pt3dadd(100.66, 140.24, 0.08, 0.60)}
{pt3dadd(100.11, 139.25, 0.04, 0.60)}
{pt3dadd(99.00, 138.09, 0.00, 0.60)}
{pt3dadd(98.26, 137.09, 0.00, 0.60)}
{pt3dadd(97.16, 135.76, 0.00, 0.60)}
{pt3dadd(96.23, 134.60, 0.00, 0.60)}

{create dendA1_001101100001}
{dendA1_00110110000 connect dendA1_001101100001(0), 1}
{access dendA1_001101100001}
{nseg = 2}
{pt3dclear()}
{pt3dadd(93.42, 114.57, 1.52, 1.20)}
{pt3dadd(94.54, 117.08, 2.52, 1.20)}
{pt3dadd(95.65, 118.58, 2.52, 1.20)}
{pt3dadd(96.94, 120.24, 2.52, 1.80)}
{pt3dadd(98.97, 122.23, 3.28, 1.80)}

{create dendA1_0011011000010}
{dendA1_001101100001 connect dendA1_0011011000010(0), 1}
{access dendA1_0011011000010}
{nseg = 2}
{pt3dclear()}
{pt3dadd(98.97, 122.23, 3.28, 1.20)}
{pt3dadd(99.15, 123.56, 2.64, 1.20)}
{pt3dadd(99.89, 124.56, 2.64, 1.20)}
{pt3dadd(101.37, 126.22, 2.36, 1.20)}
{pt3dadd(102.47, 127.55, 3.40, 1.80)}
{pt3dadd(103.40, 129.37, 2.80, 1.80)}
{pt3dadd(104.32, 130.70, 2.40, 1.80)}

{create dendA1_00110110000100}
{dendA1_0011011000010 connect dendA1_00110110000100(0), 1}
{access dendA1_00110110000100}
{nseg = 2}
{pt3dclear()}
{pt3dadd(104.32, 130.70, 2.40, 1.20)}
{pt3dadd(103.40, 131.37, 2.40, 1.20)}
{pt3dadd(103.21, 132.53, 2.40, 1.20)}
{pt3dadd(103.77, 134.19, 2.48, 0.60)}
{pt3dadd(104.32, 136.02, 2.64, 0.60)}

{create dendA1_001101100001000}
{dendA1_00110110000100 connect dendA1_001101100001000(0), 1}
{access dendA1_001101100001000}
{nseg = 3}
{pt3dclear()}
{pt3dadd(104.32, 136.02, 2.64, 0.60)}
{pt3dadd(102.84, 137.18, 2.28, 0.60)}
{pt3dadd(101.37, 138.68, 2.28, 0.60)}
{pt3dadd(99.89, 139.34, 2.28, 0.60)}
{pt3dadd(98.42, 139.34, 1.80, 0.60)}
{pt3dadd(97.49, 138.84, 1.80, 0.60)}
{pt3dadd(96.02, 138.51, 1.80, 0.60)}

{create dendA1_001101100001001}
{dendA1_00110110000100 connect dendA1_001101100001001(0), 1}
{access dendA1_001101100001001}
{nseg = 2}
{pt3dclear()}
{pt3dadd(104.32, 136.02, 2.64, 0.60)}
{pt3dadd(105.24, 137.68, 2.44, 0.60)}
{pt3dadd(105.80, 139.01, 2.44, 0.60)}
{pt3dadd(105.80, 139.84, 2.44, 0.60)}
{pt3dadd(105.43, 140.67, 2.44, 0.60)}

{create dendA1_00110110000101}
{dendA1_0011011000010 connect dendA1_00110110000101(0), 1}
{access dendA1_00110110000101}
{nseg = 3}
{pt3dclear()}
{pt3dadd(104.32, 130.70, 2.40, 1.20)}
{pt3dadd(105.80, 130.70, 4.44, 1.20)}
{pt3dadd(107.64, 131.70, 4.44, 1.20)}
{pt3dadd(108.56, 132.86, 4.24, 1.20)}
{pt3dadd(109.12, 134.19, 4.24, 1.20)}
{pt3dadd(109.85, 135.85, 3.92, 1.20)}
{pt3dadd(110.59, 137.18, 3.92, 1.20)}
{pt3dadd(110.96, 138.68, 3.92, 1.80)}
{pt3dadd(111.52, 140.01, 3.92, 1.80)}

{create dendA1_001101100001010}
{dendA1_00110110000101 connect dendA1_001101100001010(0), 1}
{access dendA1_001101100001010}
{nseg = 2}
{pt3dclear()}
{pt3dadd(111.52, 140.01, 3.92, 0.60)}
{pt3dadd(111.15, 142.00, 3.20, 0.60)}
{pt3dadd(110.78, 143.33, 3.80, 1.20)}
{pt3dadd(110.59, 144.66, 3.80, 1.20)}
{pt3dadd(110.78, 146.15, 3.72, 1.20)}
{pt3dadd(111.15, 146.98, 3.72, 1.20)}

{create dendA1_001101100001011}
{dendA1_00110110000101 connect dendA1_001101100001011(0), 1}
{access dendA1_001101100001011}
{nseg = 3}
{pt3dclear()}
{pt3dadd(111.52, 140.01, 3.92, 0.60)}
{pt3dadd(113.18, 140.34, 2.60, 0.60)}
{pt3dadd(114.28, 140.84, 2.60, 0.60)}
{pt3dadd(115.76, 141.50, 2.60, 0.60)}
{pt3dadd(116.50, 142.66, 2.60, 0.60)}
{pt3dadd(117.05, 143.99, 2.60, 0.60)}
{pt3dadd(117.24, 145.65, 2.60, 0.60)}
{pt3dadd(117.42, 146.82, 2.60, 0.60)}

{create dendA1_0011011000011}
{dendA1_001101100001 connect dendA1_0011011000011(0), 1}
{access dendA1_0011011000011}
{nseg = 3}
{pt3dclear()}
{pt3dadd(98.97, 122.23, 3.28, 1.20)}
{pt3dadd(101.00, 122.40, 3.48, 1.20)}
{pt3dadd(102.66, 122.90, 3.52, 1.20)}
{pt3dadd(105.06, 123.23, 3.52, 1.20)}
{pt3dadd(106.72, 124.56, 3.88, 1.20)}
{pt3dadd(107.64, 126.22, 3.88, 1.20)}
{pt3dadd(108.38, 127.71, 3.40, 0.60)}
{pt3dadd(109.12, 128.54, 3.40, 0.60)}
{pt3dadd(108.38, 129.54, 3.40, 0.60)}

{create dendA1_00110110001}
{dendA1_0011011000 connect dendA1_00110110001(0), 1}
{access dendA1_00110110001}
{nseg = 3}
{pt3dclear()}
{pt3dadd(94.90, 109.59, 2.76, 1.20)}
{pt3dadd(96.94, 110.77, 3.00, 1.20)}
{pt3dadd(98.78, 112.60, 2.36, 1.20)}
{pt3dadd(100.26, 114.26, 2.52, 1.20)}
{pt3dadd(101.18, 115.59, 2.52, 1.80)}
{pt3dadd(102.84, 116.58, 1.32, 1.80)}
{pt3dadd(105.06, 117.08, 1.24, 1.80)}

{create dendA1_001101100010}
{dendA1_00110110001 connect dendA1_001101100010(0), 1}
{access dendA1_001101100010}
{nseg = 2}
{pt3dclear()}
{pt3dadd(105.06, 117.08, 1.24, 1.20)}
{pt3dadd(105.61, 118.41, 1.80, 1.20)}
{pt3dadd(107.09, 119.74, 1.80, 1.20)}
{pt3dadd(108.38, 120.57, 1.80, 1.20)}
{pt3dadd(109.67, 121.07, 1.36, 1.20)}
{pt3dadd(111.33, 121.57, 0.92, 1.20)}
{pt3dadd(112.81, 122.07, 0.92, 1.20)}

{create dendA1_0011011000100}
{dendA1_001101100010 connect dendA1_0011011000100(0), 1}
{access dendA1_0011011000100}
{nseg = 1}
{pt3dclear()}
{pt3dadd(112.81, 122.07, 0.92, 1.20)}
{pt3dadd(113.55, 123.73, 1.84, 1.20)}
{pt3dadd(114.28, 125.06, 1.84, 1.20)}

{create dendA1_00110110001000}
{dendA1_0011011000100 connect dendA1_00110110001000(0), 1}
{access dendA1_00110110001000}
{nseg = 1}
{pt3dclear()}
{pt3dadd(114.28, 125.06, 1.84, 0.60)}
{pt3dadd(114.28, 126.72, 1.48, 0.60)}
{pt3dadd(115.02, 128.38, -0.16, 0.60)}

{create dendA1_00110110001001}
{dendA1_0011011000100 connect dendA1_00110110001001(0), 1}
{access dendA1_00110110001001}
{nseg = 3}
{pt3dclear()}
{pt3dadd(114.28, 125.06, 1.84, 1.20)}
{pt3dadd(116.50, 124.39, 2.12, 1.20)}
{pt3dadd(118.34, 124.22, 2.12, 0.60)}
{pt3dadd(120.19, 125.22, 2.12, 0.60)}
{pt3dadd(121.48, 126.72, 2.12, 0.60)}
{pt3dadd(123.32, 129.04, 2.12, 0.60)}

{create dendA1_0011011000101}
{dendA1_001101100010 connect dendA1_0011011000101(0), 1}
{access dendA1_0011011000101}
{nseg = 2}
{pt3dclear()}
{pt3dadd(112.81, 122.07, 0.92, 0.60)}
{pt3dadd(114.47, 121.07, 1.08, 0.60)}
{pt3dadd(116.31, 119.91, 1.08, 0.60)}
{pt3dadd(118.16, 120.24, 1.08, 0.60)}
{pt3dadd(120.00, 120.90, 1.08, 0.60)}

{create dendA1_001101100011}
{dendA1_00110110001 connect dendA1_001101100011(0), 1}
{access dendA1_001101100011}
{nseg = 3}
{pt3dclear()}
{pt3dadd(105.06, 117.08, 1.24, 1.20)}
{pt3dadd(106.90, 114.92, 0.48, 1.20)}
{pt3dadd(108.01, 113.43, 0.48, 0.60)}
{pt3dadd(108.75, 112.26, 0.48, 0.60)}
{pt3dadd(108.75, 110.94, 0.48, 0.30)}
{pt3dadd(108.01, 109.11, 2.20, 0.30)}

{create dendA1_0011011001}
{dendA1_001101100 connect dendA1_0011011001(0), 1}
{access dendA1_0011011001}
{nseg = 2}
{pt3dclear()}
{pt3dadd(89.73, 99.12, 2.80, 2.10)}
{pt3dadd(90.31, 98.74, 2.04, 2.10)}
{pt3dadd(91.78, 99.24, 2.04, 2.10)}
{pt3dadd(92.89, 99.74, 1.16, 2.10)}
{pt3dadd(93.81, 99.74, 1.12, 2.10)}
{pt3dadd(94.92, 100.07, -0.28, 2.10)}
{pt3dadd(97.50, 100.24, 0.40, 2.10)}

{create dendA1_00110110010}
{dendA1_0011011001 connect dendA1_00110110010(0), 1}
{access dendA1_00110110010}
{nseg = 1}
{pt3dclear()}
{pt3dadd(97.50, 100.24, 0.40, 1.80)}
{pt3dadd(99.90, 100.57, 0.36, 1.80)}
{pt3dadd(101.93, 100.73, 0.60, 2.10)}

{create dendA1_001101100100}
{dendA1_00110110010 connect dendA1_001101100100(0), 1}
{access dendA1_001101100100}
{nseg = 3}
{pt3dclear()}
{pt3dadd(101.93, 100.73, 0.60, 1.20)}
{pt3dadd(103.78, 102.73, 0.64, 1.20)}
{pt3dadd(104.70, 104.22, 0.64, 1.20)}
{pt3dadd(106.54, 105.39, 0.40, 1.20)}
{pt3dadd(108.39, 106.88, 0.60, 1.20)}
{pt3dadd(109.68, 108.38, -0.32, 1.20)}
{pt3dadd(111.34, 109.54, -1.00, 1.80)}
{pt3dadd(113.00, 111.70, -1.24, 1.80)}

{create dendA1_0011011001000}
{dendA1_001101100100 connect dendA1_0011011001000(0), 1}
{access dendA1_0011011001000}
{nseg = 1}
{pt3dclear()}
{pt3dadd(113.00, 111.70, -1.24, 1.80)}
{pt3dadd(113.37, 112.53, -1.24, 1.80)}

{create dendA1_00110110010000}
{dendA1_0011011001000 connect dendA1_00110110010000(0), 1}
{access dendA1_00110110010000}
{nseg = 3}
{pt3dclear()}
{pt3dadd(113.37, 112.53, -1.24, 0.60)}
{pt3dadd(111.89, 113.36, -1.36, 0.60)}
{pt3dadd(110.97, 114.69, -1.36, 0.60)}
{pt3dadd(110.23, 116.18, -1.36, 0.60)}
{pt3dadd(108.76, 117.01, -1.36, 0.60)}
{pt3dadd(107.65, 117.68, -1.44, 0.60)}
{pt3dadd(106.54, 118.34, -1.44, 0.60)}
{pt3dadd(105.99, 119.34, -1.44, 0.60)}
{pt3dadd(105.99, 120.00, -1.44, 0.60)}
{pt3dadd(105.99, 121.17, -1.44, 0.60)}

{create dendA1_00110110010001}
{dendA1_0011011001000 connect dendA1_00110110010001(0), 1}
{access dendA1_00110110010001}
{nseg = 1}
{pt3dclear()}
{pt3dadd(113.37, 112.53, -1.24, 1.20)}
{pt3dadd(114.11, 113.86, -1.72, 1.20)}
{pt3dadd(115.03, 115.35, -1.72, 1.20)}

{create dendA1_001101100100010}
{dendA1_00110110010001 connect dendA1_001101100100010(0), 1}
{access dendA1_001101100100010}
{nseg = 3}
{pt3dclear()}
{pt3dadd(115.03, 115.35, -1.72, 0.60)}
{pt3dadd(114.11, 117.01, -1.28, 0.60)}
{pt3dadd(113.55, 118.51, -1.28, 0.60)}
{pt3dadd(112.82, 120.50, -1.28, 0.60)}
{pt3dadd(112.08, 123.33, -1.28, 0.60)}
{pt3dadd(112.45, 124.82, -1.28, 0.60)}
{pt3dadd(112.82, 127.15, -1.28, 0.60)}

{create dendA1_001101100100011}
{dendA1_00110110010001 connect dendA1_001101100100011(0), 1}
{access dendA1_001101100100011}
{nseg = 1}
{pt3dclear()}
{pt3dadd(115.03, 115.35, -1.72, 1.20)}
{pt3dadd(116.32, 116.68, -1.56, 1.20)}
{pt3dadd(117.43, 118.18, -1.56, 1.20)}
{pt3dadd(118.35, 119.34, -1.56, 1.20)}

{create dendA1_0011011001000110}
{dendA1_001101100100011 connect dendA1_0011011001000110(0), 1}
{access dendA1_0011011001000110}
{nseg = 4}
{pt3dclear()}
{pt3dadd(118.35, 119.34, -1.56, 0.60)}
{pt3dadd(118.54, 120.50, -1.72, 0.60)}
{pt3dadd(118.90, 121.66, -1.72, 0.60)}
{pt3dadd(119.64, 122.00, -1.72, 0.60)}
{pt3dadd(120.93, 122.66, -1.72, 0.60)}
{pt3dadd(121.86, 124.82, -3.20, 0.60)}
{pt3dadd(122.23, 126.98, -3.20, 1.20)}
{pt3dadd(122.59, 128.97, -3.20, 1.20)}
{pt3dadd(123.33, 130.47, -3.20, 1.20)}
{pt3dadd(124.62, 132.13, -3.20, 1.20)}

{create dendA1_0011011001000111}
{dendA1_001101100100011 connect dendA1_0011011001000111(0), 1}
{access dendA1_0011011001000111}
{nseg = 4}
{pt3dclear()}
{pt3dadd(118.35, 119.34, -1.56, 0.60)}
{pt3dadd(120.38, 119.84, -1.00, 0.60)}
{pt3dadd(121.67, 121.17, -1.00, 0.60)}
{pt3dadd(123.15, 122.66, -1.00, 0.60)}
{pt3dadd(124.81, 124.49, -1.04, 0.60)}
{pt3dadd(126.84, 125.82, -1.84, 0.60)}
{pt3dadd(127.95, 126.32, -0.88, 0.60)}
{pt3dadd(129.24, 125.82, -0.88, 0.30)}

{create dendA1_0011011001001}
{dendA1_001101100100 connect dendA1_0011011001001(0), 1}
{access dendA1_0011011001001}
{nseg = 1}
{pt3dclear()}
{pt3dadd(113.00, 111.70, -1.24, 1.20)}
{pt3dadd(115.21, 111.20, -0.76, 1.20)}
{pt3dadd(117.61, 111.20, -1.16, 1.20)}

{create dendA1_00110110010010}
{dendA1_0011011001001 connect dendA1_00110110010010(0), 1}
{access dendA1_00110110010010}
{nseg = 3}
{pt3dclear()}
{pt3dadd(117.61, 111.20, -1.16, 0.60)}
{pt3dadd(118.17, 113.03, -1.20, 0.60)}
{pt3dadd(118.72, 114.02, -1.20, 0.60)}
{pt3dadd(120.38, 115.19, -0.52, 1.20)}
{pt3dadd(121.86, 116.68, -0.52, 1.20)}
{pt3dadd(123.33, 117.84, -0.52, 1.20)}
{pt3dadd(124.07, 119.50, -0.52, 1.20)}
{pt3dadd(125.92, 120.00, -1.56, 1.20)}
{pt3dadd(127.58, 120.67, -1.56, 1.20)}

{create dendA1_00110110010011}
{dendA1_0011011001001 connect dendA1_00110110010011(0), 1}
{access dendA1_00110110010011}
{nseg = 2}
{pt3dclear()}
{pt3dadd(117.61, 111.20, -1.16, 1.20)}
{pt3dadd(119.83, 111.20, -0.80, 1.20)}
{pt3dadd(121.49, 111.37, -0.80, 0.60)}
{pt3dadd(122.23, 111.70, -0.80, 1.20)}
{pt3dadd(123.52, 112.53, -0.72, 1.80)}
{pt3dadd(124.44, 113.69, -0.72, 1.20)}
{pt3dadd(125.18, 115.52, -0.80, 0.60)}

{create dendA1_001101100101}
{dendA1_00110110010 connect dendA1_001101100101(0), 1}
{access dendA1_001101100101}
{nseg = 1}
{pt3dclear()}
{pt3dadd(101.93, 100.73, 0.60, 1.80)}
{pt3dadd(104.01, 99.99, -0.20, 1.80)}
{pt3dadd(105.86, 99.65, 0.64, 1.20)}
{pt3dadd(106.60, 99.65, 0.64, 1.20)}

{create dendA1_0011011001010}
{dendA1_001101100101 connect dendA1_0011011001010(0), 1}
{access dendA1_0011011001010}
{nseg = 2}
{pt3dclear()}
{pt3dadd(106.60, 99.65, 0.64, 0.30)}
{pt3dadd(107.70, 100.98, -0.08, 0.30)}
{pt3dadd(108.63, 101.15, -0.08, 0.30)}
{pt3dadd(110.10, 100.82, -0.08, 0.30)}

{create dendA1_0011011001011}
{dendA1_001101100101 connect dendA1_0011011001011(0), 1}
{access dendA1_0011011001011}
{nseg = 1}
{pt3dclear()}
{pt3dadd(106.60, 99.65, 0.64, 1.20)}
{pt3dadd(108.26, 99.49, 1.48, 1.20)}
{pt3dadd(109.92, 98.82, 1.48, 1.20)}

{create dendA1_00110110010110}
{dendA1_0011011001011 connect dendA1_00110110010110(0), 1}
{access dendA1_00110110010110}
{nseg = 2}
{pt3dclear()}
{pt3dadd(109.92, 98.82, 1.48, 1.20)}
{pt3dadd(111.21, 100.15, 0.20, 1.20)}
{pt3dadd(112.50, 101.81, 0.20, 1.20)}
{pt3dadd(114.16, 103.14, 0.20, 0.60)}
{pt3dadd(115.45, 104.47, 0.88, 1.20)}

{create dendA1_001101100101100}
{dendA1_00110110010110 connect dendA1_001101100101100(0), 1}
{access dendA1_001101100101100}
{nseg = 3}
{pt3dclear()}
{pt3dadd(115.45, 104.47, 0.88, 0.60)}
{pt3dadd(116.93, 106.46, 1.32, 0.60)}
{pt3dadd(118.59, 107.79, 1.36, 1.20)}
{pt3dadd(120.62, 108.29, 1.36, 0.60)}
{pt3dadd(123.20, 107.96, 2.08, 0.60)}

{create dendA1_001101100101101}
{dendA1_00110110010110 connect dendA1_001101100101101(0), 1}
{access dendA1_001101100101101}
{nseg = 2}
{pt3dclear()}
{pt3dadd(115.45, 104.47, 0.88, 1.20)}
{pt3dadd(117.30, 103.64, 0.60, 1.20)}
{pt3dadd(118.40, 103.81, 0.60, 1.20)}
{pt3dadd(119.88, 103.97, 0.60, 1.20)}
{pt3dadd(121.73, 103.47, 1.20, 1.20)}
{pt3dadd(123.94, 102.81, 1.20, 1.20)}

{create dendA1_0011011001011010}
{dendA1_001101100101101 connect dendA1_0011011001011010(0), 1}
{access dendA1_0011011001011010}
{nseg = 2}
{pt3dclear()}
{pt3dadd(123.94, 102.81, 1.20, 1.20)}
{pt3dadd(124.68, 104.30, 1.24, 1.20)}
{pt3dadd(125.23, 105.63, 1.84, 1.20)}
{pt3dadd(126.52, 106.30, 1.84, 1.20)}
{pt3dadd(128.18, 106.46, 1.84, 1.80)}
{pt3dadd(130.03, 106.63, 1.84, 1.20)}
{pt3dadd(131.32, 106.13, 0.32, 1.20)}

{create dendA1_0011011001011011}
{dendA1_001101100101101 connect dendA1_0011011001011011(0), 1}
{access dendA1_0011011001011011}
{nseg = 4}
{pt3dclear()}
{pt3dadd(123.94, 102.81, 1.20, 1.20)}
{pt3dadd(124.86, 101.31, 1.44, 1.20)}
{pt3dadd(125.97, 99.99, 1.44, 1.20)}
{pt3dadd(127.45, 100.15, 1.44, 1.20)}
{pt3dadd(129.11, 101.15, 1.28, 1.80)}
{pt3dadd(130.95, 101.65, 1.28, 1.80)}
{pt3dadd(132.80, 102.81, -0.76, 1.80)}
{pt3dadd(135.19, 103.64, -0.44, 1.20)}
{pt3dadd(137.41, 104.14, -0.44, 1.20)}
{pt3dadd(139.62, 104.97, -0.44, 1.20)}
{pt3dadd(140.73, 105.63, -1.20, 1.20)}

{create dendA1_00110110010110110}
{dendA1_0011011001011011 connect dendA1_00110110010110110(0), 1}
{access dendA1_00110110010110110}
{nseg = 1}
{pt3dclear()}
{pt3dadd(140.73, 105.63, -1.20, 0.60)}
{pt3dadd(140.36, 107.63, -0.68, 0.60)}
{pt3dadd(140.18, 108.96, -0.68, 0.60)}

{create dendA1_00110110010110111}
{dendA1_0011011001011011 connect dendA1_00110110010110111(0), 1}
{access dendA1_00110110010110111}
{nseg = 2}
{pt3dclear()}
{pt3dadd(140.73, 105.63, -1.20, 0.60)}
{pt3dadd(142.76, 105.80, -1.48, 0.60)}
{pt3dadd(145.34, 106.63, -1.48, 0.30)}

{create dendA1_00110110010111}
{dendA1_0011011001011 connect dendA1_00110110010111(0), 1}
{access dendA1_00110110010111}
{nseg = 1}
{pt3dclear()}
{pt3dadd(109.92, 98.82, 1.48, 1.80)}
{pt3dadd(110.66, 97.49, 0.00, 1.80)}

{create dendA1_001101100101110}
{dendA1_00110110010111 connect dendA1_001101100101110(0), 1}
{access dendA1_001101100101110}
{nseg = 2}
{pt3dclear()}
{pt3dadd(110.66, 97.49, 0.00, 1.20)}
{pt3dadd(113.05, 96.33, 1.68, 1.20)}
{pt3dadd(116.01, 94.67, 1.68, 1.20)}
{pt3dadd(118.22, 93.34, 1.36, 1.20)}
{pt3dadd(120.43, 93.51, 2.48, 1.20)}

{create dendA1_0011011001011100}
{dendA1_001101100101110 connect dendA1_0011011001011100(0), 1}
{access dendA1_0011011001011100}
{nseg = 2}
{pt3dclear()}
{pt3dadd(120.43, 93.51, 2.48, 1.20)}
{pt3dadd(121.73, 95.33, 2.24, 1.20)}
{pt3dadd(122.46, 96.50, 2.24, 0.60)}
{pt3dadd(124.31, 97.83, 1.44, 0.60)}

{create dendA1_0011011001011101}
{dendA1_001101100101110 connect dendA1_0011011001011101(0), 1}
{access dendA1_0011011001011101}
{nseg = 3}
{pt3dclear()}
{pt3dadd(120.43, 93.51, 2.48, 1.20)}
{pt3dadd(121.36, 92.34, 1.60, 1.20)}
{pt3dadd(122.28, 91.68, 1.60, 1.20)}
{pt3dadd(124.12, 91.68, 1.60, 1.20)}
{pt3dadd(125.42, 91.85, 2.80, 0.60)}
{pt3dadd(126.15, 92.18, 2.80, 0.60)}
{pt3dadd(127.26, 93.34, 3.32, 1.20)}
{pt3dadd(128.00, 94.34, 3.32, 1.20)}
{pt3dadd(128.37, 95.33, 3.32, 1.20)}

{create dendA1_001101100101111}
{dendA1_00110110010111 connect dendA1_001101100101111(0), 1}
{access dendA1_001101100101111}
{nseg = 1}
{pt3dclear()}
{pt3dadd(110.66, 97.49, 0.00, 1.20)}
{pt3dadd(110.29, 95.67, 0.52, 1.20)}
{pt3dadd(110.29, 94.00, 0.00, 1.20)}
{pt3dadd(109.92, 92.68, 0.00, 1.20)}

{create dendA1_0011011001011110}
{dendA1_001101100101111 connect dendA1_0011011001011110(0), 1}
{access dendA1_0011011001011110}
{nseg = 2}
{pt3dclear()}
{pt3dadd(109.92, 92.68, 0.00, 0.60)}
{pt3dadd(112.13, 91.01, 0.56, 0.60)}
{pt3dadd(113.61, 91.01, 0.56, 0.60)}
{pt3dadd(115.27, 90.68, -0.72, 1.20)}
{pt3dadd(116.38, 90.85, -0.32, 1.20)}
{pt3dadd(117.67, 91.18, -0.32, 0.60)}

{create dendA1_0011011001011111}
{dendA1_001101100101111 connect dendA1_0011011001011111(0), 1}
{access dendA1_0011011001011111}
{nseg = 2}
{pt3dclear()}
{pt3dadd(109.92, 92.68, 0.00, 1.20)}
{pt3dadd(109.00, 90.85, 0.52, 1.20)}
{pt3dadd(108.07, 88.86, 0.36, 1.20)}
{pt3dadd(107.70, 86.70, 0.36, 1.20)}

{create dendA1_00110110010111110}
{dendA1_0011011001011111 connect dendA1_00110110010111110(0), 1}
{access dendA1_00110110010111110}
{nseg = 3}
{pt3dclear()}
{pt3dadd(107.70, 86.70, 0.36, 1.20)}
{pt3dadd(109.55, 85.70, 0.16, 1.20)}
{pt3dadd(111.02, 85.53, 0.16, 1.20)}
{pt3dadd(113.61, 85.03, 0.80, 1.20)}
{pt3dadd(114.90, 84.37, 0.80, 1.20)}
{pt3dadd(115.08, 82.71, 0.80, 1.20)}
{pt3dadd(114.71, 81.05, 1.12, 0.60)}
{pt3dadd(114.71, 80.22, 1.48, 0.60)}

{create dendA1_00110110010111111}
{dendA1_0011011001011111 connect dendA1_00110110010111111(0), 1}
{access dendA1_00110110010111111}
{nseg = 4}
{pt3dclear()}
{pt3dadd(107.70, 86.70, 0.36, 1.20)}
{pt3dadd(107.52, 84.87, 0.80, 1.20)}
{pt3dadd(107.70, 82.88, 0.80, 1.20)}
{pt3dadd(108.63, 80.72, 0.48, 1.20)}
{pt3dadd(109.36, 78.56, 0.48, 1.20)}
{pt3dadd(109.73, 76.40, 0.48, 1.20)}
{pt3dadd(109.73, 74.24, 0.48, 1.20)}
{pt3dadd(109.36, 72.24, 0.84, 1.20)}
{pt3dadd(108.26, 70.75, 0.84, 1.20)}
{pt3dadd(107.15, 69.42, 0.84, 1.20)}
{pt3dadd(105.49, 67.93, 1.40, 0.60)}

{create dendA1_00110110011}
{dendA1_0011011001 connect dendA1_00110110011(0), 1}
{access dendA1_00110110011}
{nseg = 2}
{pt3dclear()}
{pt3dadd(97.50, 100.24, 0.40, 1.20)}
{pt3dadd(98.66, 97.99, -1.56, 1.20)}
{pt3dadd(99.77, 96.33, -0.40, 1.20)}
{pt3dadd(100.14, 94.84, -0.88, 1.20)}
{pt3dadd(99.95, 94.50, -0.88, 1.20)}

{create dendA1_001101100110}
{dendA1_00110110011 connect dendA1_001101100110(0), 1}
{access dendA1_001101100110}
{nseg = 2}
{pt3dclear()}
{pt3dadd(99.95, 94.50, -0.88, 0.60)}
{pt3dadd(101.62, 94.50, -1.32, 0.60)}
{pt3dadd(103.09, 94.84, -1.32, 0.60)}
{pt3dadd(105.12, 95.17, -0.16, 0.60)}
{pt3dadd(106.41, 95.50, 0.48, 0.60)}

{create dendA1_0011011001100}
{dendA1_001101100110 connect dendA1_0011011001100(0), 1}
{access dendA1_0011011001100}
{nseg = 1}
{pt3dclear()}
{pt3dadd(106.41, 95.50, 0.48, 0.60)}
{pt3dadd(107.15, 96.33, 0.40, 0.60)}
{pt3dadd(107.70, 97.00, 0.40, 0.60)}
{pt3dadd(109.55, 98.16, 0.40, 0.60)}

{create dendA1_0011011001101}
{dendA1_001101100110 connect dendA1_0011011001101(0), 1}
{access dendA1_0011011001101}
{nseg = 2}
{pt3dclear()}
{pt3dadd(106.41, 95.50, 0.48, 0.60)}
{pt3dadd(107.89, 94.67, 0.48, 0.60)}
{pt3dadd(108.07, 93.34, 0.48, 0.60)}
{pt3dadd(108.07, 92.34, 0.20, 0.60)}
{pt3dadd(108.07, 90.85, 1.04, 0.60)}

{create dendA1_001101100111}
{dendA1_00110110011 connect dendA1_001101100111(0), 1}
{access dendA1_001101100111}
{nseg = 1}
{pt3dclear()}
{pt3dadd(99.95, 94.50, -0.88, 1.20)}
{pt3dadd(99.95, 93.01, -2.44, 1.20)}

{create dendA1_0011011001110}
{dendA1_001101100111 connect dendA1_0011011001110(0), 1}
{access dendA1_0011011001110}
{nseg = 2}
{pt3dclear()}
{pt3dadd(99.95, 93.01, -2.44, 0.60)}
{pt3dadd(101.98, 92.51, -2.12, 0.60)}
{pt3dadd(103.28, 91.51, -2.32, 0.60)}
{pt3dadd(103.83, 90.68, -2.32, 0.60)}

{create dendA1_00110110011100}
{dendA1_0011011001110 connect dendA1_00110110011100(0), 1}
{access dendA1_00110110011100}
{nseg = 2}
{pt3dclear()}
{pt3dadd(103.83, 90.68, -2.32, 0.60)}
{pt3dadd(105.86, 90.52, -2.88, 0.60)}
{pt3dadd(106.97, 90.52, -2.88, 0.60)}
{pt3dadd(108.81, 91.01, -2.92, 0.60)}
{pt3dadd(109.73, 92.18, -2.92, 0.60)}

{create dendA1_00110110011101}
{dendA1_0011011001110 connect dendA1_00110110011101(0), 1}
{access dendA1_00110110011101}
{nseg = 2}
{pt3dclear()}
{pt3dadd(103.83, 90.68, -2.32, 0.60)}
{pt3dadd(103.64, 88.86, -1.80, 0.60)}
{pt3dadd(103.64, 87.36, -1.80, 0.60)}
{pt3dadd(103.83, 86.03, -1.80, 0.60)}
{pt3dadd(104.57, 85.20, -1.80, 0.60)}
{pt3dadd(105.12, 84.04, -2.24, 0.60)}

{create dendA1_001101100111010}
{dendA1_00110110011101 connect dendA1_001101100111010(0), 1}
{access dendA1_001101100111010}
{nseg = 1}
{pt3dclear()}
{pt3dadd(105.12, 84.04, -2.24, 0.30)}
{pt3dadd(107.33, 85.87, -2.24, 0.30)}

{create dendA1_001101100111011}
{dendA1_00110110011101 connect dendA1_001101100111011(0), 1}
{access dendA1_001101100111011}
{nseg = 1}
{pt3dclear()}
{pt3dadd(105.12, 84.04, -2.24, 0.60)}
{pt3dadd(104.20, 82.38, -1.60, 0.60)}

{create dendA1_0011011001111}
{dendA1_001101100111 connect dendA1_0011011001111(0), 1}
{access dendA1_0011011001111}
{nseg = 1}
{pt3dclear()}
{pt3dadd(99.95, 93.01, -2.44, 1.20)}
{pt3dadd(99.77, 91.68, -2.00, 1.20)}

{create dendA1_00110110011110}
{dendA1_0011011001111 connect dendA1_00110110011110(0), 1}
{access dendA1_00110110011110}
{nseg = 4}
{pt3dclear()}
{pt3dadd(99.77, 91.68, -2.00, 0.60)}
{pt3dadd(100.51, 90.35, -1.72, 0.60)}
{pt3dadd(100.88, 88.86, -1.72, 0.60)}
{pt3dadd(100.69, 87.69, -1.72, 0.60)}
{pt3dadd(100.14, 86.20, -1.72, 0.60)}
{pt3dadd(99.59, 84.37, -2.12, 0.60)}
{pt3dadd(99.22, 83.21, -2.12, 0.60)}
{pt3dadd(98.66, 80.88, -2.12, 0.60)}
{pt3dadd(97.93, 79.39, -2.12, 0.60)}

{create dendA1_00110110011111}
{dendA1_0011011001111 connect dendA1_00110110011111(0), 1}
{access dendA1_00110110011111}
{nseg = 3}
{pt3dclear()}
{pt3dadd(99.77, 91.68, -2.00, 0.60)}
{pt3dadd(97.93, 90.85, -3.28, 0.60)}
{pt3dadd(96.82, 90.02, -3.28, 0.60)}
{pt3dadd(95.34, 89.02, -3.28, 0.60)}
{pt3dadd(93.13, 88.02, -3.28, 0.60)}
{pt3dadd(91.65, 86.36, -3.24, 0.60)}
{pt3dadd(90.73, 85.20, -3.24, 0.60)}

{create dendA1_001101101}
{dendA1_00110110 connect dendA1_001101101(0), 1}
{access dendA1_001101101}
{nseg = 2}
{pt3dclear()}
{pt3dadd(84.20, 93.31, 2.80, 0.60)}
{pt3dadd(86.67, 92.18, 1.36, 0.60)}
{pt3dadd(88.52, 91.51, 1.36, 1.20)}
{pt3dadd(89.99, 91.85, 2.00, 1.20)}
{pt3dadd(91.65, 92.01, 2.00, 1.20)}

{create dendA1_0011011010}
{dendA1_001101101 connect dendA1_0011011010(0), 1}
{access dendA1_0011011010}
{nseg = 3}
{pt3dclear()}
{pt3dadd(91.65, 92.01, 2.00, 0.60)}
{pt3dadd(93.87, 92.84, 1.96, 0.60)}
{pt3dadd(95.16, 94.17, 1.96, 0.60)}
{pt3dadd(95.71, 96.50, 1.96, 0.60)}
{pt3dadd(95.71, 97.83, 1.56, 0.60)}
{pt3dadd(95.90, 99.82, 1.56, 0.60)}
{pt3dadd(95.90, 101.81, 1.56, 0.60)}

{create dendA1_0011011011}
{dendA1_001101101 connect dendA1_0011011011(0), 1}
{access dendA1_0011011011}
{nseg = 1}
{pt3dclear()}
{pt3dadd(91.65, 92.01, 2.00, 1.20)}
{pt3dadd(92.94, 89.35, 1.76, 1.20)}

{create dendA1_00110110110}
{dendA1_0011011011 connect dendA1_00110110110(0), 1}
{access dendA1_00110110110}
{nseg = 1}
{pt3dclear()}
{pt3dadd(92.94, 89.35, 1.76, 1.80)}
{pt3dadd(96.82, 88.52, 2.20, 1.80)}

{create dendA1_00110110111}
{dendA1_0011011011 connect dendA1_00110110111(0), 1}
{access dendA1_00110110111}
{nseg = 1}
{pt3dclear()}
{pt3dadd(92.94, 89.35, 1.76, 1.80)}
{pt3dadd(93.31, 87.36, 0.92, 1.80)}
{pt3dadd(94.05, 85.70, 0.52, 1.20)}

{create dendA1_001101101110}
{dendA1_00110110111 connect dendA1_001101101110(0), 1}
{access dendA1_001101101110}
{nseg = 2}
{pt3dclear()}
{pt3dadd(94.05, 85.70, 0.52, 0.60)}
{pt3dadd(96.08, 85.37, 1.12, 0.60)}
{pt3dadd(97.37, 84.37, 1.12, 0.60)}
{pt3dadd(98.66, 83.54, 1.12, 0.60)}
{pt3dadd(98.85, 82.21, 1.12, 0.60)}

{create dendA1_001101101111}
{dendA1_00110110111 connect dendA1_001101101111(0), 1}
{access dendA1_001101101111}
{nseg = 4}
{pt3dclear()}
{pt3dadd(94.05, 85.70, 0.52, 0.60)}
{pt3dadd(94.42, 84.04, -0.24, 0.60)}
{pt3dadd(95.16, 82.71, -0.24, 0.60)}
{pt3dadd(95.53, 81.38, -0.24, 0.60)}
{pt3dadd(95.16, 80.55, -0.24, 0.60)}
{pt3dadd(94.60, 79.22, -1.04, 0.60)}
{pt3dadd(94.42, 78.22, -1.04, 0.30)}
{pt3dadd(95.16, 77.39, -1.04, 0.30)}
{pt3dadd(95.71, 76.23, -1.04, 0.30)}
{pt3dadd(95.71, 75.57, -1.04, 0.30)}

{create dendA1_00110111}
{dendA1_0011011 connect dendA1_00110111(0), 1}
{access dendA1_00110111}
{nseg = 1}
{pt3dclear()}
{pt3dadd(73.68, 89.49, 0.92, 2.70)}
{pt3dadd(74.25, 87.69, -2.00, 2.70)}

{create dendA1_001101110}
{dendA1_00110111 connect dendA1_001101110(0), 1}
{access dendA1_001101110}
{nseg = 1}
{pt3dclear()}
{pt3dadd(74.25, 87.69, -2.00, 2.70)}
{pt3dadd(74.99, 86.36, -1.68, 2.70)}

{create dendA1_0011011100}
{dendA1_001101110 connect dendA1_0011011100(0), 1}
{access dendA1_0011011100}
{nseg = 2}
{pt3dclear()}
{pt3dadd(74.99, 86.36, -1.68, 1.20)}
{pt3dadd(77.57, 85.86, -0.92, 1.20)}
{pt3dadd(79.79, 85.36, -0.92, 1.80)}
{pt3dadd(82.56, 84.37, -0.64, 2.10)}

{create dendA1_00110111000}
{dendA1_0011011100 connect dendA1_00110111000(0), 1}
{access dendA1_00110111000}
{nseg = 3}
{pt3dclear()}
{pt3dadd(82.56, 84.37, -0.64, 0.60)}
{pt3dadd(84.40, 85.53, -0.68, 0.60)}
{pt3dadd(86.62, 86.53, -0.68, 0.60)}
{pt3dadd(87.54, 86.86, -0.72, 1.80)}
{pt3dadd(89.01, 85.69, -0.72, 1.80)}
{pt3dadd(90.86, 83.87, 1.48, 1.80)}
{pt3dadd(93.07, 81.87, 1.48, 1.80)}
{pt3dadd(95.10, 80.88, 0.88, 1.80)}
{pt3dadd(97.13, 80.05, 0.84, 1.20)}

{create dendA1_001101110000}
{dendA1_00110111000 connect dendA1_001101110000(0), 1}
{access dendA1_001101110000}
{nseg = 2}
{pt3dclear()}
{pt3dadd(97.13, 80.05, 0.84, 1.20)}
{pt3dadd(99.16, 81.71, 0.52, 1.20)}
{pt3dadd(101.01, 82.21, 0.52, 1.20)}
{pt3dadd(102.85, 83.20, 0.52, 1.20)}
{pt3dadd(104.33, 83.70, 0.52, 1.20)}

{create dendA1_001101110001}
{dendA1_00110111000 connect dendA1_001101110001(0), 1}
{access dendA1_001101110001}
{nseg = 3}
{pt3dclear()}
{pt3dadd(97.13, 80.05, 0.84, 0.60)}
{pt3dadd(98.42, 78.39, 1.32, 0.60)}
{pt3dadd(99.35, 76.72, 1.32, 0.60)}
{pt3dadd(99.16, 75.56, 1.32, 0.60)}
{pt3dadd(98.79, 73.57, 2.12, 1.20)}
{pt3dadd(98.98, 70.91, 2.12, 1.20)}

{create dendA1_00110111001}
{dendA1_0011011100 connect dendA1_00110111001(0), 1}
{access dendA1_00110111001}
{nseg = 3}
{pt3dclear()}
{pt3dadd(82.56, 84.37, -0.64, 1.20)}
{pt3dadd(84.22, 82.37, -0.72, 1.20)}
{pt3dadd(86.06, 80.55, -0.72, 1.20)}
{pt3dadd(88.09, 78.88, -0.72, 1.20)}
{pt3dadd(89.38, 77.06, -0.72, 1.20)}
{pt3dadd(91.23, 75.56, -0.72, 1.20)}

{create dendA1_001101110010}
{dendA1_00110111001 connect dendA1_001101110010(0), 1}
{access dendA1_001101110010}
{nseg = 2}
{pt3dclear()}
{pt3dadd(91.23, 75.56, -0.72, 1.20)}
{pt3dadd(93.26, 75.06, -1.16, 1.20)}
{pt3dadd(95.10, 74.73, -1.16, 1.20)}
{pt3dadd(96.95, 73.73, -1.16, 1.20)}

{create dendA1_0011011100100}
{dendA1_001101110010 connect dendA1_0011011100100(0), 1}
{access dendA1_0011011100100}
{nseg = 1}
{pt3dclear()}
{pt3dadd(96.95, 73.73, -1.16, 0.60)}
{pt3dadd(98.98, 73.40, -1.36, 0.60)}
{pt3dadd(100.45, 73.24, -1.36, 0.60)}

{create dendA1_00110111001000}
{dendA1_0011011100100 connect dendA1_00110111001000(0), 1}
{access dendA1_00110111001000}
{nseg = 2}
{pt3dclear()}
{pt3dadd(100.45, 73.24, -1.36, 0.60)}
{pt3dadd(102.30, 74.57, -1.32, 0.60)}
{pt3dadd(103.41, 76.06, -1.32, 0.30)}

{create dendA1_00110111001001}
{dendA1_0011011100100 connect dendA1_00110111001001(0), 1}
{access dendA1_00110111001001}
{nseg = 2}
{pt3dclear()}
{pt3dadd(100.45, 73.24, -1.36, 0.60)}
{pt3dadd(101.19, 71.58, -0.60, 0.60)}
{pt3dadd(102.30, 69.58, -0.60, 0.30)}

{create dendA1_0011011100101}
{dendA1_001101110010 connect dendA1_0011011100101(0), 1}
{access dendA1_0011011100101}
{nseg = 1}
{pt3dclear()}
{pt3dadd(96.95, 73.73, -1.16, 1.20)}
{pt3dadd(96.58, 71.91, -0.84, 1.20)}
{pt3dadd(96.58, 70.25, -0.84, 1.20)}
{pt3dadd(97.13, 68.92, -0.84, 1.20)}

{create dendA1_00110111001010}
{dendA1_0011011100101 connect dendA1_00110111001010(0), 1}
{access dendA1_00110111001010}
{nseg = 1}
{pt3dclear()}
{pt3dadd(97.13, 68.92, -0.84, 0.60)}
{pt3dadd(99.90, 67.75, -0.40, 0.60)}

{create dendA1_00110111001011}
{dendA1_0011011100101 connect dendA1_00110111001011(0), 1}
{access dendA1_00110111001011}
{nseg = 3}
{pt3dclear()}
{pt3dadd(97.13, 68.92, -0.84, 0.60)}
{pt3dadd(96.39, 67.09, -0.52, 0.60)}
{pt3dadd(96.03, 65.93, -0.52, 0.60)}
{pt3dadd(94.73, 64.43, -0.52, 0.60)}
{pt3dadd(93.63, 62.77, -0.52, 0.60)}
{pt3dadd(92.15, 61.44, -0.52, 0.60)}
{pt3dadd(90.49, 59.95, -0.52, 0.60)}

{create dendA1_001101110011}
{dendA1_00110111001 connect dendA1_001101110011(0), 1}
{access dendA1_001101110011}
{nseg = 2}
{pt3dclear()}
{pt3dadd(91.23, 75.56, -0.72, 0.60)}
{pt3dadd(91.97, 72.90, -1.04, 0.60)}
{pt3dadd(91.78, 70.58, -1.04, 0.60)}
{pt3dadd(91.23, 68.42, -1.04, 0.60)}

{create dendA1_0011011101}
{dendA1_001101110 connect dendA1_0011011101(0), 1}
{access dendA1_0011011101}
{nseg = 1}
{pt3dclear()}
{pt3dadd(74.99, 86.36, -1.68, 1.20)}
{pt3dadd(75.18, 83.87, -2.36, 1.20)}
{pt3dadd(74.81, 81.04, -1.80, 1.80)}

{create dendA1_00110111010}
{dendA1_0011011101 connect dendA1_00110111010(0), 1}
{access dendA1_00110111010}
{nseg = 1}
{pt3dclear()}
{pt3dadd(74.81, 81.04, -1.80, 1.20)}
{pt3dadd(75.18, 79.55, -0.72, 1.20)}
{pt3dadd(76.10, 78.55, -0.72, 1.20)}

{create dendA1_001101110100}
{dendA1_00110111010 connect dendA1_001101110100(0), 1}
{access dendA1_001101110100}
{nseg = 4}
{pt3dclear()}
{pt3dadd(76.10, 78.55, -0.72, 1.20)}
{pt3dadd(78.50, 78.88, -1.24, 1.20)}
{pt3dadd(80.53, 78.22, -1.24, 1.20)}
{pt3dadd(82.74, 77.22, -1.24, 1.20)}
{pt3dadd(84.22, 76.72, -2.00, 1.20)}
{pt3dadd(85.88, 77.06, -2.00, 0.60)}
{pt3dadd(87.17, 78.05, -2.00, 0.60)}
{pt3dadd(88.65, 79.71, -2.00, 0.60)}
{pt3dadd(89.38, 80.88, -2.00, 0.60)}
{pt3dadd(89.94, 81.71, -1.64, 0.60)}

{create dendA1_001101110101}
{dendA1_00110111010 connect dendA1_001101110101(0), 1}
{access dendA1_001101110101}
{nseg = 1}
{pt3dclear()}
{pt3dadd(76.10, 78.55, -0.72, 1.20)}
{pt3dadd(75.91, 77.06, -0.28, 1.20)}
{pt3dadd(76.28, 75.73, -0.32, 1.20)}

{create dendA1_0011011101010}
{dendA1_001101110101 connect dendA1_0011011101010(0), 1}
{access dendA1_0011011101010}
{nseg = 1}
{pt3dclear()}
{pt3dadd(76.28, 75.73, -0.32, 1.20)}
{pt3dadd(77.76, 74.57, -0.24, 1.20)}
{pt3dadd(78.13, 73.24, -0.24, 1.20)}

{create dendA1_00110111010100}
{dendA1_0011011101010 connect dendA1_00110111010100(0), 1}
{access dendA1_00110111010100}
{nseg = 1}
{pt3dclear()}
{pt3dadd(78.13, 73.24, -0.24, 1.20)}
{pt3dadd(80.53, 72.74, -0.56, 1.20)}
{pt3dadd(82.00, 72.57, -0.56, 1.20)}

{create dendA1_001101110101000}
{dendA1_00110111010100 connect dendA1_001101110101000(0), 1}
{access dendA1_001101110101000}
{nseg = 2}
{pt3dclear()}
{pt3dadd(82.00, 72.57, -0.56, 0.60)}
{pt3dadd(83.66, 73.57, -1.32, 0.60)}
{pt3dadd(85.51, 73.73, -1.32, 0.60)}
{pt3dadd(87.91, 75.23, -1.32, 0.60)}

{create dendA1_001101110101001}
{dendA1_00110111010100 connect dendA1_001101110101001(0), 1}
{access dendA1_001101110101001}
{nseg = 3}
{pt3dclear()}
{pt3dadd(82.00, 72.57, -0.56, 0.60)}
{pt3dadd(83.85, 71.41, -1.52, 0.60)}
{pt3dadd(86.06, 69.58, -1.52, 0.60)}
{pt3dadd(88.28, 67.92, -1.52, 0.60)}
{pt3dadd(90.12, 66.09, -1.52, 1.20)}
{pt3dadd(91.60, 64.27, -2.88, 1.20)}

{create dendA1_0011011101010010}
{dendA1_001101110101001 connect dendA1_0011011101010010(0), 1}
{access dendA1_0011011101010010}
{nseg = 3}
{pt3dclear()}
{pt3dadd(91.60, 64.27, -2.88, 0.60)}
{pt3dadd(93.81, 63.93, -3.08, 0.60)}
{pt3dadd(95.66, 63.44, -3.08, 0.60)}
{pt3dadd(97.50, 62.94, -3.08, 0.60)}
{pt3dadd(98.98, 63.10, -3.08, 0.60)}
{pt3dadd(100.08, 64.27, -3.08, 0.60)}

{create dendA1_0011011101010011}
{dendA1_001101110101001 connect dendA1_0011011101010011(0), 1}
{access dendA1_0011011101010011}
{nseg = 3}
{pt3dclear()}
{pt3dadd(91.60, 64.27, -2.88, 0.60)}
{pt3dadd(91.23, 62.77, -2.92, 0.60)}
{pt3dadd(91.23, 60.94, -2.92, 0.60)}
{pt3dadd(91.23, 58.62, -1.28, 0.60)}
{pt3dadd(91.41, 57.46, -1.28, 0.60)}
{pt3dadd(93.07, 56.96, -1.28, 1.20)}
{pt3dadd(94.36, 57.46, -1.28, 1.20)}
{pt3dadd(95.10, 57.95, -1.28, 1.20)}

{create dendA1_00110111010101}
{dendA1_0011011101010 connect dendA1_00110111010101(0), 1}
{access dendA1_00110111010101}
{nseg = 4}
{pt3dclear()}
{pt3dadd(78.13, 73.24, -0.24, 1.20)}
{pt3dadd(77.02, 71.91, -1.40, 1.20)}
{pt3dadd(77.02, 70.74, -1.40, 0.60)}
{pt3dadd(76.65, 69.58, -1.40, 1.20)}
{pt3dadd(75.91, 68.42, -1.40, 1.20)}
{pt3dadd(74.07, 67.09, -1.60, 0.60)}
{pt3dadd(73.33, 66.26, -1.60, 1.20)}
{pt3dadd(71.86, 65.26, -1.60, 1.20)}
{pt3dadd(71.12, 64.10, -1.08, 0.60)}
{pt3dadd(70.56, 63.10, -1.08, 0.60)}
{pt3dadd(70.75, 61.77, -1.08, 0.60)}
{pt3dadd(70.56, 60.28, -1.08, 0.60)}
{pt3dadd(70.56, 58.95, -1.08, 0.60)}
{pt3dadd(71.12, 57.29, -1.08, 0.60)}

{create dendA1_0011011101011}
{dendA1_001101110101 connect dendA1_0011011101011(0), 1}
{access dendA1_0011011101011}
{nseg = 3}
{pt3dclear()}
{pt3dadd(76.28, 75.73, -0.32, 1.20)}
{pt3dadd(74.99, 74.73, -1.04, 1.20)}
{pt3dadd(73.88, 73.40, -1.04, 1.20)}
{pt3dadd(72.04, 71.91, -1.04, 1.20)}
{pt3dadd(71.12, 70.74, -3.00, 1.20)}
{pt3dadd(70.01, 69.08, -3.00, 0.60)}
{pt3dadd(68.35, 68.25, -4.64, 0.60)}

{create dendA1_00110111010110}
{dendA1_0011011101011 connect dendA1_00110111010110(0), 1}
{access dendA1_00110111010110}
{nseg = 2}
{pt3dclear()}
{pt3dadd(68.35, 68.25, -4.64, 0.60)}
{pt3dadd(68.90, 66.43, -3.52, 0.60)}
{pt3dadd(70.01, 64.43, -3.52, 0.60)}
{pt3dadd(70.56, 62.94, -3.52, 0.60)}

{create dendA1_00110111010111}
{dendA1_0011011101011 connect dendA1_00110111010111(0), 1}
{access dendA1_00110111010111}
{nseg = 2}
{pt3dclear()}
{pt3dadd(68.35, 68.25, -4.64, 0.60)}
{pt3dadd(66.14, 67.26, -4.04, 0.60)}
{pt3dadd(63.37, 66.26, -4.04, 0.60)}

{create dendA1_00110111011}
{dendA1_0011011101 connect dendA1_00110111011(0), 1}
{access dendA1_00110111011}
{nseg = 7}
{pt3dclear()}
{pt3dadd(74.81, 81.04, -1.80, 0.60)}
{pt3dadd(72.59, 80.38, -1.88, 0.60)}
{pt3dadd(71.12, 79.22, -1.88, 0.60)}
{pt3dadd(70.19, 77.89, -1.88, 0.60)}
{pt3dadd(68.72, 76.39, -1.88, 0.60)}
{pt3dadd(67.98, 74.40, -1.88, 0.60)}
{pt3dadd(67.80, 72.07, -1.88, 0.60)}
{pt3dadd(67.61, 69.75, -0.84, 0.60)}
{pt3dadd(66.87, 67.75, -0.84, 0.60)}
{pt3dadd(66.50, 65.76, -0.84, 0.60)}
{pt3dadd(65.40, 64.27, -0.84, 0.60)}
{pt3dadd(64.11, 63.10, -1.52, 0.60)}
{pt3dadd(63.00, 61.77, -1.52, 0.60)}
{pt3dadd(62.08, 60.45, -1.52, 0.60)}
{pt3dadd(61.71, 59.78, -1.52, 0.60)}
{pt3dadd(60.23, 59.95, -1.52, 0.60)}

{create dendA1_001101111}
{dendA1_00110111 connect dendA1_001101111(0), 1}
{access dendA1_001101111}
{nseg = 5}
{pt3dclear()}
{pt3dadd(74.25, 87.69, -2.00, 1.20)}
{pt3dadd(72.41, 86.36, -2.00, 1.20)}
{pt3dadd(71.67, 85.20, -2.00, 0.60)}
{pt3dadd(70.56, 84.37, -2.00, 0.60)}
{pt3dadd(68.90, 82.70, -2.00, 0.60)}
{pt3dadd(67.80, 80.71, -2.00, 0.60)}
{pt3dadd(66.69, 79.22, -1.60, 0.60)}
{pt3dadd(66.50, 77.72, -1.60, 0.60)}
{pt3dadd(65.95, 75.89, -1.60, 0.60)}
{pt3dadd(64.84, 74.40, -1.60, 0.60)}
{pt3dadd(63.00, 73.40, -1.60, 0.30)}

{create dendA1_00111}
{dendA1_0011 connect dendA1_00111(0), 1}
{access dendA1_00111}
{nseg = 1}
{pt3dclear()}
{pt3dadd(57.40, 70.49, 0.48, 1.80)}
{pt3dadd(60.53, 69.05, -1.36, 1.80)}
{pt3dadd(61.45, 68.22, -1.48, 1.80)}

{create dendA1_001110}
{dendA1_00111 connect dendA1_001110(0), 1}
{access dendA1_001110}
{nseg = 2}
{pt3dclear()}
{pt3dadd(61.45, 68.22, -1.48, 1.20)}
{pt3dadd(62.56, 67.22, -2.32, 1.20)}
{pt3dadd(63.85, 65.56, -3.00, 1.20)}
{pt3dadd(64.59, 63.07, -4.40, 1.20)}
{pt3dadd(64.96, 61.24, -4.52, 1.20)}
{pt3dadd(65.14, 59.25, -3.84, 1.80)}
{pt3dadd(65.69, 57.75, -3.84, 1.80)}

{create dendA1_0011100}
{dendA1_001110 connect dendA1_0011100(0), 1}
{access dendA1_0011100}
{nseg = 1}
{pt3dclear()}
{pt3dadd(65.69, 57.75, -3.84, 1.80)}
{pt3dadd(66.06, 55.59, -3.84, 1.80)}

{create dendA1_00111000}
{dendA1_0011100 connect dendA1_00111000(0), 1}
{access dendA1_00111000}
{nseg = 1}
{pt3dclear()}
{pt3dadd(66.06, 55.59, -3.84, 1.80)}
{pt3dadd(68.28, 55.26, -3.96, 1.80)}
{pt3dadd(69.38, 55.43, -4.08, 1.80)}

{create dendA1_001110000}
{dendA1_00111000 connect dendA1_001110000(0), 1}
{access dendA1_001110000}
{nseg = 2}
{pt3dclear()}
{pt3dadd(69.38, 55.43, -4.08, 1.20)}
{pt3dadd(69.94, 56.09, -4.00, 1.20)}
{pt3dadd(70.86, 57.09, -4.00, 1.20)}
{pt3dadd(71.78, 57.42, -4.00, 1.20)}
{pt3dadd(73.07, 57.42, -4.00, 1.20)}
{pt3dadd(75.29, 57.25, -3.52, 1.20)}

{create dendA1_0011100000}
{dendA1_001110000 connect dendA1_0011100000(0), 1}
{access dendA1_0011100000}
{nseg = 1}
{pt3dclear()}
{pt3dadd(75.29, 57.25, -3.52, 1.20)}
{pt3dadd(76.03, 58.75, -4.24, 1.20)}
{pt3dadd(76.76, 60.24, -4.24, 1.20)}

{create dendA1_00111000000}
{dendA1_0011100000 connect dendA1_00111000000(0), 1}
{access dendA1_00111000000}
{nseg = 3}
{pt3dclear()}
{pt3dadd(76.76, 60.24, -4.24, 0.60)}
{pt3dadd(76.58, 62.40, -4.40, 0.60)}
{pt3dadd(76.21, 63.40, -4.40, 0.60)}
{pt3dadd(77.13, 64.23, -4.40, 0.60)}
{pt3dadd(77.13, 66.06, -4.40, 0.60)}
{pt3dadd(76.95, 68.71, -4.00, 0.60)}

{create dendA1_001110000000}
{dendA1_00111000000 connect dendA1_001110000000(0), 1}
{access dendA1_001110000000}
{nseg = 1}
{pt3dclear()}
{pt3dadd(76.95, 68.71, -4.00, 0.60)}
{pt3dadd(75.10, 68.88, -4.00, 0.60)}

{create dendA1_001110000001}
{dendA1_00111000000 connect dendA1_001110000001(0), 1}
{access dendA1_001110000001}
{nseg = 1}
{pt3dclear()}
{pt3dadd(76.95, 68.71, -4.00, 0.60)}
{pt3dadd(77.32, 72.54, -4.52, 0.60)}

{create dendA1_00111000001}
{dendA1_0011100000 connect dendA1_00111000001(0), 1}
{access dendA1_00111000001}
{nseg = 1}
{pt3dclear()}
{pt3dadd(76.76, 60.24, -4.24, 1.20)}
{pt3dadd(78.61, 61.07, -3.72, 1.20)}
{pt3dadd(79.53, 61.74, -3.72, 1.20)}

{create dendA1_001110000010}
{dendA1_00111000001 connect dendA1_001110000010(0), 1}
{access dendA1_001110000010}
{nseg = 2}
{pt3dclear()}
{pt3dadd(79.53, 61.74, -3.72, 0.60)}
{pt3dadd(79.35, 63.07, -3.08, 0.60)}
{pt3dadd(79.16, 64.06, -3.08, 0.60)}
{pt3dadd(79.90, 64.89, -3.08, 0.60)}
{pt3dadd(80.08, 66.06, -3.04, 0.60)}
{pt3dadd(80.08, 67.22, -3.04, 1.20)}

{create dendA1_001110000011}
{dendA1_00111000001 connect dendA1_001110000011(0), 1}
{access dendA1_001110000011}
{nseg = 2}
{pt3dclear()}
{pt3dadd(79.53, 61.74, -3.72, 1.20)}
{pt3dadd(81.56, 62.40, -4.00, 1.20)}
{pt3dadd(82.30, 63.23, -4.00, 1.20)}
{pt3dadd(83.22, 64.06, -4.00, 1.20)}
{pt3dadd(84.88, 65.23, -4.00, 1.20)}

{create dendA1_0011100000110}
{dendA1_001110000011 connect dendA1_0011100000110(0), 1}
{access dendA1_0011100000110}
{nseg = 1}
{pt3dclear()}
{pt3dadd(84.88, 65.23, -4.00, 0.30)}
{pt3dadd(83.22, 67.05, -4.52, 0.30)}

{create dendA1_0011100000111}
{dendA1_001110000011 connect dendA1_0011100000111(0), 1}
{access dendA1_0011100000111}
{nseg = 1}
{pt3dclear()}
{pt3dadd(84.88, 65.23, -4.00, 0.60)}
{pt3dadd(85.25, 65.56, -4.00, 0.60)}

{create dendA1_00111000001110}
{dendA1_0011100000111 connect dendA1_00111000001110(0), 1}
{access dendA1_00111000001110}
{nseg = 2}
{pt3dclear()}
{pt3dadd(85.25, 65.56, -4.00, 0.60)}
{pt3dadd(85.99, 67.05, -4.20, 0.60)}
{pt3dadd(86.73, 67.55, -4.20, 0.60)}
{pt3dadd(88.39, 67.88, -4.20, 0.60)}

{create dendA1_00111000001111}
{dendA1_0011100000111 connect dendA1_00111000001111(0), 1}
{access dendA1_00111000001111}
{nseg = 2}
{pt3dclear()}
{pt3dadd(85.25, 65.56, -4.00, 0.60)}
{pt3dadd(85.99, 64.73, -4.00, 0.60)}
{pt3dadd(86.91, 63.57, -3.56, 0.60)}
{pt3dadd(87.28, 62.07, -3.56, 0.60)}
{pt3dadd(87.46, 61.24, -3.56, 0.60)}
{pt3dadd(87.65, 59.74, -3.60, 0.30)}

{create dendA1_0011100001}
{dendA1_001110000 connect dendA1_0011100001(0), 1}
{access dendA1_0011100001}
{nseg = 1}
{pt3dclear()}
{pt3dadd(75.29, 57.25, -3.52, 1.20)}
{pt3dadd(76.39, 56.42, -3.16, 1.20)}

{create dendA1_00111000010}
{dendA1_0011100001 connect dendA1_00111000010(0), 1}
{access dendA1_00111000010}
{nseg = 6}
{pt3dclear()}
{pt3dadd(76.39, 56.42, -3.16, 1.20)}
{pt3dadd(78.42, 56.75, -3.92, 1.20)}
{pt3dadd(80.08, 57.09, -3.92, 1.20)}
{pt3dadd(81.19, 57.92, -3.92, 1.20)}
{pt3dadd(82.30, 59.08, -3.92, 1.20)}
{pt3dadd(83.77, 59.25, -3.92, 1.20)}
{pt3dadd(85.07, 58.91, -5.64, 1.20)}
{pt3dadd(85.80, 58.25, -5.64, 0.60)}
{pt3dadd(86.73, 57.25, -5.64, 0.60)}
{pt3dadd(87.65, 55.92, -5.64, 0.60)}
{pt3dadd(88.02, 54.26, -5.64, 0.60)}
{pt3dadd(88.76, 53.10, -5.48, 0.60)}
{pt3dadd(89.49, 52.27, -5.48, 0.60)}
{pt3dadd(90.79, 51.60, -5.48, 0.30)}
{pt3dadd(92.08, 51.27, -5.48, 0.30)}
{pt3dadd(93.55, 51.27, -5.48, 0.30)}
{pt3dadd(95.58, 51.27, -5.48, 0.30)}
{pt3dadd(96.69, 51.60, -4.64, 0.30)}

{create dendA1_00111000011}
{dendA1_0011100001 connect dendA1_00111000011(0), 1}
{access dendA1_00111000011}
{nseg = 3}
{pt3dclear()}
{pt3dadd(76.39, 56.42, -3.16, 0.60)}
{pt3dadd(76.95, 54.93, -3.28, 0.60)}
{pt3dadd(78.61, 53.43, -3.28, 0.60)}
{pt3dadd(80.82, 52.10, -3.28, 0.60)}
{pt3dadd(82.67, 51.44, -3.28, 0.30)}
{pt3dadd(84.70, 51.11, -3.28, 0.30)}

{create dendA1_001110001}
{dendA1_00111000 connect dendA1_001110001(0), 1}
{access dendA1_001110001}
{nseg = 3}
{pt3dclear()}
{pt3dadd(69.38, 55.43, -4.08, 0.60)}
{pt3dadd(71.41, 53.76, -5.44, 0.60)}
{pt3dadd(74.00, 52.44, -3.40, 0.60)}
{pt3dadd(75.84, 51.60, -3.40, 0.60)}
{pt3dadd(77.69, 51.77, -3.40, 0.60)}
{pt3dadd(78.79, 52.27, -3.40, 0.60)}

{create dendA1_00111001}
{dendA1_0011100 connect dendA1_00111001(0), 1}
{access dendA1_00111001}
{nseg = 2}
{pt3dclear()}
{pt3dadd(66.06, 55.59, -3.84, 1.20)}
{pt3dadd(66.25, 53.27, -4.92, 1.20)}
{pt3dadd(66.62, 51.94, -5.12, 1.20)}
{pt3dadd(66.98, 49.78, -3.20, 1.20)}
{pt3dadd(66.98, 46.46, -0.92, 1.20)}

{create dendA1_001110010}
{dendA1_00111001 connect dendA1_001110010(0), 1}
{access dendA1_001110010}
{nseg = 1}
{pt3dclear()}
{pt3dadd(66.98, 46.46, -0.92, 1.20)}
{pt3dadd(68.83, 46.46, -0.52, 1.20)}
{pt3dadd(70.49, 46.29, 0.04, 1.20)}

{create dendA1_0011100100}
{dendA1_001110010 connect dendA1_0011100100(0), 1}
{access dendA1_0011100100}
{nseg = 4}
{pt3dclear()}
{pt3dadd(70.49, 46.29, 0.04, 1.20)}
{pt3dadd(71.60, 47.12, -0.32, 1.20)}
{pt3dadd(73.07, 47.78, -0.32, 1.20)}
{pt3dadd(73.81, 49.61, -0.32, 1.20)}
{pt3dadd(74.36, 51.77, -0.32, 1.20)}
{pt3dadd(75.29, 53.43, -0.32, 1.20)}
{pt3dadd(77.32, 53.76, -0.60, 1.20)}
{pt3dadd(79.72, 54.93, -0.60, 1.20)}
{pt3dadd(81.19, 56.09, -0.60, 0.60)}
{pt3dadd(83.04, 57.42, -0.60, 0.60)}

{create dendA1_0011100101}
{dendA1_001110010 connect dendA1_0011100101(0), 1}
{access dendA1_0011100101}
{nseg = 1}
{pt3dclear()}
{pt3dadd(70.49, 46.29, 0.04, 0.60)}
{pt3dadd(71.78, 45.29, 0.04, 0.60)}
{pt3dadd(72.89, 45.29, 0.04, 0.60)}
{pt3dadd(73.81, 45.62, 0.04, 0.60)}

{create dendA1_001110011}
{dendA1_00111001 connect dendA1_001110011(0), 1}
{access dendA1_001110011}
{nseg = 1}
{pt3dclear()}
{pt3dadd(66.98, 46.46, -0.92, 1.20)}
{pt3dadd(66.80, 44.30, -2.04, 1.20)}
{pt3dadd(66.62, 41.97, -1.40, 1.20)}

{create dendA1_0011100110}
{dendA1_001110011 connect dendA1_0011100110(0), 1}
{access dendA1_0011100110}
{nseg = 1}
{pt3dclear()}
{pt3dadd(66.62, 41.97, -1.40, 1.20)}
{pt3dadd(68.28, 41.64, -1.92, 1.20)}

{create dendA1_00111001100}
{dendA1_0011100110 connect dendA1_00111001100(0), 1}
{access dendA1_00111001100}
{nseg = 3}
{pt3dclear()}
{pt3dadd(68.28, 41.64, -1.92, 0.60)}
{pt3dadd(69.75, 42.14, -1.80, 0.60)}
{pt3dadd(71.41, 41.97, -1.80, 0.60)}
{pt3dadd(72.15, 40.81, -1.80, 0.60)}
{pt3dadd(72.70, 39.64, -1.80, 0.60)}
{pt3dadd(73.63, 39.48, -1.80, 0.60)}
{pt3dadd(75.66, 39.31, -1.80, 0.60)}
{pt3dadd(76.03, 38.81, -1.80, 0.60)}

{create dendA1_001110011000}
{dendA1_00111001100 connect dendA1_001110011000(0), 1}
{access dendA1_001110011000}
{nseg = 2}
{pt3dclear()}
{pt3dadd(76.03, 38.81, -1.80, 0.60)}
{pt3dadd(77.32, 37.32, -2.12, 0.60)}
{pt3dadd(78.05, 35.66, -2.12, 0.60)}
{pt3dadd(78.61, 34.50, -2.12, 0.60)}

{create dendA1_001110011001}
{dendA1_00111001100 connect dendA1_001110011001(0), 1}
{access dendA1_001110011001}
{nseg = 2}
{pt3dclear()}
{pt3dadd(76.03, 38.81, -1.80, 0.30)}
{pt3dadd(74.18, 37.15, -3.40, 0.30)}
{pt3dadd(73.44, 36.16, -3.40, 0.60)}
{pt3dadd(71.78, 34.99, -2.36, 0.60)}

{create dendA1_00111001101}
{dendA1_0011100110 connect dendA1_00111001101(0), 1}
{access dendA1_00111001101}
{nseg = 4}
{pt3dclear()}
{pt3dadd(68.28, 41.64, -1.92, 0.60)}
{pt3dadd(68.28, 38.65, -0.88, 0.60)}
{pt3dadd(68.46, 36.65, -1.40, 0.60)}
{pt3dadd(68.46, 34.99, -1.40, 0.60)}
{pt3dadd(67.17, 32.67, -0.76, 0.60)}
{pt3dadd(66.06, 31.17, -0.76, 0.60)}
{pt3dadd(64.40, 29.35, -0.76, 0.60)}

{create dendA1_0011100111}
{dendA1_001110011 connect dendA1_0011100111(0), 1}
{access dendA1_0011100111}
{nseg = 3}
{pt3dclear()}
{pt3dadd(66.62, 41.97, -1.40, 0.60)}
{pt3dadd(65.88, 40.14, -2.40, 0.60)}
{pt3dadd(65.14, 38.48, -2.40, 0.60)}
{pt3dadd(63.29, 36.49, -2.08, 0.60)}
{pt3dadd(62.19, 35.16, -2.08, 0.30)}

{create dendA1_0011101}
{dendA1_001110 connect dendA1_0011101(0), 1}
{access dendA1_0011101}
{nseg = 3}
{pt3dclear()}
{pt3dadd(65.69, 57.75, -3.84, 0.60)}
{pt3dadd(63.11, 56.75, -4.48, 0.60)}
{pt3dadd(61.08, 55.43, -4.04, 0.60)}
{pt3dadd(59.42, 54.60, -3.32, 0.60)}
{pt3dadd(57.94, 53.60, -3.32, 0.60)}
{pt3dadd(55.73, 52.44, -3.56, 0.30)}

{create dendA1_001111}
{dendA1_00111 connect dendA1_001111(0), 1}
{access dendA1_001111}
{nseg = 2}
{pt3dclear()}
{pt3dadd(61.45, 68.22, -1.48, 0.60)}
{pt3dadd(60.16, 66.56, -3.16, 0.60)}
{pt3dadd(59.97, 65.06, -2.76, 0.60)}
{pt3dadd(59.42, 63.40, -2.52, 0.60)}

{create dendA1_0011110}
{dendA1_001111 connect dendA1_0011110(0), 1}
{access dendA1_0011110}
{nseg = 1}
{pt3dclear()}
{pt3dadd(59.42, 63.40, -2.52, 0.60)}
{pt3dadd(61.27, 63.40, -3.20, 0.60)}
{pt3dadd(61.82, 64.40, -3.20, 0.30)}

{create dendA1_0011111}
{dendA1_001111 connect dendA1_0011111(0), 1}
{access dendA1_0011111}
{nseg = 1}
{pt3dclear()}
{pt3dadd(59.42, 63.40, -2.52, 0.60)}
{pt3dadd(58.13, 62.90, -3.32, 0.60)}
{pt3dadd(56.65, 61.90, -2.56, 0.60)}

{create dendA1_00111110}
{dendA1_0011111 connect dendA1_00111110(0), 1}
{access dendA1_00111110}
{nseg = 1}
{pt3dclear()}
{pt3dadd(56.65, 61.90, -2.56, 0.60)}
{pt3dadd(56.28, 60.41, -3.44, 0.60)}

{create dendA1_001111100}
{dendA1_00111110 connect dendA1_001111100(0), 1}
{access dendA1_001111100}
{nseg = 3}
{pt3dclear()}
{pt3dadd(56.28, 60.41, -3.44, 0.60)}
{pt3dadd(57.02, 58.91, -3.40, 0.60)}
{pt3dadd(57.21, 56.92, -3.40, 0.60)}
{pt3dadd(56.47, 56.26, -3.40, 0.60)}
{pt3dadd(55.36, 55.59, -3.40, 0.60)}
{pt3dadd(54.62, 54.60, -3.40, 0.60)}
{pt3dadd(54.62, 53.27, -3.40, 0.60)}
{pt3dadd(54.44, 52.10, -3.40, 0.60)}

{create dendA1_001111101}
{dendA1_00111110 connect dendA1_001111101(0), 1}
{access dendA1_001111101}
{nseg = 1}
{pt3dclear()}
{pt3dadd(56.28, 60.41, -3.44, 0.60)}
{pt3dadd(54.99, 59.58, -2.68, 0.60)}
{pt3dadd(53.15, 58.42, -2.68, 0.60)}

{create dendA1_0011111010}
{dendA1_001111101 connect dendA1_0011111010(0), 1}
{access dendA1_0011111010}
{nseg = 1}
{pt3dclear()}
{pt3dadd(53.15, 58.42, -2.68, 0.60)}
{pt3dadd(51.49, 57.09, -1.68, 0.60)}
{pt3dadd(50.56, 56.26, -1.68, 0.60)}

{create dendA1_00111110100}
{dendA1_0011111010 connect dendA1_00111110100(0), 1}
{access dendA1_00111110100}
{nseg = 2}
{pt3dclear()}
{pt3dadd(50.56, 56.26, -1.68, 0.60)}
{pt3dadd(49.09, 54.60, -2.28, 0.60)}
{pt3dadd(46.69, 53.76, -1.24, 1.20)}

{create dendA1_00111110101}
{dendA1_0011111010 connect dendA1_00111110101(0), 1}
{access dendA1_00111110101}
{nseg = 1}
{pt3dclear()}
{pt3dadd(50.56, 56.26, -1.68, 0.30)}
{pt3dadd(48.17, 56.92, -1.20, 0.30)}

{create dendA1_0011111011}
{dendA1_001111101 connect dendA1_0011111011(0), 1}
{access dendA1_0011111011}
{nseg = 2}
{pt3dclear()}
{pt3dadd(53.15, 58.42, -2.68, 0.60)}
{pt3dadd(52.04, 59.91, -3.44, 0.60)}
{pt3dadd(51.30, 60.91, -3.44, 0.60)}
{pt3dadd(50.38, 61.24, -3.44, 0.60)}
{pt3dadd(49.09, 61.74, -3.44, 0.60)}

{create dendA1_00111111}
{dendA1_0011111 connect dendA1_00111111(0), 1}
{access dendA1_00111111}
{nseg = 2}
{pt3dclear()}
{pt3dadd(56.65, 61.90, -2.56, 0.60)}
{pt3dadd(55.73, 63.57, -2.56, 0.60)}
{pt3dadd(55.73, 65.23, -2.56, 0.60)}
{pt3dadd(56.47, 66.56, -2.56, 0.60)}
{pt3dadd(58.31, 67.88, -2.04, 0.60)}

{create dendA1_01}
{dendA1_0 connect dendA1_01(0), 1}
{access dendA1_01}
{nseg = 3}
{pt3dclear()}
{pt3dadd(36.07, 35.57, 2.52, 3.90)}
{pt3dadd(41.37, 33.96, 3.84, 3.90)}
{pt3dadd(44.13, 33.63, 3.36, 3.90)}

{create dendA1_010}
{dendA1_01 connect dendA1_010(0), 1}
{access dendA1_010}
{nseg = 7}
{pt3dclear()}
{pt3dadd(44.13, 33.63, 3.36, 3.30)}
{pt3dadd(47.09, 34.30, 3.44, 3.30)}
{pt3dadd(50.59, 35.46, 3.84, 2.70)}
{pt3dadd(54.28, 36.45, 3.68, 2.70)}
{pt3dadd(57.42, 37.45, 3.32, 2.70)}
{pt3dadd(59.26, 38.12, 2.64, 2.70)}
{pt3dadd(61.66, 39.28, 2.64, 3.60)}
{pt3dadd(62.95, 39.61, 3.00, 3.90)}

{create dendA1_0100}
{dendA1_010 connect dendA1_0100(0), 1}
{access dendA1_0100}
{nseg = 3}
{pt3dclear()}
{pt3dadd(62.95, 39.61, 3.00, 3.60)}
{pt3dadd(64.61, 41.44, 2.92, 3.60)}
{pt3dadd(66.09, 43.76, 2.36, 2.70)}
{pt3dadd(67.01, 44.93, 2.28, 2.70)}

{create dendA1_01000}
{dendA1_0100 connect dendA1_01000(0), 1}
{access dendA1_01000}
{nseg = 1}
{pt3dclear()}
{pt3dadd(67.01, 44.93, 2.28, 3.00)}
{pt3dadd(65.54, 46.75, 2.84, 3.00)}
{pt3dadd(64.24, 47.92, 2.84, 1.80)}

{create dendA1_010000}
{dendA1_01000 connect dendA1_010000(0), 1}
{access dendA1_010000}
{nseg = 1}
{pt3dclear()}
{pt3dadd(64.24, 47.92, 2.84, 1.20)}
{pt3dadd(62.58, 48.08, 1.96, 1.20)}
{pt3dadd(60.92, 47.75, 2.80, 1.20)}
{pt3dadd(59.26, 45.92, 2.80, 1.80)}

{create dendA1_0100000}
{dendA1_010000 connect dendA1_0100000(0), 1}
{access dendA1_0100000}
{nseg = 1}
{pt3dclear()}
{pt3dadd(59.26, 45.92, 2.80, 1.20)}
{pt3dadd(58.16, 44.43, 5.40, 1.20)}
{pt3dadd(56.86, 42.27, 4.64, 1.20)}

{create dendA1_01000000}
{dendA1_0100000 connect dendA1_01000000(0), 1}
{access dendA1_01000000}
{nseg = 1}
{pt3dclear()}
{pt3dadd(56.86, 42.27, 4.64, 1.20)}
{pt3dadd(56.86, 40.44, 6.00, 1.20)}
{pt3dadd(57.05, 37.62, 6.00, 1.80)}

{create dendA1_010000000}
{dendA1_01000000 connect dendA1_010000000(0), 1}
{access dendA1_010000000}
{nseg = 5}
{pt3dclear()}
{pt3dadd(57.05, 37.62, 6.00, 1.20)}
{pt3dadd(59.08, 36.79, 6.00, 1.20)}
{pt3dadd(60.37, 35.96, 6.00, 1.20)}
{pt3dadd(61.11, 35.13, 6.00, 1.20)}
{pt3dadd(61.48, 33.46, 5.60, 1.20)}
{pt3dadd(61.11, 31.47, 5.60, 1.20)}
{pt3dadd(60.74, 30.14, 5.60, 1.20)}
{pt3dadd(60.74, 28.98, 5.48, 1.20)}
{pt3dadd(61.11, 27.32, 5.48, 1.20)}
{pt3dadd(61.11, 25.99, 5.48, 1.20)}
{pt3dadd(60.92, 23.66, 5.48, 1.20)}
{pt3dadd(60.74, 22.33, 5.48, 1.20)}
{pt3dadd(60.37, 20.34, 5.60, 1.20)}
{pt3dadd(60.37, 18.51, 5.60, 1.20)}
{pt3dadd(60.74, 16.85, 5.60, 1.20)}
{pt3dadd(60.74, 14.36, 5.60, 0.60)}

{create dendA1_010000001}
{dendA1_01000000 connect dendA1_010000001(0), 1}
{access dendA1_010000001}
{nseg = 2}
{pt3dclear()}
{pt3dadd(57.05, 37.62, 6.00, 1.80)}
{pt3dadd(57.05, 33.63, 6.20, 1.80)}
{pt3dadd(56.49, 30.81, 6.04, 1.20)}

{create dendA1_0100000010}
{dendA1_010000001 connect dendA1_0100000010(0), 1}
{access dendA1_0100000010}
{nseg = 1}
{pt3dclear()}
{pt3dadd(56.49, 30.81, 6.04, 0.60)}
{pt3dadd(56.68, 26.82, 6.16, 0.60)}

{create dendA1_0100000011}
{dendA1_010000001 connect dendA1_0100000011(0), 1}
{access dendA1_0100000011}
{nseg = 1}
{pt3dclear()}
{pt3dadd(56.49, 30.81, 6.04, 1.20)}
{pt3dadd(55.20, 28.65, 5.88, 1.20)}

{create dendA1_01000000110}
{dendA1_0100000011 connect dendA1_01000000110(0), 1}
{access dendA1_01000000110}
{nseg = 1}
{pt3dclear()}
{pt3dadd(55.20, 28.65, 5.88, 1.20)}
{pt3dadd(54.47, 26.49, 5.88, 1.20)}
{pt3dadd(52.99, 23.83, 6.32, 1.20)}

{create dendA1_010000001100}
{dendA1_01000000110 connect dendA1_010000001100(0), 1}
{access dendA1_010000001100}
{nseg = 3}
{pt3dclear()}
{pt3dadd(52.99, 23.83, 6.32, 1.20)}
{pt3dadd(53.73, 21.01, 6.32, 1.20)}
{pt3dadd(54.83, 19.01, 6.32, 1.20)}
{pt3dadd(55.94, 16.69, 5.64, 1.20)}
{pt3dadd(55.76, 14.53, 5.64, 1.20)}
{pt3dadd(55.39, 13.36, 5.64, 1.20)}
{pt3dadd(55.20, 11.54, 5.64, 0.60)}

{create dendA1_010000001101}
{dendA1_01000000110 connect dendA1_010000001101(0), 1}
{access dendA1_010000001101}
{nseg = 1}
{pt3dclear()}
{pt3dadd(52.99, 23.83, 6.32, 1.20)}
{pt3dadd(51.14, 22.83, 5.68, 1.20)}
{pt3dadd(50.04, 21.84, 5.68, 1.20)}
{pt3dadd(49.30, 21.01, 5.68, 1.20)}

{create dendA1_01000000111}
{dendA1_0100000011 connect dendA1_01000000111(0), 1}
{access dendA1_01000000111}
{nseg = 2}
{pt3dclear()}
{pt3dadd(55.20, 28.65, 5.88, 1.20)}
{pt3dadd(52.62, 27.82, 6.04, 1.20)}
{pt3dadd(50.78, 27.32, 6.04, 1.80)}
{pt3dadd(49.30, 26.49, 6.04, 1.80)}
{pt3dadd(45.79, 24.49, 8.56, 1.80)}

{create dendA1_01000001}
{dendA1_0100000 connect dendA1_01000001(0), 1}
{access dendA1_01000001}
{nseg = 4}
{pt3dclear()}
{pt3dadd(56.86, 42.27, 4.64, 1.80)}
{pt3dadd(54.83, 42.10, 5.52, 1.80)}
{pt3dadd(54.47, 40.94, 5.52, 1.20)}
{pt3dadd(53.36, 39.94, 5.52, 1.20)}
{pt3dadd(52.25, 39.28, 5.52, 1.20)}
{pt3dadd(50.96, 39.11, 5.52, 1.80)}
{pt3dadd(49.30, 38.12, 7.08, 1.20)}
{pt3dadd(47.82, 36.12, 7.08, 1.20)}
{pt3dadd(47.45, 34.13, 7.08, 1.20)}
{pt3dadd(46.35, 31.80, 6.24, 1.20)}
{pt3dadd(45.24, 29.31, 6.12, 0.60)}

{create dendA1_0100001}
{dendA1_010000 connect dendA1_0100001(0), 1}
{access dendA1_0100001}
{nseg = 1}
{pt3dclear()}
{pt3dadd(59.26, 45.92, 2.80, 0.60)}
{pt3dadd(54.83, 46.59, 3.08, 0.60)}

{create dendA1_010001}
{dendA1_01000 connect dendA1_010001(0), 1}
{access dendA1_010001}
{nseg = 2}
{pt3dclear()}
{pt3dadd(64.24, 47.92, 2.84, 1.80)}
{pt3dadd(62.77, 49.25, 3.28, 1.80)}
{pt3dadd(60.74, 50.08, 3.28, 2.10)}
{pt3dadd(58.52, 49.91, 3.28, 1.80)}
{pt3dadd(56.31, 49.41, 4.12, 1.80)}
{pt3dadd(54.83, 48.91, 4.12, 1.80)}

{create dendA1_0100010}
{dendA1_010001 connect dendA1_0100010(0), 1}
{access dendA1_0100010}
{nseg = 2}
{pt3dclear()}
{pt3dadd(54.83, 48.91, 4.12, 1.80)}
{pt3dadd(53.91, 47.42, 4.08, 1.80)}
{pt3dadd(51.70, 45.26, 4.08, 1.80)}
{pt3dadd(49.85, 43.60, 4.48, 1.80)}
{pt3dadd(48.38, 42.10, 4.48, 1.80)}
{pt3dadd(46.90, 40.44, 5.88, 1.80)}

{create dendA1_01000100}
{dendA1_0100010 connect dendA1_01000100(0), 1}
{access dendA1_01000100}
{nseg = 2}
{pt3dclear()}
{pt3dadd(46.90, 40.44, 5.88, 1.20)}
{pt3dadd(46.35, 38.61, 6.52, 1.20)}
{pt3dadd(45.24, 37.62, 6.52, 1.20)}
{pt3dadd(43.76, 36.79, 6.52, 1.20)}
{pt3dadd(41.92, 34.96, 5.32, 1.80)}
{pt3dadd(39.89, 32.63, 7.08, 1.80)}

{create dendA1_010001000}
{dendA1_01000100 connect dendA1_010001000(0), 1}
{access dendA1_010001000}
{nseg = 1}
{pt3dclear()}
{pt3dadd(39.89, 32.63, 7.08, 1.80)}
{pt3dadd(38.60, 31.64, 7.16, 1.80)}
{pt3dadd(37.49, 29.98, 7.16, 1.80)}

{create dendA1_0100010000}
{dendA1_010001000 connect dendA1_0100010000(0), 1}
{access dendA1_0100010000}
{nseg = 1}
{pt3dclear()}
{pt3dadd(37.49, 29.98, 7.16, 1.20)}
{pt3dadd(36.20, 27.82, 7.16, 1.20)}
{pt3dadd(35.28, 26.49, 7.16, 1.20)}
{pt3dadd(34.35, 25.16, 7.20, 1.20)}

{create dendA1_01000100000}
{dendA1_0100010000 connect dendA1_01000100000(0), 1}
{access dendA1_01000100000}
{nseg = 1}
{pt3dclear()}
{pt3dadd(34.35, 25.16, 7.20, 1.20)}
{pt3dadd(33.25, 23.00, 6.04, 1.20)}
{pt3dadd(32.33, 21.50, 6.04, 1.20)}
{pt3dadd(31.59, 20.67, 6.04, 1.20)}

{create dendA1_010001000000}
{dendA1_01000100000 connect dendA1_010001000000(0), 1}
{access dendA1_010001000000}
{nseg = 4}
{pt3dclear()}
{pt3dadd(31.59, 20.67, 6.04, 1.20)}
{pt3dadd(31.96, 18.68, 5.88, 1.20)}
{pt3dadd(31.77, 16.69, 5.88, 1.20)}
{pt3dadd(32.88, 15.19, 6.88, 1.20)}
{pt3dadd(33.80, 13.70, 6.88, 1.20)}
{pt3dadd(34.35, 12.04, 6.88, 1.20)}
{pt3dadd(33.99, 9.54, 6.88, 1.20)}
{pt3dadd(33.25, 8.05, 6.88, 1.20)}
{pt3dadd(32.69, 6.72, 6.88, 1.20)}
{pt3dadd(32.33, 4.39, 7.16, 1.20)}
{pt3dadd(32.14, 1.24, 7.16, 1.20)}

{create dendA1_010001000001}
{dendA1_01000100000 connect dendA1_010001000001(0), 1}
{access dendA1_010001000001}
{nseg = 1}
{pt3dclear()}
{pt3dadd(31.59, 20.67, 6.04, 1.80)}
{pt3dadd(30.11, 19.84, 6.40, 1.80)}
{pt3dadd(28.08, 16.52, 6.40, 1.80)}

{create dendA1_0100010000010}
{dendA1_010001000001 connect dendA1_0100010000010(0), 1}
{access dendA1_0100010000010}
{nseg = 2}
{pt3dclear()}
{pt3dadd(28.08, 16.52, 6.40, 1.20)}
{pt3dadd(28.82, 13.70, 7.20, 1.20)}
{pt3dadd(29.37, 11.54, 7.16, 1.20)}
{pt3dadd(29.00, 9.38, 7.12, 1.20)}
{pt3dadd(28.27, 6.72, 7.12, 0.60)}

{create dendA1_0100010000011}
{dendA1_010001000001 connect dendA1_0100010000011(0), 1}
{access dendA1_0100010000011}
{nseg = 2}
{pt3dclear()}
{pt3dadd(28.08, 16.52, 6.40, 1.20)}
{pt3dadd(25.68, 14.69, 6.60, 1.20)}
{pt3dadd(23.10, 12.20, 6.60, 1.20)}

{create dendA1_01000100001}
{dendA1_0100010000 connect dendA1_01000100001(0), 1}
{access dendA1_01000100001}
{nseg = 1}
{pt3dclear()}
{pt3dadd(34.35, 25.16, 7.20, 1.80)}
{pt3dadd(31.77, 25.16, 7.24, 1.80)}
{pt3dadd(27.16, 24.83, 7.24, 1.80)}

{create dendA1_010001000010}
{dendA1_01000100001 connect dendA1_010001000010(0), 1}
{access dendA1_010001000010}
{nseg = 3}
{pt3dclear()}
{pt3dadd(27.16, 24.83, 7.24, 1.20)}
{pt3dadd(26.42, 23.00, 7.24, 1.20)}
{pt3dadd(25.31, 21.17, 7.24, 1.20)}
{pt3dadd(24.21, 18.68, 7.24, 1.20)}
{pt3dadd(23.28, 15.52, 7.52, 1.20)}
{pt3dadd(22.73, 12.37, 7.48, 1.20)}

{create dendA1_010001000011}
{dendA1_01000100001 connect dendA1_010001000011(0), 1}
{access dendA1_010001000011}
{nseg = 1}
{pt3dclear()}
{pt3dadd(27.16, 24.83, 7.24, 1.20)}
{pt3dadd(27.90, 26.82, 7.16, 1.20)}
{pt3dadd(28.08, 28.48, 7.12, 1.20)}
{pt3dadd(28.45, 30.31, 7.12, 1.20)}

{create dendA1_0100010001}
{dendA1_010001000 connect dendA1_0100010001(0), 1}
{access dendA1_0100010001}
{nseg = 4}
{pt3dclear()}
{pt3dadd(37.49, 29.98, 7.16, 1.20)}
{pt3dadd(34.17, 29.31, 6.84, 1.20)}
{pt3dadd(31.22, 28.98, 5.64, 1.20)}
{pt3dadd(29.00, 29.31, 5.64, 1.20)}
{pt3dadd(26.05, 27.82, 5.64, 1.20)}
{pt3dadd(24.58, 28.65, 5.64, 0.60)}
{pt3dadd(22.92, 27.32, 5.64, 0.60)}
{pt3dadd(20.70, 27.32, 6.80, 1.80)}
{pt3dadd(18.86, 26.99, 8.64, 1.80)}

{create dendA1_010001001}
{dendA1_01000100 connect dendA1_010001001(0), 1}
{access dendA1_010001001}
{nseg = 4}
{pt3dclear()}
{pt3dadd(39.89, 32.63, 7.08, 1.80)}
{pt3dadd(37.31, 34.13, 7.08, 1.80)}
{pt3dadd(34.91, 35.46, 7.08, 1.80)}
{pt3dadd(32.14, 36.29, 7.08, 1.80)}
{pt3dadd(29.93, 36.79, 7.08, 1.80)}
{pt3dadd(28.27, 36.62, 7.08, 1.80)}
{pt3dadd(27.16, 35.62, 7.08, 1.80)}
{pt3dadd(25.68, 34.30, 7.08, 1.80)}
{pt3dadd(24.02, 33.13, 8.92, 1.80)}
{pt3dadd(22.92, 33.13, 8.92, 2.10)}
{pt3dadd(21.44, 34.96, 8.92, 2.10)}

{create dendA1_01000101}
{dendA1_0100010 connect dendA1_01000101(0), 1}
{access dendA1_01000101}
{nseg = 3}
{pt3dclear()}
{pt3dadd(46.90, 40.44, 5.88, 1.20)}
{pt3dadd(43.95, 40.11, 6.28, 1.20)}
{pt3dadd(42.29, 38.95, 6.28, 1.20)}
{pt3dadd(40.63, 38.95, 6.88, 1.80)}
{pt3dadd(38.41, 39.61, 6.88, 1.80)}
{pt3dadd(36.38, 40.11, 6.88, 1.80)}
{pt3dadd(34.35, 40.77, 6.88, 1.80)}
{pt3dadd(32.88, 41.44, 6.88, 1.80)}

{create dendA1_0100011}
{dendA1_010001 connect dendA1_0100011(0), 1}
{access dendA1_0100011}
{nseg = 1}
{pt3dclear()}
{pt3dadd(54.83, 48.91, 4.12, 1.80)}
{pt3dadd(52.62, 50.08, 3.92, 1.80)}
{pt3dadd(50.78, 50.24, 3.92, 1.80)}
{pt3dadd(49.11, 49.91, 3.92, 1.80)}

{create dendA1_01000110}
{dendA1_0100011 connect dendA1_01000110(0), 1}
{access dendA1_01000110}
{nseg = 2}
{pt3dclear()}
{pt3dadd(49.11, 49.91, 3.92, 1.20)}
{pt3dadd(45.42, 48.25, 4.60, 1.20)}
{pt3dadd(43.40, 47.58, 5.08, 1.20)}
{pt3dadd(41.73, 47.25, 5.08, 1.20)}
{pt3dadd(40.63, 46.75, 4.08, 1.20)}

{create dendA1_010001100}
{dendA1_01000110 connect dendA1_010001100(0), 1}
{access dendA1_010001100}
{nseg = 1}
{pt3dclear()}
{pt3dadd(40.63, 46.75, 4.08, 1.20)}
{pt3dadd(39.34, 46.09, 4.36, 1.20)}

{create dendA1_0100011000}
{dendA1_010001100 connect dendA1_0100011000(0), 1}
{access dendA1_0100011000}
{nseg = 2}
{pt3dclear()}
{pt3dadd(39.34, 46.09, 4.36, 1.20)}
{pt3dadd(38.60, 44.26, 4.44, 1.20)}
{pt3dadd(37.86, 42.60, 4.44, 0.60)}
{pt3dadd(36.57, 40.77, 4.44, 0.60)}

{create dendA1_0100011001}
{dendA1_010001100 connect dendA1_0100011001(0), 1}
{access dendA1_0100011001}
{nseg = 2}
{pt3dclear()}
{pt3dadd(39.34, 46.09, 4.36, 1.20)}
{pt3dadd(36.75, 45.92, 4.64, 1.20)}
{pt3dadd(34.17, 46.09, 4.64, 1.20)}
{pt3dadd(32.14, 46.59, 6.20, 1.20)}
{pt3dadd(29.74, 45.92, 6.20, 0.60)}

{create dendA1_010001101}
{dendA1_01000110 connect dendA1_010001101(0), 1}
{access dendA1_010001101}
{nseg = 1}
{pt3dclear()}
{pt3dadd(40.63, 46.75, 4.08, 0.60)}
{pt3dadd(39.89, 48.25, 4.08, 0.60)}
{pt3dadd(38.60, 50.08, 4.08, 0.60)}

{create dendA1_0100011010}
{dendA1_010001101 connect dendA1_0100011010(0), 1}
{access dendA1_0100011010}
{nseg = 1}
{pt3dclear()}
{pt3dadd(38.60, 50.08, 4.08, 0.60)}
{pt3dadd(35.46, 50.24, 4.08, 0.60)}

{create dendA1_0100011011}
{dendA1_010001101 connect dendA1_0100011011(0), 1}
{access dendA1_0100011011}
{nseg = 1}
{pt3dclear()}
{pt3dadd(38.60, 50.08, 4.08, 0.30)}
{pt3dadd(39.52, 51.07, 4.04, 0.30)}

{create dendA1_01000111}
{dendA1_0100011 connect dendA1_01000111(0), 1}
{access dendA1_01000111}
{nseg = 1}
{pt3dclear()}
{pt3dadd(49.11, 49.91, 3.92, 1.20)}
{pt3dadd(46.90, 51.90, 3.40, 1.20)}
{pt3dadd(45.06, 53.40, 3.40, 1.20)}

{create dendA1_010001110}
{dendA1_01000111 connect dendA1_010001110(0), 1}
{access dendA1_010001110}
{nseg = 2}
{pt3dclear()}
{pt3dadd(45.06, 53.40, 3.40, 0.60)}
{pt3dadd(42.84, 52.57, 3.40, 0.60)}
{pt3dadd(40.07, 52.40, 3.36, 0.60)}

{create dendA1_010001111}
{dendA1_01000111 connect dendA1_010001111(0), 1}
{access dendA1_010001111}
{nseg = 1}
{pt3dclear()}
{pt3dadd(45.06, 53.40, 3.40, 1.20)}
{pt3dadd(44.32, 55.06, 3.68, 1.20)}

{create dendA1_0100011110}
{dendA1_010001111 connect dendA1_0100011110(0), 1}
{access dendA1_0100011110}
{nseg = 2}
{pt3dclear()}
{pt3dadd(44.32, 55.06, 3.68, 1.20)}
{pt3dadd(42.47, 55.89, 4.24, 1.20)}
{pt3dadd(41.00, 57.05, 4.16, 1.20)}
{pt3dadd(40.26, 58.55, 4.16, 1.20)}
{pt3dadd(40.44, 60.04, 4.16, 1.20)}

{create dendA1_0100011111}
{dendA1_010001111 connect dendA1_0100011111(0), 1}
{access dendA1_0100011111}
{nseg = 2}
{pt3dclear()}
{pt3dadd(44.32, 55.06, 3.68, 1.20)}
{pt3dadd(44.50, 57.55, 5.72, 1.20)}
{pt3dadd(44.87, 59.21, 5.72, 1.20)}
{pt3dadd(45.98, 60.87, 5.72, 1.20)}

{create dendA1_01001}
{dendA1_0100 connect dendA1_01001(0), 1}
{access dendA1_01001}
{nseg = 8}
{pt3dclear()}
{pt3dadd(67.01, 44.93, 2.28, 2.70)}
{pt3dadd(70.15, 46.42, 2.28, 2.70)}
{pt3dadd(74.21, 47.58, 3.32, 2.70)}
{pt3dadd(77.90, 47.92, 3.08, 2.70)}
{pt3dadd(80.66, 47.75, 2.00, 2.70)}
{pt3dadd(83.25, 47.58, 2.32, 2.70)}
{pt3dadd(86.20, 47.75, 2.32, 2.70)}
{pt3dadd(87.86, 47.58, 2.32, 2.70)}
{pt3dadd(90.26, 46.92, 2.32, 3.60)}

{create dendA1_010010}
{dendA1_01001 connect dendA1_010010(0), 1}
{access dendA1_010010}
{nseg = 3}
{pt3dclear()}
{pt3dadd(90.26, 46.92, 2.32, 3.30)}
{pt3dadd(92.84, 47.42, 1.20, 3.30)}
{pt3dadd(95.24, 48.08, 1.84, 2.70)}
{pt3dadd(96.90, 48.58, 1.84, 2.70)}
{pt3dadd(98.56, 49.41, 1.40, 2.70)}

{create dendA1_0100100}
{dendA1_010010 connect dendA1_0100100(0), 1}
{access dendA1_0100100}
{nseg = 2}
{pt3dclear()}
{pt3dadd(98.56, 49.41, 1.40, 2.70)}
{pt3dadd(101.51, 51.74, 2.04, 2.70)}
{pt3dadd(104.63, 54.23, 2.36, 2.70)}

{create dendA1_01001000}
{dendA1_0100100 connect dendA1_01001000(0), 1}
{access dendA1_01001000}
{nseg = 2}
{pt3dclear()}
{pt3dadd(104.63, 54.23, 2.36, 1.80)}
{pt3dadd(104.44, 57.56, 2.44, 1.80)}
{pt3dadd(104.63, 59.38, 2.64, 1.80)}
{pt3dadd(104.81, 62.21, 2.36, 1.20)}
{pt3dadd(105.18, 64.20, 2.08, 1.80)}

{create dendA1_010010000}
{dendA1_01001000 connect dendA1_010010000(0), 1}
{access dendA1_010010000}
{nseg = 1}
{pt3dclear()}
{pt3dadd(105.18, 64.20, 2.08, 1.20)}
{pt3dadd(102.97, 65.53, 2.40, 1.20)}
{pt3dadd(100.75, 66.69, 2.32, 1.80)}

{create dendA1_0100100000}
{dendA1_010010000 connect dendA1_0100100000(0), 1}
{access dendA1_0100100000}
{nseg = 1}
{pt3dclear()}
{pt3dadd(100.75, 66.69, 2.32, 1.80)}
{pt3dadd(97.80, 67.86, 1.44, 1.80)}

{create dendA1_01001000000}
{dendA1_0100100000 connect dendA1_01001000000(0), 1}
{access dendA1_01001000000}
{nseg = 1}
{pt3dclear()}
{pt3dadd(97.80, 67.86, 1.44, 1.20)}
{pt3dadd(95.59, 68.19, 1.24, 1.20)}

{create dendA1_010010000000}
{dendA1_01001000000 connect dendA1_010010000000(0), 1}
{access dendA1_010010000000}
{nseg = 3}
{pt3dclear()}
{pt3dadd(95.59, 68.19, 1.24, 0.60)}
{pt3dadd(93.37, 66.53, 0.80, 0.60)}
{pt3dadd(90.97, 64.37, 0.80, 1.20)}
{pt3dadd(88.39, 62.37, 0.52, 0.60)}
{pt3dadd(86.18, 60.71, 0.52, 0.60)}

{create dendA1_010010000001}
{dendA1_01001000000 connect dendA1_010010000001(0), 1}
{access dendA1_010010000001}
{nseg = 2}
{pt3dclear()}
{pt3dadd(95.59, 68.19, 1.24, 0.60)}
{pt3dadd(93.74, 70.01, 0.32, 0.60)}
{pt3dadd(91.34, 70.68, 0.32, 0.60)}

{create dendA1_0100100000010}
{dendA1_010010000001 connect dendA1_0100100000010(0), 1}
{access dendA1_0100100000010}
{nseg = 3}
{pt3dclear()}
{pt3dadd(91.34, 70.68, 0.32, 0.60)}
{pt3dadd(89.87, 69.85, 0.32, 0.60)}
{pt3dadd(87.84, 70.18, 0.32, 0.60)}
{pt3dadd(85.81, 71.51, 0.32, 0.60)}
{pt3dadd(84.15, 72.51, 0.32, 0.60)}
{pt3dadd(82.67, 74.17, 0.32, 0.30)}

{create dendA1_0100100000011}
{dendA1_010010000001 connect dendA1_0100100000011(0), 1}
{access dendA1_0100100000011}
{nseg = 3}
{pt3dclear()}
{pt3dadd(91.34, 70.68, 0.32, 0.60)}
{pt3dadd(90.24, 72.84, -0.04, 0.60)}
{pt3dadd(89.31, 74.83, -0.04, 0.60)}
{pt3dadd(88.02, 76.16, -0.04, 0.60)}
{pt3dadd(86.73, 77.82, -0.04, 0.60)}

{create dendA1_01001000000110}
{dendA1_0100100000011 connect dendA1_01001000000110(0), 1}
{access dendA1_01001000000110}
{nseg = 1}
{pt3dclear()}
{pt3dadd(86.73, 77.82, -0.04, 0.60)}
{pt3dadd(84.33, 78.15, -0.04, 0.60)}

{create dendA1_01001000000111}
{dendA1_0100100000011 connect dendA1_01001000000111(0), 1}
{access dendA1_01001000000111}
{nseg = 4}
{pt3dclear()}
{pt3dadd(86.73, 77.82, -0.04, 0.30)}
{pt3dadd(88.21, 79.48, -0.04, 0.30)}
{pt3dadd(89.68, 81.14, -0.04, 0.30)}
{pt3dadd(90.42, 83.14, -0.04, 0.30)}
{pt3dadd(91.16, 84.13, -0.04, 0.30)}
{pt3dadd(93.00, 85.30, -0.04, 0.30)}

{create dendA1_01001000001}
{dendA1_0100100000 connect dendA1_01001000001(0), 1}
{access dendA1_01001000001}
{nseg = 1}
{pt3dclear()}
{pt3dadd(97.80, 67.86, 1.44, 1.20)}
{pt3dadd(98.15, 70.92, 1.84, 1.20)}
{pt3dadd(98.15, 73.24, 1.84, 1.20)}

{create dendA1_010010000010}
{dendA1_01001000001 connect dendA1_010010000010(0), 1}
{access dendA1_010010000010}
{nseg = 3}
{pt3dclear()}
{pt3dadd(98.15, 73.24, 1.84, 1.20)}
{pt3dadd(96.31, 75.07, 0.88, 1.20)}
{pt3dadd(94.28, 76.73, 0.88, 0.60)}
{pt3dadd(91.88, 78.23, 0.88, 0.60)}
{pt3dadd(89.67, 79.89, 0.88, 0.60)}

{create dendA1_010010000011}
{dendA1_01001000001 connect dendA1_010010000011(0), 1}
{access dendA1_010010000011}
{nseg = 2}
{pt3dclear()}
{pt3dadd(98.15, 73.24, 1.84, 0.30)}
{pt3dadd(98.52, 75.40, 1.84, 0.30)}
{pt3dadd(98.15, 77.40, 1.84, 0.30)}
{pt3dadd(97.60, 78.89, 1.84, 0.30)}

{create dendA1_0100100001}
{dendA1_010010000 connect dendA1_0100100001(0), 1}
{access dendA1_0100100001}
{nseg = 2}
{pt3dclear()}
{pt3dadd(100.75, 66.69, 2.32, 1.20)}
{pt3dadd(100.92, 69.09, 1.88, 1.20)}
{pt3dadd(101.84, 71.08, 1.88, 1.20)}
{pt3dadd(102.58, 72.08, 1.88, 1.20)}
{pt3dadd(102.95, 73.74, 1.88, 0.60)}

{create dendA1_010010001}
{dendA1_01001000 connect dendA1_010010001(0), 1}
{access dendA1_010010001}
{nseg = 2}
{pt3dclear()}
{pt3dadd(105.18, 64.20, 2.08, 1.80)}
{pt3dadd(107.38, 65.60, 2.68, 1.80)}
{pt3dadd(108.67, 67.43, 2.68, 1.80)}
{pt3dadd(108.86, 69.92, 2.68, 1.20)}
{pt3dadd(108.30, 71.58, 2.68, 1.80)}

{create dendA1_0100100010}
{dendA1_010010001 connect dendA1_0100100010(0), 1}
{access dendA1_0100100010}
{nseg = 1}
{pt3dclear()}
{pt3dadd(108.30, 71.58, 2.68, 1.20)}
{pt3dadd(107.38, 73.24, 2.48, 1.20)}
{pt3dadd(105.72, 76.07, 2.48, 1.20)}

{create dendA1_01001000100}
{dendA1_0100100010 connect dendA1_01001000100(0), 1}
{access dendA1_01001000100}
{nseg = 5}
{pt3dclear()}
{pt3dadd(105.72, 76.07, 2.48, 1.20)}
{pt3dadd(103.51, 77.73, 2.64, 1.20)}
{pt3dadd(102.03, 79.06, 2.64, 1.20)}
{pt3dadd(99.82, 80.55, 2.64, 1.20)}
{pt3dadd(97.97, 81.88, 2.64, 1.20)}
{pt3dadd(96.13, 82.88, 2.64, 1.20)}
{pt3dadd(93.91, 83.04, 2.64, 1.20)}
{pt3dadd(92.44, 82.55, 2.64, 0.60)}
{pt3dadd(90.77, 82.55, 2.64, 0.60)}
{pt3dadd(89.48, 83.71, 2.64, 0.60)}
{pt3dadd(88.93, 85.04, 2.64, 0.60)}
{pt3dadd(89.11, 86.87, 2.64, 0.60)}
{pt3dadd(89.48, 88.36, 2.32, 0.30)}

{create dendA1_01001000101}
{dendA1_0100100010 connect dendA1_01001000101(0), 1}
{access dendA1_01001000101}
{nseg = 2}
{pt3dclear()}
{pt3dadd(105.72, 76.07, 2.48, 0.60)}
{pt3dadd(106.83, 78.23, 2.84, 0.60)}
{pt3dadd(107.75, 79.72, 2.84, 0.60)}

{create dendA1_010010001010}
{dendA1_01001000101 connect dendA1_010010001010(0), 1}
{access dendA1_010010001010}
{nseg = 6}
{pt3dclear()}
{pt3dadd(107.75, 79.72, 2.84, 0.60)}
{pt3dadd(107.20, 81.05, 2.84, 0.60)}
{pt3dadd(107.56, 81.72, 3.20, 0.60)}
{pt3dadd(109.22, 84.37, 1.80, 0.60)}
{pt3dadd(111.62, 88.36, 1.72, 0.60)}
{pt3dadd(112.91, 91.68, 0.52, 0.60)}
{pt3dadd(113.47, 93.84, 0.96, 0.30)}
{pt3dadd(114.21, 95.50, 0.96, 0.30)}
{pt3dadd(114.58, 97.66, 0.96, 0.30)}

{create dendA1_010010001011}
{dendA1_01001000101 connect dendA1_010010001011(0), 1}
{access dendA1_010010001011}
{nseg = 3}
{pt3dclear()}
{pt3dadd(107.75, 79.72, 2.84, 0.60)}
{pt3dadd(109.04, 79.39, 2.84, 0.60)}
{pt3dadd(109.78, 80.22, 2.84, 0.60)}
{pt3dadd(110.15, 81.38, 2.84, 0.60)}
{pt3dadd(110.15, 82.88, 2.84, 0.60)}
{pt3dadd(111.25, 84.21, 2.84, 0.60)}
{pt3dadd(112.18, 86.20, 2.56, 0.60)}

{create dendA1_0100100011}
{dendA1_010010001 connect dendA1_0100100011(0), 1}
{access dendA1_0100100011}
{nseg = 1}
{pt3dclear()}
{pt3dadd(108.30, 71.58, 2.68, 0.60)}
{pt3dadd(110.52, 72.41, 2.80, 0.60)}

{create dendA1_01001001}
{dendA1_0100100 connect dendA1_01001001(0), 1}
{access dendA1_01001001}
{nseg = 2}
{pt3dclear()}
{pt3dadd(104.63, 54.23, 2.36, 2.70)}
{pt3dadd(107.56, 55.80, 2.24, 2.70)}
{pt3dadd(110.15, 57.13, 2.52, 3.00)}
{pt3dadd(111.44, 59.12, 2.56, 3.00)}

{create dendA1_010010010}
{dendA1_01001001 connect dendA1_010010010(0), 1}
{access dendA1_010010010}
{nseg = 2}
{pt3dclear()}
{pt3dadd(111.44, 59.12, 2.56, 3.00)}
{pt3dadd(112.18, 61.95, 1.92, 3.00)}
{pt3dadd(113.10, 64.61, 1.28, 2.70)}

{create dendA1_0100100100}
{dendA1_010010010 connect dendA1_0100100100(0), 1}
{access dendA1_0100100100}
{nseg = 3}
{pt3dclear()}
{pt3dadd(113.10, 64.61, 1.28, 2.10)}
{pt3dadd(112.73, 67.26, 2.36, 2.10)}
{pt3dadd(112.91, 69.59, 2.20, 1.80)}
{pt3dadd(113.65, 71.58, 2.24, 1.80)}
{pt3dadd(114.02, 73.41, 2.24, 1.80)}
{pt3dadd(114.39, 75.07, 1.44, 1.80)}
{pt3dadd(115.13, 76.57, 1.44, 2.10)}

{create dendA1_01001001000}
{dendA1_0100100100 connect dendA1_01001001000(0), 1}
{access dendA1_01001001000}
{nseg = 3}
{pt3dclear()}
{pt3dadd(115.13, 76.57, 1.44, 1.80)}
{pt3dadd(114.02, 78.39, 2.20, 1.80)}
{pt3dadd(113.28, 80.22, 2.20, 1.20)}
{pt3dadd(112.73, 81.55, 2.00, 1.20)}
{pt3dadd(112.18, 82.88, 2.00, 1.20)}
{pt3dadd(112.36, 83.88, 2.00, 1.20)}
{pt3dadd(113.10, 84.71, 2.00, 1.20)}
{pt3dadd(114.94, 86.53, -0.12, 1.20)}
{pt3dadd(116.42, 87.70, -0.12, 1.20)}
{pt3dadd(117.71, 88.86, -0.12, 1.20)}

{create dendA1_010010010000}
{dendA1_01001001000 connect dendA1_010010010000(0), 1}
{access dendA1_010010010000}
{nseg = 2}
{pt3dclear()}
{pt3dadd(117.71, 88.86, -0.12, 0.60)}
{pt3dadd(117.90, 92.01, -0.32, 0.60)}
{pt3dadd(117.71, 93.84, -3.00, 0.60)}

{create dendA1_0100100100000}
{dendA1_010010010000 connect dendA1_0100100100000(0), 1}
{access dendA1_0100100100000}
{nseg = 2}
{pt3dclear()}
{pt3dadd(117.71, 93.84, -3.00, 0.60)}
{pt3dadd(117.34, 96.17, -0.08, 0.60)}
{pt3dadd(116.97, 98.33, -0.08, 0.60)}

{create dendA1_01001001000000}
{dendA1_0100100100000 connect dendA1_01001001000000(0), 1}
{access dendA1_01001001000000}
{nseg = 1}
{pt3dclear()}
{pt3dadd(116.97, 98.33, -0.08, 0.60)}
{pt3dadd(113.47, 100.32, -0.12, 0.60)}

{create dendA1_01001001000001}
{dendA1_0100100100000 connect dendA1_01001001000001(0), 1}
{access dendA1_01001001000001}
{nseg = 2}
{pt3dclear()}
{pt3dadd(116.97, 98.33, -0.08, 0.60)}
{pt3dadd(116.60, 101.48, -1.28, 0.60)}
{pt3dadd(116.97, 104.81, -1.28, 0.60)}

{create dendA1_0100100100001}
{dendA1_010010010000 connect dendA1_0100100100001(0), 1}
{access dendA1_0100100100001}
{nseg = 3}
{pt3dclear()}
{pt3dadd(117.71, 93.84, -3.00, 0.60)}
{pt3dadd(119.37, 94.67, -3.24, 0.60)}
{pt3dadd(120.48, 96.17, -3.24, 0.60)}
{pt3dadd(121.22, 98.16, -3.24, 0.30)}
{pt3dadd(121.77, 101.48, -3.24, 0.30)}

{create dendA1_010010010001}
{dendA1_01001001000 connect dendA1_010010010001(0), 1}
{access dendA1_010010010001}
{nseg = 5}
{pt3dclear()}
{pt3dadd(117.71, 88.86, -0.12, 0.60)}
{pt3dadd(119.56, 90.52, 0.76, 0.60)}
{pt3dadd(122.14, 93.18, 0.76, 0.60)}
{pt3dadd(123.43, 94.67, -0.88, 0.60)}
{pt3dadd(125.83, 96.00, -0.88, 0.30)}
{pt3dadd(128.78, 99.49, -0.96, 0.30)}

{create dendA1_01001001001}
{dendA1_0100100100 connect dendA1_01001001001(0), 1}
{access dendA1_01001001001}
{nseg = 4}
{pt3dclear()}
{pt3dadd(115.13, 76.57, 1.44, 1.80)}
{pt3dadd(116.60, 78.06, 1.04, 1.80)}
{pt3dadd(118.08, 79.22, 0.56, 1.80)}
{pt3dadd(119.56, 80.55, 0.56, 1.80)}
{pt3dadd(120.66, 81.88, 0.56, 1.80)}
{pt3dadd(121.40, 84.54, 0.60, 1.80)}
{pt3dadd(122.14, 87.36, 0.28, 1.80)}
{pt3dadd(123.80, 89.36, -0.04, 2.10)}
{pt3dadd(126.94, 91.52, 0.20, 2.10)}
{pt3dadd(129.89, 93.01, 0.60, 2.10)}
{pt3dadd(132.29, 94.67, -0.44, 3.00)}

{create dendA1_010010010010}
{dendA1_01001001001 connect dendA1_010010010010(0), 1}
{access dendA1_010010010010}
{nseg = 2}
{pt3dclear()}
{pt3dadd(132.29, 94.67, -0.44, 1.20)}
{pt3dadd(132.84, 97.66, 0.52, 1.20)}
{pt3dadd(133.58, 100.49, -0.40, 1.20)}
{pt3dadd(133.95, 103.48, 0.00, 1.20)}
{pt3dadd(134.13, 105.14, 0.00, 1.20)}

{create dendA1_0100100100100}
{dendA1_010010010010 connect dendA1_0100100100100(0), 1}
{access dendA1_0100100100100}
{nseg = 1}
{pt3dclear()}
{pt3dadd(134.13, 105.14, 0.00, 1.20)}
{pt3dadd(131.18, 105.14, 0.00, 1.20)}
{pt3dadd(128.23, 104.97, 0.00, 1.20)}

{create dendA1_01001001001000}
{dendA1_0100100100100 connect dendA1_01001001001000(0), 1}
{access dendA1_01001001001000}
{nseg = 1}
{pt3dclear()}
{pt3dadd(128.23, 104.97, 0.00, 1.20)}
{pt3dadd(126.01, 104.47, 0.00, 1.20)}
{pt3dadd(122.88, 102.98, 0.00, 1.20)}

{create dendA1_010010010010000}
{dendA1_01001001001000 connect dendA1_010010010010000(0), 1}
{access dendA1_010010010010000}
{nseg = 2}
{pt3dclear()}
{pt3dadd(122.88, 102.98, 0.00, 0.60)}
{pt3dadd(121.40, 100.49, 1.76, 0.60)}
{pt3dadd(119.37, 97.33, 1.76, 0.60)}

{create dendA1_010010010010001}
{dendA1_01001001001000 connect dendA1_010010010010001(0), 1}
{access dendA1_010010010010001}
{nseg = 2}
{pt3dclear()}
{pt3dadd(122.88, 102.98, 0.00, 0.60)}
{pt3dadd(121.40, 104.97, 0.00, 0.60)}
{pt3dadd(120.66, 107.30, 0.00, 0.60)}

{create dendA1_01001001001001}
{dendA1_0100100100100 connect dendA1_01001001001001(0), 1}
{access dendA1_01001001001001}
{nseg = 3}
{pt3dclear()}
{pt3dadd(128.23, 104.97, 0.00, 0.60)}
{pt3dadd(128.73, 107.04, 0.44, 0.60)}
{pt3dadd(129.65, 108.36, 0.44, 0.60)}
{pt3dadd(131.13, 110.36, 1.76, 0.60)}
{pt3dadd(133.16, 112.35, 1.28, 0.60)}

{create dendA1_0100100100101}
{dendA1_010010010010 connect dendA1_0100100100101(0), 1}
{access dendA1_0100100100101}
{nseg = 2}
{pt3dclear()}
{pt3dadd(134.13, 105.14, 0.00, 0.60)}
{pt3dadd(134.64, 107.53, 0.04, 0.60)}
{pt3dadd(135.56, 109.86, 0.04, 0.60)}
{pt3dadd(137.59, 112.52, 0.04, 0.60)}

{create dendA1_01001001001010}
{dendA1_0100100100101 connect dendA1_01001001001010(0), 1}
{access dendA1_01001001001010}
{nseg = 3}
{pt3dclear()}
{pt3dadd(137.59, 112.52, 0.04, 0.60)}
{pt3dadd(136.11, 114.34, 0.04, 0.60)}
{pt3dadd(133.53, 115.67, 0.04, 0.60)}
{pt3dadd(130.21, 116.67, 0.04, 0.60)}

{create dendA1_01001001001011}
{dendA1_0100100100101 connect dendA1_01001001001011(0), 1}
{access dendA1_01001001001011}
{nseg = 1}
{pt3dclear()}
{pt3dadd(137.59, 112.52, 0.04, 0.60)}
{pt3dadd(138.88, 113.68, -0.36, 0.60)}

{create dendA1_010010010010110}
{dendA1_01001001001011 connect dendA1_010010010010110(0), 1}
{access dendA1_010010010010110}
{nseg = 1}
{pt3dclear()}
{pt3dadd(138.88, 113.68, -0.36, 0.60)}
{pt3dadd(138.69, 115.67, -0.36, 0.60)}
{pt3dadd(138.69, 117.00, 0.24, 0.60)}

{create dendA1_0100100100101100}
{dendA1_010010010010110 connect dendA1_0100100100101100(0), 1}
{access dendA1_0100100100101100}
{nseg = 2}
{pt3dclear()}
{pt3dadd(138.69, 117.00, 0.24, 0.60)}
{pt3dadd(136.48, 117.83, 0.24, 0.60)}
{pt3dadd(134.64, 118.83, 0.24, 0.60)}

{create dendA1_0100100100101101}
{dendA1_010010010010110 connect dendA1_0100100100101101(0), 1}
{access dendA1_0100100100101101}
{nseg = 1}
{pt3dclear()}
{pt3dadd(138.69, 117.00, 0.24, 0.60)}
{pt3dadd(139.25, 119.00, -0.08, 0.60)}

{create dendA1_01001001001011010}
{dendA1_0100100100101101 connect dendA1_01001001001011010(0), 1}
{access dendA1_01001001001011010}
{nseg = 1}
{pt3dclear()}
{pt3dadd(139.25, 119.00, -0.08, 0.30)}
{pt3dadd(142.38, 121.49, -2.64, 0.30)}

{create dendA1_01001001001011011}
{dendA1_0100100100101101 connect dendA1_01001001001011011(0), 1}
{access dendA1_01001001001011011}
{nseg = 1}
{pt3dclear()}
{pt3dadd(139.25, 119.00, -0.08, 0.30)}
{pt3dadd(143.31, 120.16, 0.00, 0.30)}

{create dendA1_010010010010111}
{dendA1_01001001001011 connect dendA1_010010010010111(0), 1}
{access dendA1_010010010010111}
{nseg = 3}
{pt3dclear()}
{pt3dadd(138.88, 113.68, -0.36, 0.60)}
{pt3dadd(141.09, 112.68, 0.16, 0.60)}
{pt3dadd(142.57, 111.19, 0.16, 0.60)}
{pt3dadd(143.31, 109.69, -0.40, 0.30)}
{pt3dadd(142.75, 107.53, -0.40, 0.30)}

{create dendA1_010010010011}
{dendA1_01001001001 connect dendA1_010010010011(0), 1}
{access dendA1_010010010011}
{nseg = 2}
{pt3dclear()}
{pt3dadd(132.29, 94.67, -0.44, 1.80)}
{pt3dadd(134.08, 95.24, 0.04, 1.80)}
{pt3dadd(135.56, 95.24, -0.36, 1.20)}
{pt3dadd(137.59, 95.41, -0.36, 1.20)}
{pt3dadd(139.06, 95.91, 0.00, 1.20)}
{pt3dadd(140.36, 97.57, -0.32, 1.20)}
{pt3dadd(142.20, 99.23, 0.20, 1.80)}

{create dendA1_0100100100110}
{dendA1_010010010011 connect dendA1_0100100100110(0), 1}
{access dendA1_0100100100110}
{nseg = 1}
{pt3dclear()}
{pt3dadd(142.20, 99.23, 0.20, 1.80)}
{pt3dadd(143.12, 101.22, -0.80, 1.80)}
{pt3dadd(144.05, 103.55, -0.04, 1.80)}

{create dendA1_01001001001100}
{dendA1_0100100100110 connect dendA1_01001001001100(0), 1}
{access dendA1_01001001001100}
{nseg = 3}
{pt3dclear()}
{pt3dadd(144.05, 103.55, -0.04, 1.20)}
{pt3dadd(141.65, 104.21, 0.16, 1.20)}
{pt3dadd(139.80, 104.88, 0.16, 1.20)}
{pt3dadd(138.69, 105.71, 0.16, 1.20)}
{pt3dadd(138.51, 106.70, 0.16, 1.20)}
{pt3dadd(139.06, 108.20, 1.28, 1.20)}
{pt3dadd(140.54, 110.19, 1.40, 1.20)}
{pt3dadd(141.46, 112.35, 1.68, 1.20)}

{create dendA1_010010010011000}
{dendA1_01001001001100 connect dendA1_010010010011000(0), 1}
{access dendA1_010010010011000}
{nseg = 2}
{pt3dclear()}
{pt3dadd(141.46, 112.35, 1.68, 1.20)}
{pt3dadd(140.91, 114.34, 2.64, 1.20)}
{pt3dadd(140.91, 116.84, 2.64, 1.20)}
{pt3dadd(142.38, 117.83, 2.64, 0.60)}
{pt3dadd(144.23, 118.33, 1.96, 0.60)}

{create dendA1_010010010011001}
{dendA1_01001001001100 connect dendA1_010010010011001(0), 1}
{access dendA1_010010010011001}
{nseg = 5}
{pt3dclear()}
{pt3dadd(141.46, 112.35, 1.68, 0.60)}
{pt3dadd(143.86, 113.18, 1.72, 0.60)}
{pt3dadd(146.63, 115.01, 3.56, 0.60)}
{pt3dadd(149.21, 116.17, 3.56, 0.60)}
{pt3dadd(152.72, 117.50, 3.52, 0.60)}
{pt3dadd(156.78, 119.66, 3.48, 0.60)}

{create dendA1_01001001001101}
{dendA1_0100100100110 connect dendA1_01001001001101(0), 1}
{access dendA1_01001001001101}
{nseg = 2}
{pt3dclear()}
{pt3dadd(144.05, 103.55, -0.04, 1.20)}
{pt3dadd(145.89, 104.71, -0.48, 1.20)}
{pt3dadd(147.55, 106.04, -0.04, 1.20)}
{pt3dadd(148.47, 108.20, 1.40, 1.80)}
{pt3dadd(148.84, 110.03, 1.60, 1.80)}
{pt3dadd(148.66, 111.52, 0.72, 1.80)}

{create dendA1_010010010011010}
{dendA1_01001001001101 connect dendA1_010010010011010(0), 1}
{access dendA1_010010010011010}
{nseg = 1}
{pt3dclear()}
{pt3dadd(148.66, 111.52, 0.72, 1.80)}
{pt3dadd(147.18, 111.85, 1.40, 1.80)}
{pt3dadd(147.00, 113.35, 1.36, 1.80)}
{pt3dadd(147.00, 114.89, 0.68, 1.80)}

{create dendA1_0100100100110100}
{dendA1_010010010011010 connect dendA1_0100100100110100(0), 1}
{access dendA1_0100100100110100}
{nseg = 1}
{pt3dclear()}
{pt3dadd(147.00, 114.89, 0.68, 1.20)}
{pt3dadd(145.89, 115.89, -0.20, 1.20)}
{pt3dadd(145.15, 116.89, -0.20, 1.20)}
{pt3dadd(144.41, 118.55, -1.04, 1.20)}

{create dendA1_01001001001101000}
{dendA1_0100100100110100 connect dendA1_01001001001101000(0), 1}
{access dendA1_01001001001101000}
{nseg = 3}
{pt3dclear()}
{pt3dadd(144.41, 118.55, -1.04, 1.20)}
{pt3dadd(144.05, 120.37, -1.48, 1.20)}
{pt3dadd(144.23, 122.87, -0.28, 1.20)}
{pt3dadd(144.78, 126.35, 0.64, 1.20)}
{pt3dadd(145.34, 129.01, 0.24, 1.80)}
{pt3dadd(146.07, 131.17, -0.84, 1.80)}
{pt3dadd(146.81, 133.83, -0.44, 1.80)}

{create dendA1_010010010011010000}
{dendA1_01001001001101000 connect dendA1_010010010011010000(0), 1}
{access dendA1_010010010011010000}
{nseg = 2}
{pt3dclear()}
{pt3dadd(146.81, 133.83, -0.44, 1.20)}
{pt3dadd(146.26, 136.15, -1.96, 1.20)}
{pt3dadd(145.71, 137.82, -1.40, 1.20)}
{pt3dadd(144.05, 138.65, -2.84, 1.20)}
{pt3dadd(142.20, 139.64, -4.00, 1.20)}
{pt3dadd(140.72, 140.31, -3.32, 1.20)}

{create dendA1_010010010011010001}
{dendA1_01001001001101000 connect dendA1_010010010011010001(0), 1}
{access dendA1_010010010011010001}
{nseg = 3}
{pt3dclear()}
{pt3dadd(146.81, 133.83, -0.44, 1.20)}
{pt3dadd(148.47, 135.82, 0.00, 1.20)}
{pt3dadd(149.58, 138.15, -0.16, 1.20)}
{pt3dadd(150.32, 140.31, -0.36, 1.80)}
{pt3dadd(150.69, 142.63, -1.12, 1.80)}
{pt3dadd(152.53, 145.79, 0.04, 1.20)}

{create dendA1_01001001001101001}
{dendA1_0100100100110100 connect dendA1_01001001001101001(0), 1}
{access dendA1_01001001001101001}
{nseg = 3}
{pt3dclear()}
{pt3dadd(144.41, 118.55, -1.04, 0.60)}
{pt3dadd(146.07, 120.37, -1.44, 0.60)}
{pt3dadd(147.74, 122.20, -1.44, 0.60)}
{pt3dadd(149.58, 123.70, -2.32, 0.60)}
{pt3dadd(152.53, 124.03, -2.24, 0.60)}

{create dendA1_0100100100110101}
{dendA1_010010010011010 connect dendA1_0100100100110101(0), 1}
{access dendA1_0100100100110101}
{nseg = 2}
{pt3dclear()}
{pt3dadd(147.00, 114.89, 0.68, 1.20)}
{pt3dadd(149.40, 118.21, 0.84, 1.20)}
{pt3dadd(151.24, 120.54, 0.84, 1.20)}
{pt3dadd(152.35, 122.53, 0.64, 1.20)}
{pt3dadd(152.53, 124.19, 0.12, 1.20)}

{create dendA1_01001001001101010}
{dendA1_0100100100110101 connect dendA1_01001001001101010(0), 1}
{access dendA1_01001001001101010}
{nseg = 4}
{pt3dclear()}
{pt3dadd(152.53, 124.19, 0.12, 1.20)}
{pt3dadd(150.32, 124.69, 0.40, 1.20)}
{pt3dadd(149.03, 125.52, 0.40, 1.20)}
{pt3dadd(148.29, 126.69, 0.40, 1.20)}
{pt3dadd(148.29, 128.85, 0.40, 1.20)}
{pt3dadd(148.84, 131.00, -1.28, 0.60)}
{pt3dadd(149.76, 132.83, -1.32, 0.60)}
{pt3dadd(151.24, 135.49, -2.04, 0.60)}
{pt3dadd(152.90, 137.82, -2.04, 0.60)}

{create dendA1_01001001001101011}
{dendA1_0100100100110101 connect dendA1_01001001001101011(0), 1}
{access dendA1_01001001001101011}
{nseg = 1}
{pt3dclear()}
{pt3dadd(152.53, 124.19, 0.12, 1.80)}
{pt3dadd(153.64, 127.18, 0.52, 1.80)}
{pt3dadd(154.93, 130.01, -0.52, 1.80)}

{create dendA1_010010010011010110}
{dendA1_01001001001101011 connect dendA1_010010010011010110(0), 1}
{access dendA1_010010010011010110}
{nseg = 2}
{pt3dclear()}
{pt3dadd(154.93, 130.01, -0.52, 1.20)}
{pt3dadd(155.48, 132.17, 0.28, 1.20)}
{pt3dadd(156.59, 134.00, 0.28, 1.20)}
{pt3dadd(156.59, 135.82, 0.28, 1.20)}
{pt3dadd(156.04, 137.15, 0.28, 1.20)}
{pt3dadd(154.93, 137.98, 0.28, 1.80)}
{pt3dadd(152.53, 139.64, 1.00, 1.80)}

{create dendA1_010010010011010111}
{dendA1_01001001001101011 connect dendA1_010010010011010111(0), 1}
{access dendA1_010010010011010111}
{nseg = 2}
{pt3dclear()}
{pt3dadd(154.93, 130.01, -0.52, 1.20)}
{pt3dadd(156.96, 129.84, -0.96, 1.20)}
{pt3dadd(158.62, 131.34, -0.64, 0.60)}
{pt3dadd(159.36, 133.00, -0.12, 0.60)}

{create dendA1_010010010011011}
{dendA1_01001001001101 connect dendA1_010010010011011(0), 1}
{access dendA1_010010010011011}
{nseg = 2}
{pt3dclear()}
{pt3dadd(148.66, 111.52, 0.72, 1.80)}
{pt3dadd(150.50, 113.23, 0.76, 1.80)}
{pt3dadd(151.98, 115.22, 0.76, 1.80)}
{pt3dadd(153.64, 117.22, 1.36, 1.80)}

{create dendA1_0100100100110110}
{dendA1_010010010011011 connect dendA1_0100100100110110(0), 1}
{access dendA1_0100100100110110}
{nseg = 2}
{pt3dclear()}
{pt3dadd(153.64, 117.22, 1.36, 1.80)}
{pt3dadd(154.75, 120.71, 0.64, 1.80)}
{pt3dadd(156.22, 123.20, 0.56, 1.80)}
{pt3dadd(158.07, 126.02, 0.28, 1.80)}
{pt3dadd(160.84, 128.85, -1.00, 1.80)}

{create dendA1_01001001001101100}
{dendA1_0100100100110110 connect dendA1_01001001001101100(0), 1}
{access dendA1_01001001001101100}
{nseg = 1}
{pt3dclear()}
{pt3dadd(160.84, 128.85, -1.00, 2.10)}
{pt3dadd(162.13, 131.00, -1.16, 2.10)}
{pt3dadd(163.42, 133.00, -1.16, 1.80)}

{create dendA1_010010010011011000}
{dendA1_01001001001101100 connect dendA1_010010010011011000(0), 1}
{access dendA1_010010010011011000}
{nseg = 3}
{pt3dclear()}
{pt3dadd(163.42, 133.00, -1.16, 1.80)}
{pt3dadd(161.94, 135.32, -2.40, 1.80)}
{pt3dadd(160.28, 137.32, -2.40, 1.80)}
{pt3dadd(158.81, 139.81, -2.40, 1.80)}
{pt3dadd(157.15, 140.81, -1.12, 1.80)}
{pt3dadd(156.41, 142.97, -1.12, 1.80)}
{pt3dadd(156.22, 144.96, -1.12, 1.80)}
{pt3dadd(156.04, 147.12, -1.12, 1.80)}

{create dendA1_0100100100110110000}
{dendA1_010010010011011000 connect dendA1_0100100100110110000(0), 1}
{access dendA1_0100100100110110000}
{nseg = 1}
{pt3dclear()}
{pt3dadd(156.04, 147.12, -1.12, 1.20)}
{pt3dadd(153.64, 147.62, -1.12, 1.20)}
{pt3dadd(151.61, 147.28, -1.12, 1.20)}

{create dendA1_0100100100110110001}
{dendA1_010010010011011000 connect dendA1_0100100100110110001(0), 1}
{access dendA1_0100100100110110001}
{nseg = 2}
{pt3dclear()}
{pt3dadd(156.04, 147.12, -1.12, 1.80)}
{pt3dadd(156.22, 150.27, -1.28, 1.80)}
{pt3dadd(156.59, 152.60, -1.64, 1.80)}
{pt3dadd(156.78, 155.59, -1.08, 1.80)}
{pt3dadd(157.33, 157.58, -0.60, 1.80)}
{pt3dadd(158.25, 158.58, -0.60, 1.20)}

{create dendA1_010010010011011001}
{dendA1_01001001001101100 connect dendA1_010010010011011001(0), 1}
{access dendA1_010010010011011001}
{nseg = 1}
{pt3dclear()}
{pt3dadd(163.42, 133.00, -1.16, 1.80)}
{pt3dadd(165.82, 134.83, -1.68, 1.80)}

{create dendA1_0100100100110110010}
{dendA1_010010010011011001 connect dendA1_0100100100110110010(0), 1}
{access dendA1_0100100100110110010}
{nseg = 2}
{pt3dclear()}
{pt3dadd(165.82, 134.83, -1.68, 1.20)}
{pt3dadd(165.82, 137.48, -1.60, 1.20)}
{pt3dadd(165.45, 140.31, -1.60, 1.80)}
{pt3dadd(165.26, 142.63, 0.40, 1.80)}
{pt3dadd(165.26, 144.13, 0.40, 1.80)}

{create dendA1_01001001001101100100}
{dendA1_0100100100110110010 connect dendA1_01001001001101100100(0), 1}
{access dendA1_01001001001101100100}
{nseg = 3}
{pt3dclear()}
{pt3dadd(165.26, 144.13, 0.40, 1.20)}
{pt3dadd(162.86, 144.29, 0.12, 1.20)}
{pt3dadd(160.65, 144.79, 0.12, 1.20)}
{pt3dadd(158.99, 146.12, 0.12, 1.20)}
{pt3dadd(158.62, 147.95, -1.28, 0.60)}
{pt3dadd(159.36, 150.11, -1.28, 0.60)}

{create dendA1_01001001001101100101}
{dendA1_0100100100110110010 connect dendA1_01001001001101100101(0), 1}
{access dendA1_01001001001101100101}
{nseg = 1}
{pt3dclear()}
{pt3dadd(165.26, 144.13, 0.40, 2.10)}
{pt3dadd(166.19, 145.96, 0.68, 2.10)}

{create dendA1_010010010011011001010}
{dendA1_01001001001101100101 connect dendA1_010010010011011001010(0), 1}
{access dendA1_010010010011011001010}
{nseg = 2}
{pt3dclear()}
{pt3dadd(166.19, 145.96, 0.68, 1.20)}
{pt3dadd(164.53, 147.95, -0.20, 1.20)}
{pt3dadd(162.86, 149.78, -0.20, 1.80)}
{pt3dadd(161.94, 151.60, -0.80, 1.80)}

{create dendA1_0100100100110110010100}
{dendA1_010010010011011001010 connect dendA1_0100100100110110010100(0), 1}
{access dendA1_0100100100110110010100}
{nseg = 1}
{pt3dclear()}
{pt3dadd(161.94, 151.60, -0.80, 1.80)}
{pt3dadd(161.02, 152.93, -1.96, 1.80)}
{pt3dadd(160.47, 154.59, -2.08, 1.20)}
{pt3dadd(159.91, 156.75, -1.44, 0.60)}

{create dendA1_0100100100110110010101}
{dendA1_010010010011011001010 connect dendA1_0100100100110110010101(0), 1}
{access dendA1_0100100100110110010101}
{nseg = 2}
{pt3dclear()}
{pt3dadd(161.94, 151.60, -0.80, 0.60)}
{pt3dadd(163.42, 152.93, -0.76, 0.60)}
{pt3dadd(163.79, 154.26, -0.76, 0.60)}
{pt3dadd(163.79, 155.42, -0.76, 0.60)}

{create dendA1_010010010011011001011}
{dendA1_01001001001101100101 connect dendA1_010010010011011001011(0), 1}
{access dendA1_010010010011011001011}
{nseg = 1}
{pt3dclear()}
{pt3dadd(166.19, 145.96, 0.68, 1.80)}
{pt3dadd(168.22, 147.62, 1.12, 1.80)}
{pt3dadd(169.32, 149.28, 1.12, 1.80)}
{pt3dadd(169.32, 150.94, 0.20, 2.10)}

{create dendA1_0100100100110110010110}
{dendA1_010010010011011001011 connect dendA1_0100100100110110010110(0), 1}
{access dendA1_0100100100110110010110}
{nseg = 2}
{pt3dclear()}
{pt3dadd(169.32, 150.94, 0.20, 1.20)}
{pt3dadd(167.11, 151.94, 0.20, 1.20)}
{pt3dadd(164.71, 152.27, -1.60, 0.60)}

{create dendA1_0100100100110110010111}
{dendA1_010010010011011001011 connect dendA1_0100100100110110010111(0), 1}
{access dendA1_0100100100110110010111}
{nseg = 1}
{pt3dclear()}
{pt3dadd(169.32, 150.94, 0.20, 1.80)}
{pt3dadd(169.51, 153.43, 0.36, 1.80)}

{create dendA1_0100100100110110011}
{dendA1_010010010011011001 connect dendA1_0100100100110110011(0), 1}
{access dendA1_0100100100110110011}
{nseg = 2}
{pt3dclear()}
{pt3dadd(165.82, 134.83, -1.68, 1.80)}
{pt3dadd(168.58, 134.66, -1.68, 1.80)}
{pt3dadd(171.35, 135.16, -1.68, 1.80)}
{pt3dadd(174.49, 135.49, -1.68, 1.80)}

{create dendA1_01001001001101101}
{dendA1_0100100100110110 connect dendA1_01001001001101101(0), 1}
{access dendA1_01001001001101101}
{nseg = 3}
{pt3dclear()}
{pt3dadd(160.84, 128.85, -1.00, 1.20)}
{pt3dadd(164.71, 130.01, -1.00, 1.20)}
{pt3dadd(166.37, 131.50, -1.00, 1.20)}
{pt3dadd(169.51, 132.67, -1.00, 1.20)}
{pt3dadd(170.80, 134.00, -2.20, 1.20)}
{pt3dadd(173.38, 137.32, -2.20, 1.20)}

{create dendA1_0100100100110111}
{dendA1_010010010011011 connect dendA1_0100100100110111(0), 1}
{access dendA1_0100100100110111}
{nseg = 5}
{pt3dclear()}
{pt3dadd(153.64, 117.22, 1.36, 1.80)}
{pt3dadd(155.67, 117.05, 1.96, 1.80)}
{pt3dadd(157.51, 117.88, 1.96, 1.80)}
{pt3dadd(158.81, 119.88, 1.96, 1.80)}
{pt3dadd(159.36, 121.87, 1.96, 1.80)}
{pt3dadd(160.47, 124.53, 1.64, 1.20)}
{pt3dadd(162.13, 126.19, 1.64, 1.20)}
{pt3dadd(164.53, 128.85, 2.80, 1.20)}
{pt3dadd(167.11, 131.67, 2.16, 1.80)}
{pt3dadd(167.85, 133.33, 4.20, 1.80)}
{pt3dadd(169.69, 135.82, 3.72, 1.80)}
{pt3dadd(170.98, 137.65, 3.72, 1.80)}

{create dendA1_0100100100111}
{dendA1_010010010011 connect dendA1_0100100100111(0), 1}
{access dendA1_0100100100111}
{nseg = 1}
{pt3dclear()}
{pt3dadd(142.20, 99.23, 0.20, 3.00)}
{pt3dadd(143.58, 99.20, -0.64, 3.00)}

{create dendA1_01001001001110}
{dendA1_0100100100111 connect dendA1_01001001001110(0), 1}
{access dendA1_01001001001110}
{nseg = 3}
{pt3dclear()}
{pt3dadd(143.58, 99.20, -0.64, 0.60)}
{pt3dadd(145.61, 101.36, -1.12, 0.60)}
{pt3dadd(147.09, 102.85, -1.12, 0.60)}
{pt3dadd(148.75, 104.52, -1.12, 0.60)}
{pt3dadd(150.41, 105.51, -1.12, 0.60)}
{pt3dadd(151.89, 106.51, -1.12, 1.20)}
{pt3dadd(152.99, 107.51, -0.92, 1.80)}

{create dendA1_010010010011100}
{dendA1_01001001001110 connect dendA1_010010010011100(0), 1}
{access dendA1_010010010011100}
{nseg = 1}
{pt3dclear()}
{pt3dadd(152.99, 107.51, -0.92, 1.20)}
{pt3dadd(153.73, 109.67, -0.56, 1.20)}
{pt3dadd(154.10, 111.99, -0.56, 1.20)}

{create dendA1_0100100100111000}
{dendA1_010010010011100 connect dendA1_0100100100111000(0), 1}
{access dendA1_0100100100111000}
{nseg = 1}
{pt3dclear()}
{pt3dadd(154.10, 111.99, -0.56, 1.20)}
{pt3dadd(152.44, 112.66, -2.00, 1.20)}
{pt3dadd(151.70, 113.98, -2.00, 1.20)}
{pt3dadd(152.44, 115.48, -2.00, 1.20)}

{create dendA1_0100100100111001}
{dendA1_010010010011100 connect dendA1_0100100100111001(0), 1}
{access dendA1_0100100100111001}
{nseg = 2}
{pt3dclear()}
{pt3dadd(154.10, 111.99, -0.56, 1.20)}
{pt3dadd(155.02, 113.65, -1.20, 1.20)}
{pt3dadd(156.13, 115.48, -1.20, 1.20)}
{pt3dadd(157.79, 116.48, -1.20, 1.20)}
{pt3dadd(159.82, 118.14, -1.20, 1.20)}
{pt3dadd(162.22, 119.63, -1.20, 1.20)}

{create dendA1_010010010011101}
{dendA1_01001001001110 connect dendA1_010010010011101(0), 1}
{access dendA1_010010010011101}
{nseg = 3}
{pt3dclear()}
{pt3dadd(152.99, 107.51, -0.92, 1.80)}
{pt3dadd(154.65, 107.01, 0.32, 1.80)}
{pt3dadd(156.13, 105.84, 0.32, 1.80)}
{pt3dadd(157.79, 103.85, 0.72, 1.80)}
{pt3dadd(158.71, 103.35, 1.24, 1.80)}
{pt3dadd(160.37, 103.85, 2.08, 1.80)}
{pt3dadd(161.66, 104.85, 2.32, 1.80)}
{pt3dadd(162.22, 106.01, 1.88, 1.80)}
{pt3dadd(162.77, 108.17, 1.96, 1.20)}

{create dendA1_01001001001111}
{dendA1_0100100100111 connect dendA1_01001001001111(0), 1}
{access dendA1_01001001001111}
{nseg = 1}
{pt3dclear()}
{pt3dadd(143.58, 99.20, -0.64, 1.80)}
{pt3dadd(145.61, 98.54, 0.52, 1.80)}
{pt3dadd(146.90, 98.04, 0.52, 1.80)}

{create dendA1_010010010011110}
{dendA1_01001001001111 connect dendA1_010010010011110(0), 1}
{access dendA1_010010010011110}
{nseg = 1}
{pt3dclear()}
{pt3dadd(146.90, 98.04, 0.52, 1.80)}
{pt3dadd(149.30, 98.20, 0.48, 1.80)}
{pt3dadd(150.41, 98.37, 0.92, 1.80)}

{create dendA1_0100100100111100}
{dendA1_010010010011110 connect dendA1_0100100100111100(0), 1}
{access dendA1_0100100100111100}
{nseg = 2}
{pt3dclear()}
{pt3dadd(150.41, 98.37, 0.92, 0.60)}
{pt3dadd(151.33, 101.03, 0.92, 0.60)}
{pt3dadd(152.07, 102.69, 0.92, 0.60)}
{pt3dadd(153.73, 102.85, 0.92, 0.60)}
{pt3dadd(155.02, 103.19, 0.88, 0.60)}

{create dendA1_0100100100111101}
{dendA1_010010010011110 connect dendA1_0100100100111101(0), 1}
{access dendA1_0100100100111101}
{nseg = 1}
{pt3dclear()}
{pt3dadd(150.41, 98.37, 0.92, 1.80)}
{pt3dadd(151.70, 97.04, 1.00, 1.80)}

{create dendA1_01001001001111010}
{dendA1_0100100100111101 connect dendA1_01001001001111010(0), 1}
{access dendA1_01001001001111010}
{nseg = 3}
{pt3dclear()}
{pt3dadd(151.70, 97.04, 1.00, 1.80)}
{pt3dadd(153.36, 97.87, 1.00, 1.80)}
{pt3dadd(154.65, 97.70, 1.00, 1.80)}
{pt3dadd(156.50, 97.04, 1.00, 1.80)}
{pt3dadd(158.53, 96.21, 1.00, 1.80)}
{pt3dadd(160.37, 95.05, 0.16, 1.80)}
{pt3dadd(162.77, 93.72, 0.08, 1.80)}
{pt3dadd(163.88, 95.05, 0.08, 1.80)}
{pt3dadd(164.43, 96.21, 0.08, 1.80)}
{pt3dadd(165.54, 97.21, 0.08, 1.20)}
{pt3dadd(167.20, 98.87, 1.48, 0.60)}

{create dendA1_01001001001111011}
{dendA1_0100100100111101 connect dendA1_01001001001111011(0), 1}
{access dendA1_01001001001111011}
{nseg = 4}
{pt3dclear()}
{pt3dadd(151.70, 97.04, 1.00, 1.20)}
{pt3dadd(151.70, 95.55, -0.08, 1.20)}
{pt3dadd(151.89, 93.55, 0.16, 1.20)}
{pt3dadd(152.07, 91.72, 0.16, 1.20)}
{pt3dadd(153.18, 90.73, 0.16, 1.20)}
{pt3dadd(155.21, 89.57, 0.96, 1.20)}
{pt3dadd(156.13, 88.57, 0.92, 1.20)}
{pt3dadd(156.50, 86.24, 1.56, 1.20)}
{pt3dadd(156.50, 84.25, 1.52, 0.60)}
{pt3dadd(155.58, 82.42, 1.48, 0.60)}

{create dendA1_010010010011111}
{dendA1_01001001001111 connect dendA1_010010010011111(0), 1}
{access dendA1_010010010011111}
{nseg = 6}
{pt3dclear()}
{pt3dadd(146.90, 98.04, 0.52, 1.20)}
{pt3dadd(146.54, 94.05, 0.28, 1.20)}
{pt3dadd(145.80, 91.39, 0.28, 1.20)}
{pt3dadd(144.32, 88.73, 0.40, 1.20)}
{pt3dadd(142.66, 86.24, 0.96, 1.20)}
{pt3dadd(141.00, 84.75, 1.64, 1.20)}
{pt3dadd(138.97, 84.25, 2.24, 1.80)}
{pt3dadd(138.23, 84.58, 2.24, 1.80)}
{pt3dadd(136.57, 83.42, 3.60, 1.80)}
{pt3dadd(135.28, 81.76, 4.20, 1.80)}
{pt3dadd(134.54, 79.93, 4.20, 1.20)}
{pt3dadd(133.62, 78.27, 4.20, 1.20)}
{pt3dadd(132.88, 76.28, 4.20, 1.20)}
{pt3dadd(132.14, 73.78, 4.04, 1.20)}
{pt3dadd(131.78, 71.79, 4.04, 1.20)}

{create dendA1_0100100101}
{dendA1_010010010 connect dendA1_0100100101(0), 1}
{access dendA1_0100100101}
{nseg = 1}
{pt3dclear()}
{pt3dadd(113.10, 64.61, 1.28, 2.10)}
{pt3dadd(114.78, 66.16, 1.12, 2.10)}
{pt3dadd(116.25, 66.99, 0.68, 1.80)}
{pt3dadd(117.73, 67.98, 0.40, 2.10)}
{pt3dadd(118.28, 68.82, 0.80, 2.10)}

{create dendA1_01001001010}
{dendA1_0100100101 connect dendA1_01001001010(0), 1}
{access dendA1_01001001010}
{nseg = 1}
{pt3dclear()}
{pt3dadd(118.28, 68.82, 0.80, 2.10)}
{pt3dadd(119.94, 70.64, 1.12, 2.10)}
{pt3dadd(122.34, 72.97, 1.88, 2.10)}

{create dendA1_010010010100}
{dendA1_01001001010 connect dendA1_010010010100(0), 1}
{access dendA1_010010010100}
{nseg = 5}
{pt3dclear()}
{pt3dadd(122.34, 72.97, 1.88, 1.20)}
{pt3dadd(122.34, 75.46, 0.68, 1.20)}
{pt3dadd(123.08, 77.79, -1.44, 1.20)}
{pt3dadd(124.55, 80.61, -1.84, 1.20)}
{pt3dadd(125.66, 83.27, -2.28, 1.20)}
{pt3dadd(127.14, 86.92, -2.72, 1.20)}
{pt3dadd(127.32, 89.41, -4.16, 1.20)}
{pt3dadd(127.88, 92.24, -4.08, 1.20)}
{pt3dadd(128.61, 94.73, -5.24, 1.20)}

{create dendA1_0100100101000}
{dendA1_010010010100 connect dendA1_0100100101000(0), 1}
{access dendA1_0100100101000}
{nseg = 2}
{pt3dclear()}
{pt3dadd(128.61, 94.73, -5.24, 0.60)}
{pt3dadd(127.88, 95.89, -5.32, 0.60)}
{pt3dadd(127.51, 97.55, -5.32, 0.60)}
{pt3dadd(127.32, 99.21, -5.40, 0.60)}
{pt3dadd(127.69, 101.04, -5.40, 0.60)}

{create dendA1_01001001010000}
{dendA1_0100100101000 connect dendA1_01001001010000(0), 1}
{access dendA1_01001001010000}
{nseg = 3}
{pt3dclear()}
{pt3dadd(127.69, 101.04, -5.40, 0.60)}
{pt3dadd(126.03, 101.54, -6.28, 0.60)}
{pt3dadd(123.82, 102.20, -6.28, 0.60)}
{pt3dadd(121.97, 102.04, -6.28, 0.60)}
{pt3dadd(120.50, 101.54, -6.28, 0.60)}
{pt3dadd(119.02, 102.04, -6.28, 0.60)}
{pt3dadd(117.91, 102.70, -6.28, 0.60)}

{create dendA1_01001001010001}
{dendA1_0100100101000 connect dendA1_01001001010001(0), 1}
{access dendA1_01001001010001}
{nseg = 3}
{pt3dclear()}
{pt3dadd(127.69, 101.04, -5.40, 0.60)}
{pt3dadd(128.80, 102.70, -5.64, 0.60)}
{pt3dadd(129.72, 104.36, -5.64, 0.60)}
{pt3dadd(131.20, 107.02, -6.36, 0.60)}
{pt3dadd(131.75, 108.85, -7.56, 0.60)}
{pt3dadd(131.93, 111.01, -7.56, 0.60)}

{create dendA1_010010010100010}
{dendA1_01001001010001 connect dendA1_010010010100010(0), 1}
{access dendA1_010010010100010}
{nseg = 1}
{pt3dclear()}
{pt3dadd(131.93, 111.01, -7.56, 0.60)}
{pt3dadd(131.20, 112.50, -7.56, 0.60)}

{create dendA1_0100100101000100}
{dendA1_010010010100010 connect dendA1_0100100101000100(0), 1}
{access dendA1_0100100101000100}
{nseg = 3}
{pt3dclear()}
{pt3dadd(131.20, 112.50, -7.56, 0.60)}
{pt3dadd(130.09, 113.17, -8.00, 0.60)}
{pt3dadd(128.61, 113.83, -8.00, 0.60)}
{pt3dadd(127.88, 114.50, -8.00, 0.60)}
{pt3dadd(127.88, 115.99, -8.00, 0.60)}
{pt3dadd(127.88, 117.49, -8.00, 0.60)}
{pt3dadd(127.14, 118.15, -8.00, 0.60)}
{pt3dadd(125.66, 118.65, -8.00, 0.60)}

{create dendA1_0100100101000101}
{dendA1_010010010100010 connect dendA1_0100100101000101(0), 1}
{access dendA1_0100100101000101}
{nseg = 2}
{pt3dclear()}
{pt3dadd(131.20, 112.50, -7.56, 0.60)}
{pt3dadd(131.75, 114.00, -7.24, 0.60)}
{pt3dadd(132.12, 115.49, -7.24, 0.60)}
{pt3dadd(132.49, 116.82, -7.24, 0.60)}
{pt3dadd(131.57, 117.65, -7.24, 0.60)}

{create dendA1_010010010100011}
{dendA1_01001001010001 connect dendA1_010010010100011(0), 1}
{access dendA1_010010010100011}
{nseg = 3}
{pt3dclear()}
{pt3dadd(131.93, 111.01, -7.56, 0.60)}
{pt3dadd(133.23, 113.17, -7.56, 0.60)}
{pt3dadd(133.96, 114.83, -7.56, 0.60)}
{pt3dadd(135.07, 116.49, -7.56, 0.60)}
{pt3dadd(135.44, 117.82, -7.56, 0.60)}
{pt3dadd(134.33, 118.82, -7.56, 0.60)}

{create dendA1_0100100101001}
{dendA1_010010010100 connect dendA1_0100100101001(0), 1}
{access dendA1_0100100101001}
{nseg = 2}
{pt3dclear()}
{pt3dadd(128.61, 94.73, -5.24, 1.20)}
{pt3dadd(130.46, 96.89, -5.96, 1.20)}
{pt3dadd(132.12, 98.88, -5.96, 1.20)}
{pt3dadd(133.96, 100.88, -5.96, 1.20)}
{pt3dadd(135.07, 102.37, -5.96, 1.20)}

{create dendA1_01001001010010}
{dendA1_0100100101001 connect dendA1_01001001010010(0), 1}
{access dendA1_01001001010010}
{nseg = 1}
{pt3dclear()}
{pt3dadd(135.07, 102.37, -5.96, 1.20)}
{pt3dadd(135.62, 104.70, -6.04, 1.20)}
{pt3dadd(135.62, 105.19, -6.28, 1.20)}

{create dendA1_010010010100100}
{dendA1_01001001010010 connect dendA1_010010010100100(0), 1}
{access dendA1_010010010100100}
{nseg = 4}
{pt3dclear()}
{pt3dadd(135.62, 105.19, -6.28, 0.60)}
{pt3dadd(134.15, 105.86, -6.28, 0.60)}
{pt3dadd(133.78, 107.02, -6.28, 0.60)}
{pt3dadd(134.33, 108.52, -6.28, 0.60)}
{pt3dadd(135.07, 110.51, -6.28, 0.60)}
{pt3dadd(136.36, 112.84, -6.28, 0.60)}
{pt3dadd(137.10, 114.66, -6.28, 0.60)}
{pt3dadd(138.02, 116.99, -6.28, 0.60)}

{create dendA1_010010010100101}
{dendA1_01001001010010 connect dendA1_010010010100101(0), 1}
{access dendA1_010010010100101}
{nseg = 3}
{pt3dclear()}
{pt3dadd(135.62, 105.19, -6.28, 1.20)}
{pt3dadd(136.55, 107.52, -6.12, 1.20)}
{pt3dadd(137.65, 109.51, -6.12, 1.20)}
{pt3dadd(139.50, 111.67, -6.12, 1.20)}
{pt3dadd(140.97, 114.33, -6.12, 1.20)}
{pt3dadd(141.90, 116.49, -6.12, 1.20)}

{create dendA1_0100100101001010}
{dendA1_010010010100101 connect dendA1_0100100101001010(0), 1}
{access dendA1_0100100101001010}
{nseg = 1}
{pt3dclear()}
{pt3dadd(141.90, 116.49, -6.12, 1.20)}
{pt3dadd(142.25, 119.26, -6.32, 1.20)}
{pt3dadd(142.58, 121.95, -6.32, 1.20)}

{create dendA1_01001001010010100}
{dendA1_0100100101001010 connect dendA1_01001001010010100(0), 1}
{access dendA1_01001001010010100}
{nseg = 2}
{pt3dclear()}
{pt3dadd(142.58, 121.95, -6.32, 0.60)}
{pt3dadd(140.55, 121.62, -6.60, 0.60)}
{pt3dadd(138.71, 121.62, -6.60, 0.60)}
{pt3dadd(136.86, 122.45, -6.60, 0.60)}

{create dendA1_010010010100101000}
{dendA1_01001001010010100 connect dendA1_010010010100101000(0), 1}
{access dendA1_010010010100101000}
{nseg = 3}
{pt3dclear()}
{pt3dadd(136.86, 122.45, -6.60, 0.30)}
{pt3dadd(135.20, 121.79, -5.52, 0.30)}
{pt3dadd(134.09, 121.62, -5.52, 0.30)}
{pt3dadd(132.99, 122.12, -5.52, 0.30)}
{pt3dadd(132.25, 123.11, -6.80, 0.30)}
{pt3dadd(131.88, 123.78, -6.80, 0.30)}
{pt3dadd(131.14, 124.78, -6.80, 0.30)}

{create dendA1_010010010100101001}
{dendA1_01001001010010100 connect dendA1_010010010100101001(0), 1}
{access dendA1_010010010100101001}
{nseg = 1}
{pt3dclear()}
{pt3dadd(136.86, 122.45, -6.60, 0.60)}
{pt3dadd(136.49, 123.94, -6.40, 0.60)}
{pt3dadd(136.49, 125.44, -6.40, 0.60)}

{create dendA1_0100100101001010010}
{dendA1_010010010100101001 connect dendA1_0100100101001010010(0), 1}
{access dendA1_0100100101001010010}
{nseg = 2}
{pt3dclear()}
{pt3dadd(136.49, 125.44, -6.40, 0.60)}
{pt3dadd(134.28, 126.77, -6.36, 0.60)}
{pt3dadd(132.62, 127.93, -6.36, 0.60)}
{pt3dadd(131.88, 128.93, -6.36, 0.60)}

{create dendA1_01001001010010100100}
{dendA1_0100100101001010010 connect dendA1_01001001010010100100(0), 1}
{access dendA1_01001001010010100100}
{nseg = 3}
{pt3dclear()}
{pt3dadd(131.88, 128.93, -6.36, 0.30)}
{pt3dadd(130.04, 127.60, -7.00, 0.30)}
{pt3dadd(129.11, 126.27, -7.00, 0.30)}
{pt3dadd(128.93, 124.61, -7.00, 0.30)}
{pt3dadd(128.38, 122.62, -7.00, 0.30)}

{create dendA1_01001001010010100101}
{dendA1_0100100101001010010 connect dendA1_01001001010010100101(0), 1}
{access dendA1_01001001010010100101}
{nseg = 2}
{pt3dclear()}
{pt3dadd(131.88, 128.93, -6.36, 0.60)}
{pt3dadd(130.77, 130.09, -7.48, 0.60)}
{pt3dadd(130.04, 131.09, -7.48, 0.60)}
{pt3dadd(129.67, 132.08, -8.64, 0.60)}
{pt3dadd(129.67, 133.08, -8.64, 0.60)}

{create dendA1_010010010100101001010}
{dendA1_01001001010010100101 connect dendA1_010010010100101001010(0), 1}
{access dendA1_010010010100101001010}
{nseg = 3}
{pt3dclear()}
{pt3dadd(129.67, 133.08, -8.64, 0.60)}
{pt3dadd(127.82, 133.41, -9.08, 0.60)}
{pt3dadd(126.35, 132.91, -9.08, 0.60)}
{pt3dadd(124.69, 132.42, -10.20, 0.60)}
{pt3dadd(123.39, 131.75, -9.24, 0.30)}
{pt3dadd(122.66, 130.09, -9.24, 0.30)}

{create dendA1_010010010100101001011}
{dendA1_01001001010010100101 connect dendA1_010010010100101001011(0), 1}
{access dendA1_010010010100101001011}
{nseg = 2}
{pt3dclear()}
{pt3dadd(129.67, 133.08, -8.64, 0.60)}
{pt3dadd(129.48, 135.24, -7.68, 0.60)}
{pt3dadd(129.67, 137.40, -7.68, 0.60)}

{create dendA1_0100100101001010011}
{dendA1_010010010100101001 connect dendA1_0100100101001010011(0), 1}
{access dendA1_0100100101001010011}
{nseg = 5}
{pt3dclear()}
{pt3dadd(136.49, 125.44, -6.40, 0.60)}
{pt3dadd(137.60, 127.93, -5.08, 0.60)}
{pt3dadd(138.71, 130.09, -5.08, 0.60)}
{pt3dadd(139.81, 132.25, -5.08, 0.60)}
{pt3dadd(140.00, 133.91, -5.08, 0.60)}
{pt3dadd(139.08, 135.24, -6.36, 0.60)}
{pt3dadd(137.60, 135.24, -6.56, 0.60)}
{pt3dadd(136.12, 134.74, -7.48, 0.60)}
{pt3dadd(135.20, 134.08, -7.48, 0.60)}
{pt3dadd(132.80, 132.25, -7.20, 0.30)}

{create dendA1_01001001010010101}
{dendA1_0100100101001010 connect dendA1_01001001010010101(0), 1}
{access dendA1_01001001010010101}
{nseg = 1}
{pt3dclear()}
{pt3dadd(142.58, 121.95, -6.32, 1.20)}
{pt3dadd(143.14, 123.11, -6.48, 1.20)}

{create dendA1_010010010100101010}
{dendA1_01001001010010101 connect dendA1_010010010100101010(0), 1}
{access dendA1_010010010100101010}
{nseg = 5}
{pt3dclear()}
{pt3dadd(143.14, 123.11, -6.48, 0.60)}
{pt3dadd(142.21, 124.28, -6.48, 0.60)}
{pt3dadd(141.84, 125.44, -6.48, 0.60)}
{pt3dadd(141.84, 127.27, -6.48, 0.60)}
{pt3dadd(142.03, 130.59, -6.48, 0.60)}
{pt3dadd(142.21, 132.91, -6.92, 0.60)}
{pt3dadd(142.21, 135.24, -6.92, 0.60)}
{pt3dadd(142.21, 137.23, -6.92, 1.20)}
{pt3dadd(142.58, 138.90, -6.92, 1.20)}
{pt3dadd(143.32, 140.56, -6.92, 1.20)}
{pt3dadd(144.24, 141.89, -6.92, 0.60)}

{create dendA1_010010010100101011}
{dendA1_01001001010010101 connect dendA1_010010010100101011(0), 1}
{access dendA1_010010010100101011}
{nseg = 1}
{pt3dclear()}
{pt3dadd(143.14, 123.11, -6.48, 1.20)}
{pt3dadd(144.43, 123.28, -6.96, 1.20)}

{create dendA1_0100100101001010110}
{dendA1_010010010100101011 connect dendA1_0100100101001010110(0), 1}
{access dendA1_0100100101001010110}
{nseg = 3}
{pt3dclear()}
{pt3dadd(144.43, 123.28, -6.96, 1.20)}
{pt3dadd(144.43, 126.27, -7.08, 1.20)}
{pt3dadd(145.35, 130.59, -7.24, 1.20)}
{pt3dadd(145.72, 132.58, -7.24, 1.20)}
{pt3dadd(146.09, 134.91, -7.24, 1.20)}
{pt3dadd(147.01, 137.23, -7.24, 1.20)}

{create dendA1_01001001010010101100}
{dendA1_0100100101001010110 connect dendA1_01001001010010101100(0), 1}
{access dendA1_01001001010010101100}
{nseg = 3}
{pt3dclear()}
{pt3dadd(147.01, 137.23, -7.24, 1.20)}
{pt3dadd(147.01, 139.23, -7.68, 1.20)}
{pt3dadd(147.01, 141.05, -7.68, 1.20)}
{pt3dadd(147.19, 143.05, -7.68, 1.20)}
{pt3dadd(145.53, 144.71, -7.68, 1.20)}
{pt3dadd(143.69, 146.20, -7.76, 1.20)}
{pt3dadd(141.29, 148.70, -7.92, 1.20)}

{create dendA1_010010010100101011000}
{dendA1_01001001010010101100 connect dendA1_010010010100101011000(0), 1}
{access dendA1_010010010100101011000}
{nseg = 3}
{pt3dclear()}
{pt3dadd(141.29, 148.70, -7.92, 0.60)}
{pt3dadd(140.18, 149.53, -8.88, 0.60)}
{pt3dadd(139.08, 151.35, -8.88, 0.60)}
{pt3dadd(137.42, 151.85, -8.88, 0.60)}
{pt3dadd(136.49, 152.18, -8.88, 0.60)}
{pt3dadd(135.57, 154.34, -8.88, 0.60)}

{create dendA1_010010010100101011001}
{dendA1_01001001010010101100 connect dendA1_010010010100101011001(0), 1}
{access dendA1_010010010100101011001}
{nseg = 2}
{pt3dclear()}
{pt3dadd(141.29, 148.70, -7.92, 1.20)}
{pt3dadd(142.03, 150.52, -8.52, 1.20)}
{pt3dadd(142.58, 152.18, -8.52, 1.20)}
{pt3dadd(143.87, 153.51, -8.52, 1.20)}
{pt3dadd(145.16, 154.51, -8.52, 1.20)}
{pt3dadd(146.64, 155.84, -8.52, 1.20)}

{create dendA1_01001001010010101101}
{dendA1_0100100101001010110 connect dendA1_01001001010010101101(0), 1}
{access dendA1_01001001010010101101}
{nseg = 1}
{pt3dclear()}
{pt3dadd(147.01, 137.23, -7.24, 1.20)}
{pt3dadd(149.41, 138.56, -6.72, 1.20)}
{pt3dadd(150.33, 139.56, -6.72, 1.20)}

{create dendA1_010010010100101011010}
{dendA1_01001001010010101101 connect dendA1_010010010100101011010(0), 1}
{access dendA1_010010010100101011010}
{nseg = 2}
{pt3dclear()}
{pt3dadd(150.33, 139.56, -6.72, 1.20)}
{pt3dadd(150.88, 141.72, -5.76, 1.20)}
{pt3dadd(151.25, 143.55, -5.76, 1.20)}
{pt3dadd(151.62, 145.37, -5.76, 1.20)}
{pt3dadd(151.25, 147.03, -5.76, 1.20)}

{create dendA1_0100100101001010110100}
{dendA1_010010010100101011010 connect dendA1_0100100101001010110100(0), 1}
{access dendA1_0100100101001010110100}
{nseg = 2}
{pt3dclear()}
{pt3dadd(151.25, 147.03, -5.76, 1.20)}
{pt3dadd(149.96, 148.53, -5.80, 1.20)}
{pt3dadd(149.22, 149.36, -5.80, 1.20)}
{pt3dadd(148.49, 151.52, -5.80, 1.20)}
{pt3dadd(146.64, 152.68, -4.56, 0.60)}
{pt3dadd(144.61, 153.68, -4.56, 0.60)}

{create dendA1_0100100101001010110101}
{dendA1_010010010100101011010 connect dendA1_0100100101001010110101(0), 1}
{access dendA1_0100100101001010110101}
{nseg = 2}
{pt3dclear()}
{pt3dadd(151.25, 147.03, -5.76, 1.20)}
{pt3dadd(152.18, 149.03, -5.52, 1.20)}
{pt3dadd(152.91, 151.19, -5.52, 1.20)}
{pt3dadd(152.73, 152.85, -5.52, 1.20)}
{pt3dadd(152.36, 154.34, -5.52, 1.20)}

{create dendA1_010010010100101011011}
{dendA1_01001001010010101101 connect dendA1_010010010100101011011(0), 1}
{access dendA1_010010010100101011011}
{nseg = 2}
{pt3dclear()}
{pt3dadd(150.33, 139.56, -6.72, 1.20)}
{pt3dadd(152.55, 140.89, -6.00, 1.20)}
{pt3dadd(153.84, 142.22, -6.00, 1.20)}
{pt3dadd(154.76, 143.88, -6.00, 1.20)}
{pt3dadd(155.50, 145.04, -5.36, 1.20)}

{create dendA1_0100100101001010110110}
{dendA1_010010010100101011011 connect dendA1_0100100101001010110110(0), 1}
{access dendA1_0100100101001010110110}
{nseg = 3}
{pt3dclear()}
{pt3dadd(155.50, 145.04, -5.36, 1.20)}
{pt3dadd(155.13, 146.87, -5.36, 1.20)}
{pt3dadd(155.50, 148.53, -5.36, 1.20)}
{pt3dadd(156.05, 150.19, -5.36, 1.20)}
{pt3dadd(156.97, 151.85, -5.36, 1.20)}
{pt3dadd(158.08, 153.18, -5.36, 1.20)}
{pt3dadd(159.56, 154.18, -5.36, 1.20)}
{pt3dadd(161.03, 155.67, -5.36, 1.20)}

{create dendA1_0100100101001010110111}
{dendA1_010010010100101011011 connect dendA1_0100100101001010110111(0), 1}
{access dendA1_0100100101001010110111}
{nseg = 2}
{pt3dclear()}
{pt3dadd(155.50, 145.04, -5.36, 1.20)}
{pt3dadd(157.90, 145.54, -5.96, 1.20)}
{pt3dadd(159.37, 146.70, -5.96, 1.20)}
{pt3dadd(160.48, 148.20, -5.96, 1.20)}
{pt3dadd(161.59, 149.69, -5.96, 1.20)}
{pt3dadd(163.06, 151.69, -5.96, 1.20)}

{create dendA1_0100100101001010111}
{dendA1_010010010100101011 connect dendA1_0100100101001010111(0), 1}
{access dendA1_0100100101001010111}
{nseg = 4}
{pt3dclear()}
{pt3dadd(144.43, 123.28, -6.96, 0.60)}
{pt3dadd(146.46, 123.11, -7.60, 0.60)}
{pt3dadd(148.12, 123.78, -7.60, 0.60)}
{pt3dadd(149.78, 124.94, -7.60, 0.60)}
{pt3dadd(150.52, 126.44, -9.80, 0.60)}
{pt3dadd(150.52, 127.77, -9.80, 0.60)}
{pt3dadd(150.88, 129.76, -9.80, 0.60)}
{pt3dadd(152.36, 130.76, -9.80, 0.60)}
{pt3dadd(153.84, 131.42, -9.80, 0.60)}

{create dendA1_01001001010010101110}
{dendA1_0100100101001010111 connect dendA1_01001001010010101110(0), 1}
{access dendA1_01001001010010101110}
{nseg = 1}
{pt3dclear()}
{pt3dadd(153.84, 131.42, -9.80, 0.60)}
{pt3dadd(153.65, 133.25, -9.80, 0.60)}
{pt3dadd(153.47, 134.24, -9.80, 0.60)}

{create dendA1_010010010100101011100}
{dendA1_01001001010010101110 connect dendA1_010010010100101011100(0), 1}
{access dendA1_010010010100101011100}
{nseg = 3}
{pt3dclear()}
{pt3dadd(153.47, 134.24, -9.80, 0.60)}
{pt3dadd(151.99, 134.74, -9.48, 0.60)}
{pt3dadd(151.25, 134.91, -9.48, 0.60)}
{pt3dadd(150.15, 134.08, -9.48, 0.60)}
{pt3dadd(149.04, 133.08, -9.48, 0.60)}
{pt3dadd(148.67, 132.25, -9.48, 0.60)}
{pt3dadd(147.93, 131.09, -9.48, 0.60)}
{pt3dadd(147.93, 129.76, -9.48, 0.60)}

{create dendA1_010010010100101011101}
{dendA1_01001001010010101110 connect dendA1_010010010100101011101(0), 1}
{access dendA1_010010010100101011101}
{nseg = 2}
{pt3dclear()}
{pt3dadd(153.47, 134.24, -9.80, 0.60)}
{pt3dadd(154.21, 135.57, -9.80, 0.60)}
{pt3dadd(154.94, 136.40, -9.80, 0.60)}
{pt3dadd(156.05, 137.57, -9.80, 0.60)}

{create dendA1_01001001010010101111}
{dendA1_0100100101001010111 connect dendA1_01001001010010101111(0), 1}
{access dendA1_01001001010010101111}
{nseg = 2}
{pt3dclear()}
{pt3dadd(153.84, 131.42, -9.80, 0.60)}
{pt3dadd(155.31, 132.25, -9.80, 0.60)}
{pt3dadd(155.87, 132.75, -9.80, 0.60)}
{pt3dadd(156.42, 133.75, -9.80, 0.60)}
{pt3dadd(156.97, 134.74, -9.80, 0.60)}

{create dendA1_0100100101001011}
{dendA1_010010010100101 connect dendA1_0100100101001011(0), 1}
{access dendA1_0100100101001011}
{nseg = 1}
{pt3dclear()}
{pt3dadd(141.90, 116.49, -6.12, 1.20)}
{pt3dadd(144.43, 117.30, -6.32, 1.20)}
{pt3dadd(146.83, 117.63, -6.32, 1.20)}

{create dendA1_01001001010010110}
{dendA1_0100100101001011 connect dendA1_01001001010010110(0), 1}
{access dendA1_01001001010010110}
{nseg = 3}
{pt3dclear()}
{pt3dadd(146.83, 117.63, -6.32, 1.20)}
{pt3dadd(148.30, 119.63, -6.32, 1.20)}
{pt3dadd(149.78, 121.12, -6.32, 1.20)}
{pt3dadd(151.44, 122.12, -6.32, 1.20)}
{pt3dadd(153.28, 124.44, -6.32, 1.20)}
{pt3dadd(154.39, 126.44, -6.32, 1.20)}
{pt3dadd(155.68, 127.93, -6.32, 1.20)}

{create dendA1_01001001010010111}
{dendA1_0100100101001011 connect dendA1_01001001010010111(0), 1}
{access dendA1_01001001010010111}
{nseg = 3}
{pt3dclear()}
{pt3dadd(146.83, 117.63, -6.32, 1.20)}
{pt3dadd(148.30, 116.47, -6.32, 1.20)}
{pt3dadd(150.15, 116.14, -6.32, 1.20)}
{pt3dadd(151.62, 116.14, -6.32, 1.20)}
{pt3dadd(153.84, 116.97, -6.32, 1.20)}
{pt3dadd(155.87, 118.13, -6.32, 1.20)}
{pt3dadd(157.16, 119.29, -6.32, 1.20)}
{pt3dadd(159.19, 119.96, -6.32, 1.20)}
{pt3dadd(160.85, 120.29, -6.32, 1.20)}

{create dendA1_01001001010011}
{dendA1_0100100101001 connect dendA1_01001001010011(0), 1}
{access dendA1_01001001010011}
{nseg = 3}
{pt3dclear()}
{pt3dadd(135.07, 102.37, -5.96, 0.60)}
{pt3dadd(137.59, 102.40, -6.04, 0.60)}
{pt3dadd(139.80, 102.40, -6.04, 0.60)}
{pt3dadd(141.83, 102.57, -6.04, 0.60)}
{pt3dadd(144.23, 103.06, -6.04, 0.60)}

{create dendA1_010010010101}
{dendA1_01001001010 connect dendA1_010010010101(0), 1}
{access dendA1_010010010101}
{nseg = 2}
{pt3dclear()}
{pt3dadd(122.34, 72.97, 1.88, 1.20)}
{pt3dadd(124.24, 73.66, 1.92, 1.20)}
{pt3dadd(125.90, 75.66, 1.32, 1.20)}
{pt3dadd(127.19, 77.15, 0.96, 1.20)}
{pt3dadd(128.11, 78.32, 0.08, 1.20)}
{pt3dadd(130.88, 79.98, -0.72, 1.20)}

{create dendA1_0100100101010}
{dendA1_010010010101 connect dendA1_0100100101010(0), 1}
{access dendA1_0100100101010}
{nseg = 2}
{pt3dclear()}
{pt3dadd(130.88, 79.98, -0.72, 0.60)}
{pt3dadd(131.80, 82.97, -1.96, 0.60)}
{pt3dadd(133.28, 85.79, -2.08, 0.60)}

{create dendA1_01001001010100}
{dendA1_0100100101010 connect dendA1_01001001010100(0), 1}
{access dendA1_01001001010100}
{nseg = 2}
{pt3dclear()}
{pt3dadd(133.28, 85.79, -2.08, 0.60)}
{pt3dadd(131.80, 86.29, -3.32, 0.60)}
{pt3dadd(130.88, 87.29, -3.32, 0.60)}
{pt3dadd(131.43, 89.11, -3.52, 0.60)}
{pt3dadd(132.36, 90.94, -3.76, 0.60)}

{create dendA1_01001001010101}
{dendA1_0100100101010 connect dendA1_01001001010101(0), 1}
{access dendA1_01001001010101}
{nseg = 2}
{pt3dclear()}
{pt3dadd(133.28, 85.79, -2.08, 0.60)}
{pt3dadd(134.93, 87.70, -2.44, 0.60)}
{pt3dadd(136.22, 89.20, -3.20, 0.60)}
{pt3dadd(137.33, 91.85, -3.36, 0.60)}

{create dendA1_010010010101010}
{dendA1_01001001010101 connect dendA1_010010010101010(0), 1}
{access dendA1_010010010101010}
{nseg = 3}
{pt3dclear()}
{pt3dadd(137.33, 91.85, -3.36, 0.60)}
{pt3dadd(136.59, 93.18, -5.76, 0.60)}
{pt3dadd(136.96, 94.84, -5.76, 0.60)}
{pt3dadd(137.33, 96.84, -5.76, 0.60)}
{pt3dadd(138.07, 98.66, -5.76, 0.60)}

{create dendA1_010010010101011}
{dendA1_01001001010101 connect dendA1_010010010101011(0), 1}
{access dendA1_010010010101011}
{nseg = 5}
{pt3dclear()}
{pt3dadd(137.33, 91.85, -3.36, 0.60)}
{pt3dadd(139.18, 93.35, -5.12, 0.60)}
{pt3dadd(140.65, 95.84, -5.12, 0.60)}
{pt3dadd(142.13, 98.50, -5.12, 0.60)}
{pt3dadd(144.34, 101.65, -5.12, 0.60)}
{pt3dadd(144.71, 104.48, -5.12, 0.60)}
{pt3dadd(144.71, 105.81, -5.12, 0.60)}
{pt3dadd(144.34, 107.63, -5.12, 0.60)}
{pt3dadd(143.97, 109.13, -5.12, 0.60)}

{create dendA1_0100100101011}
{dendA1_010010010101 connect dendA1_0100100101011(0), 1}
{access dendA1_0100100101011}
{nseg = 2}
{pt3dclear()}
{pt3dadd(130.88, 79.98, -0.72, 1.20)}
{pt3dadd(133.09, 81.72, -0.76, 1.20)}
{pt3dadd(135.85, 83.71, -0.76, 1.20)}

{create dendA1_01001001010110}
{dendA1_0100100101011 connect dendA1_01001001010110(0), 1}
{access dendA1_01001001010110}
{nseg = 1}
{pt3dclear()}
{pt3dadd(135.85, 83.71, -0.76, 1.20)}
{pt3dadd(138.25, 85.87, -1.80, 1.20)}

{create dendA1_010010010101100}
{dendA1_01001001010110 connect dendA1_010010010101100(0), 1}
{access dendA1_010010010101100}
{nseg = 5}
{pt3dclear()}
{pt3dadd(138.25, 85.87, -1.80, 0.60)}
{pt3dadd(140.10, 88.03, -2.44, 0.60)}
{pt3dadd(141.94, 90.03, -2.44, 0.60)}
{pt3dadd(143.23, 92.52, -3.92, 0.60)}
{pt3dadd(145.82, 94.84, -3.84, 0.60)}
{pt3dadd(148.03, 97.34, -4.04, 0.60)}
{pt3dadd(150.06, 100.16, -4.68, 0.60)}

{create dendA1_0100100101011000}
{dendA1_010010010101100 connect dendA1_0100100101011000(0), 1}
{access dendA1_0100100101011000}
{nseg = 2}
{pt3dclear()}
{pt3dadd(150.06, 100.16, -4.68, 0.60)}
{pt3dadd(150.06, 101.65, -7.12, 0.60)}
{pt3dadd(149.69, 103.32, -7.12, 0.60)}

{create dendA1_01001001010110000}
{dendA1_0100100101011000 connect dendA1_01001001010110000(0), 1}
{access dendA1_01001001010110000}
{nseg = 4}
{pt3dclear()}
{pt3dadd(149.69, 103.32, -7.12, 0.60)}
{pt3dadd(148.77, 104.81, -7.20, 0.60)}
{pt3dadd(148.95, 106.47, -7.20, 0.60)}
{pt3dadd(149.51, 108.30, -7.20, 0.60)}
{pt3dadd(149.51, 110.29, -7.20, 0.60)}
{pt3dadd(148.22, 110.79, -8.36, 0.60)}
{pt3dadd(146.19, 111.46, -8.36, 0.60)}
{pt3dadd(144.53, 112.29, -8.36, 0.60)}
{pt3dadd(142.50, 114.11, -8.36, 0.60)}

{create dendA1_01001001010110001}
{dendA1_0100100101011000 connect dendA1_01001001010110001(0), 1}
{access dendA1_01001001010110001}
{nseg = 6}
{pt3dclear()}
{pt3dadd(149.69, 103.32, -7.12, 0.60)}
{pt3dadd(151.54, 104.31, -6.00, 0.60)}
{pt3dadd(152.83, 105.64, -6.00, 0.60)}
{pt3dadd(153.75, 108.63, -6.04, 0.60)}
{pt3dadd(154.12, 110.29, -6.04, 0.60)}
{pt3dadd(154.30, 112.78, -8.44, 0.60)}
{pt3dadd(154.49, 116.11, -9.60, 0.60)}
{pt3dadd(155.78, 121.09, -9.28, 0.60)}
{pt3dadd(156.89, 124.58, -9.28, 0.60)}

{create dendA1_010010010101100010}
{dendA1_01001001010110001 connect dendA1_010010010101100010(0), 1}
{access dendA1_010010010101100010}
{nseg = 3}
{pt3dclear()}
{pt3dadd(156.89, 124.58, -9.28, 0.60)}
{pt3dadd(156.32, 126.04, -9.16, 0.60)}
{pt3dadd(155.95, 127.04, -9.16, 0.60)}
{pt3dadd(156.13, 128.37, -9.16, 0.60)}
{pt3dadd(157.06, 129.53, -9.16, 0.60)}
{pt3dadd(158.16, 130.69, -9.16, 0.60)}
{pt3dadd(159.09, 132.52, -9.16, 0.60)}

{create dendA1_010010010101100011}
{dendA1_01001001010110001 connect dendA1_010010010101100011(0), 1}
{access dendA1_010010010101100011}
{nseg = 3}
{pt3dclear()}
{pt3dadd(156.89, 124.58, -9.28, 0.60)}
{pt3dadd(158.16, 125.38, -9.60, 0.60)}
{pt3dadd(159.64, 126.70, -9.60, 0.60)}
{pt3dadd(160.56, 128.03, -9.60, 0.60)}
{pt3dadd(161.48, 129.69, -9.60, 0.60)}
{pt3dadd(162.96, 130.69, -9.60, 0.60)}
{pt3dadd(164.81, 131.19, -9.60, 0.60)}
{pt3dadd(166.10, 131.85, -9.84, 0.60)}

{create dendA1_0100100101011001}
{dendA1_010010010101100 connect dendA1_0100100101011001(0), 1}
{access dendA1_0100100101011001}
{nseg = 1}
{pt3dclear()}
{pt3dadd(150.06, 100.16, -4.68, 0.60)}
{pt3dadd(152.07, 100.79, -4.24, 0.60)}
{pt3dadd(153.18, 101.79, -4.24, 0.60)}

{create dendA1_01001001010110010}
{dendA1_0100100101011001 connect dendA1_01001001010110010(0), 1}
{access dendA1_01001001010110010}
{nseg = 2}
{pt3dclear()}
{pt3dadd(153.18, 101.79, -4.24, 0.60)}
{pt3dadd(154.29, 103.45, -4.24, 0.60)}
{pt3dadd(154.66, 104.94, -4.24, 0.60)}
{pt3dadd(155.76, 106.27, -4.24, 0.60)}
{pt3dadd(157.43, 107.93, -4.24, 0.60)}

{create dendA1_01001001010110011}
{dendA1_0100100101011001 connect dendA1_01001001010110011(0), 1}
{access dendA1_01001001010110011}
{nseg = 2}
{pt3dclear()}
{pt3dadd(153.18, 101.79, -4.24, 0.60)}
{pt3dadd(154.47, 101.46, -4.24, 0.60)}
{pt3dadd(155.58, 102.29, -4.24, 0.60)}
{pt3dadd(157.06, 103.12, -4.24, 0.60)}

{create dendA1_010010010101101}
{dendA1_01001001010110 connect dendA1_010010010101101(0), 1}
{access dendA1_010010010101101}
{nseg = 1}
{pt3dclear()}
{pt3dadd(138.25, 85.87, -1.80, 1.20)}
{pt3dadd(139.90, 85.51, -3.08, 1.20)}
{pt3dadd(141.00, 85.84, -3.08, 1.20)}

{create dendA1_0100100101011010}
{dendA1_010010010101101 connect dendA1_0100100101011010(0), 1}
{access dendA1_0100100101011010}
{nseg = 1}
{pt3dclear()}
{pt3dadd(141.00, 85.84, -3.08, 0.60)}
{pt3dadd(143.03, 86.84, -3.08, 0.60)}

{create dendA1_01001001010110100}
{dendA1_0100100101011010 connect dendA1_01001001010110100(0), 1}
{access dendA1_01001001010110100}
{nseg = 1}
{pt3dclear()}
{pt3dadd(143.03, 86.84, -3.08, 0.60)}
{pt3dadd(143.40, 88.17, -3.16, 0.60)}

{create dendA1_010010010101101000}
{dendA1_01001001010110100 connect dendA1_010010010101101000(0), 1}
{access dendA1_010010010101101000}
{nseg = 1}
{pt3dclear()}
{pt3dadd(143.40, 88.17, -3.16, 0.60)}
{pt3dadd(141.93, 89.33, -3.16, 0.60)}

{create dendA1_010010010101101001}
{dendA1_01001001010110100 connect dendA1_010010010101101001(0), 1}
{access dendA1_010010010101101001}
{nseg = 4}
{pt3dclear()}
{pt3dadd(143.40, 88.17, -3.16, 0.60)}
{pt3dadd(144.69, 89.99, -3.84, 0.60)}
{pt3dadd(146.54, 91.82, -3.84, 0.60)}
{pt3dadd(148.02, 92.98, -3.84, 0.60)}
{pt3dadd(149.49, 94.15, -4.40, 0.60)}
{pt3dadd(151.52, 94.98, -4.40, 0.60)}
{pt3dadd(153.37, 94.64, -4.40, 0.60)}

{create dendA1_01001001010110101}
{dendA1_0100100101011010 connect dendA1_01001001010110101(0), 1}
{access dendA1_01001001010110101}
{nseg = 4}
{pt3dclear()}
{pt3dadd(143.03, 86.84, -3.08, 0.60)}
{pt3dadd(144.51, 86.51, -3.28, 0.60)}
{pt3dadd(145.80, 86.34, -3.28, 0.60)}
{pt3dadd(147.65, 86.84, -3.28, 0.60)}
{pt3dadd(149.86, 88.17, -3.28, 0.60)}
{pt3dadd(151.71, 89.33, -3.28, 0.60)}
{pt3dadd(152.81, 90.33, -3.28, 0.60)}
{pt3dadd(154.66, 91.99, -3.28, 0.60)}

{create dendA1_0100100101011011}
{dendA1_010010010101101 connect dendA1_0100100101011011(0), 1}
{access dendA1_0100100101011011}
{nseg = 3}
{pt3dclear()}
{pt3dadd(141.00, 85.84, -3.08, 0.60)}
{pt3dadd(141.93, 84.68, -3.20, 0.60)}
{pt3dadd(142.67, 83.52, -3.16, 0.60)}
{pt3dadd(143.03, 81.52, -1.96, 0.60)}
{pt3dadd(142.30, 80.36, -0.80, 0.60)}
{pt3dadd(140.64, 80.53, -1.60, 0.60)}
{pt3dadd(138.05, 81.52, -1.24, 0.30)}

{create dendA1_01001001010111}
{dendA1_0100100101011 connect dendA1_01001001010111(0), 1}
{access dendA1_01001001010111}
{nseg = 9}
{pt3dclear()}
{pt3dadd(135.85, 83.71, -0.76, 0.60)}
{pt3dadd(136.02, 81.38, -1.48, 0.60)}
{pt3dadd(134.92, 79.05, -0.64, 0.60)}
{pt3dadd(133.81, 77.23, -0.56, 0.60)}
{pt3dadd(132.15, 75.40, -0.76, 0.60)}
{pt3dadd(130.67, 74.24, -0.24, 0.60)}
{pt3dadd(129.75, 72.91, -0.24, 0.60)}
{pt3dadd(129.20, 70.91, 1.12, 0.60)}
{pt3dadd(127.54, 69.92, 1.56, 0.60)}
{pt3dadd(125.88, 69.25, 2.36, 0.60)}
{pt3dadd(123.48, 68.59, 2.36, 0.60)}
{pt3dadd(121.82, 68.26, 2.36, 0.60)}
{pt3dadd(120.71, 67.09, 2.36, 0.60)}
{pt3dadd(119.05, 65.76, 2.36, 0.30)}
{pt3dadd(117.20, 64.77, 1.48, 0.30)}
{pt3dadd(116.10, 63.27, 1.48, 0.30)}
{pt3dadd(115.17, 61.28, 1.48, 0.30)}

{create dendA1_01001001011}
{dendA1_0100100101 connect dendA1_01001001011(0), 1}
{access dendA1_01001001011}
{nseg = 6}
{pt3dclear()}
{pt3dadd(118.28, 68.82, 0.80, 0.60)}
{pt3dadd(119.05, 67.42, 0.88, 0.60)}
{pt3dadd(119.23, 65.93, 0.88, 0.60)}
{pt3dadd(119.23, 63.60, 0.88, 0.60)}
{pt3dadd(118.50, 62.11, 0.28, 0.60)}
{pt3dadd(117.76, 60.78, 0.28, 0.60)}
{pt3dadd(117.02, 59.29, 0.28, 0.60)}
{pt3dadd(115.91, 57.29, 0.68, 0.60)}
{pt3dadd(114.62, 56.13, 0.68, 0.60)}
{pt3dadd(112.96, 54.63, 0.68, 0.60)}
{pt3dadd(110.93, 53.64, 0.68, 0.60)}
{pt3dadd(109.45, 52.47, 0.44, 0.60)}
{pt3dadd(107.43, 51.48, 0.44, 0.60)}

{create dendA1_010010010110}
{dendA1_01001001011 connect dendA1_010010010110(0), 1}
{access dendA1_010010010110}
{nseg = 2}
{pt3dclear()}
{pt3dadd(107.43, 51.48, 0.44, 0.60)}
{pt3dadd(106.32, 49.32, -0.44, 0.60)}
{pt3dadd(105.40, 47.99, -0.44, 0.60)}
{pt3dadd(105.76, 45.50, -0.52, 0.60)}

{create dendA1_010010010111}
{dendA1_01001001011 connect dendA1_010010010111(0), 1}
{access dendA1_010010010111}
{nseg = 2}
{pt3dclear()}
{pt3dadd(107.43, 51.48, 0.44, 0.30)}
{pt3dadd(105.58, 51.48, 0.36, 0.30)}
{pt3dadd(104.10, 50.81, 0.36, 0.30)}
{pt3dadd(103.37, 50.15, 0.36, 0.30)}
{pt3dadd(102.81, 49.48, 0.36, 0.30)}

{create dendA1_010010011}
{dendA1_01001001 connect dendA1_010010011(0), 1}
{access dendA1_010010011}
{nseg = 5}
{pt3dclear()}
{pt3dadd(111.44, 59.12, 2.56, 1.20)}
{pt3dadd(112.96, 59.12, 1.48, 1.20)}
{pt3dadd(114.62, 59.29, 1.72, 0.60)}
{pt3dadd(116.10, 60.28, 2.00, 0.60)}
{pt3dadd(117.76, 61.94, 1.56, 0.60)}
{pt3dadd(119.60, 62.94, 1.52, 1.20)}
{pt3dadd(120.89, 63.94, 2.64, 1.20)}
{pt3dadd(122.74, 65.27, 1.36, 1.20)}
{pt3dadd(125.51, 66.59, 1.60, 1.20)}
{pt3dadd(128.09, 67.26, 0.52, 1.20)}
{pt3dadd(130.67, 68.42, 1.16, 1.80)}

{create dendA1_0100100110}
{dendA1_010010011 connect dendA1_0100100110(0), 1}
{access dendA1_0100100110}
{nseg = 3}
{pt3dclear()}
{pt3dadd(130.67, 68.42, 1.16, 1.80)}
{pt3dadd(132.15, 70.08, 1.12, 1.80)}
{pt3dadd(133.62, 72.08, 1.12, 1.20)}
{pt3dadd(135.29, 73.74, 0.64, 1.20)}
{pt3dadd(136.95, 75.40, 0.24, 1.20)}
{pt3dadd(139.34, 76.40, 0.24, 1.20)}
{pt3dadd(141.56, 76.56, -1.28, 1.20)}
{pt3dadd(142.48, 76.56, -1.28, 1.20)}

{create dendA1_01001001100}
{dendA1_0100100110 connect dendA1_01001001100(0), 1}
{access dendA1_01001001100}
{nseg = 3}
{pt3dclear()}
{pt3dadd(142.48, 76.56, -1.28, 1.20)}
{pt3dadd(143.77, 78.22, -2.32, 1.20)}
{pt3dadd(146.17, 80.71, -2.16, 0.60)}
{pt3dadd(148.02, 82.71, -2.04, 1.20)}
{pt3dadd(149.49, 84.53, -2.04, 1.20)}
{pt3dadd(150.97, 85.03, -2.72, 1.20)}
{pt3dadd(152.63, 85.53, -2.72, 1.20)}

{create dendA1_010010011000}
{dendA1_01001001100 connect dendA1_010010011000(0), 1}
{access dendA1_010010011000}
{nseg = 1}
{pt3dclear()}
{pt3dadd(152.63, 85.53, -2.72, 1.20)}
{pt3dadd(154.29, 86.69, -3.20, 1.20)}

{create dendA1_0100100110000}
{dendA1_010010011000 connect dendA1_0100100110000(0), 1}
{access dendA1_0100100110000}
{nseg = 1}
{pt3dclear()}
{pt3dadd(154.29, 86.69, -3.20, 1.20)}
{pt3dadd(155.76, 88.02, -4.52, 1.20)}

{create dendA1_01001001100000}
{dendA1_0100100110000 connect dendA1_01001001100000(0), 1}
{access dendA1_01001001100000}
{nseg = 4}
{pt3dclear()}
{pt3dadd(155.76, 88.02, -4.52, 0.60)}
{pt3dadd(156.87, 90.51, -3.92, 0.60)}
{pt3dadd(157.98, 92.01, -3.40, 0.60)}
{pt3dadd(158.53, 94.17, -3.40, 0.60)}
{pt3dadd(158.72, 97.49, -5.04, 0.60)}
{pt3dadd(159.27, 99.65, -4.12, 0.60)}
{pt3dadd(159.82, 101.31, -4.28, 0.60)}

{create dendA1_01001001100001}
{dendA1_0100100110000 connect dendA1_01001001100001(0), 1}
{access dendA1_01001001100001}
{nseg = 1}
{pt3dclear()}
{pt3dadd(155.76, 88.02, -4.52, 1.20)}
{pt3dadd(157.98, 88.69, -5.12, 1.20)}
{pt3dadd(159.82, 89.35, -5.12, 1.20)}
{pt3dadd(161.12, 89.68, -4.96, 1.20)}

{create dendA1_010010011000010}
{dendA1_01001001100001 connect dendA1_010010011000010(0), 1}
{access dendA1_010010011000010}
{nseg = 4}
{pt3dclear()}
{pt3dadd(161.12, 89.68, -4.96, 0.60)}
{pt3dadd(161.48, 92.01, -3.68, 0.60)}
{pt3dadd(161.67, 94.17, -3.68, 0.60)}
{pt3dadd(162.04, 95.83, -3.68, 0.60)}
{pt3dadd(162.41, 97.33, -3.68, 0.60)}
{pt3dadd(163.88, 98.49, -3.68, 0.60)}
{pt3dadd(165.73, 99.82, -3.92, 0.60)}
{pt3dadd(168.31, 101.31, -5.60, 0.60)}

{create dendA1_010010011000011}
{dendA1_01001001100001 connect dendA1_010010011000011(0), 1}
{access dendA1_010010011000011}
{nseg = 1}
{pt3dclear()}
{pt3dadd(161.12, 89.68, -4.96, 1.20)}
{pt3dadd(162.96, 89.19, -4.32, 1.20)}
{pt3dadd(164.44, 88.52, -4.32, 1.20)}
{pt3dadd(165.91, 88.02, -4.32, 1.20)}

{create dendA1_0100100110000110}
{dendA1_010010011000011 connect dendA1_0100100110000110(0), 1}
{access dendA1_0100100110000110}
{nseg = 4}
{pt3dclear()}
{pt3dadd(165.91, 88.02, -4.32, 0.60)}
{pt3dadd(167.76, 89.35, -4.52, 0.60)}
{pt3dadd(170.34, 90.18, -4.52, 0.60)}
{pt3dadd(172.37, 91.51, -3.88, 1.20)}
{pt3dadd(173.85, 92.18, -3.88, 1.20)}
{pt3dadd(176.24, 92.84, -6.28, 0.60)}
{pt3dadd(178.83, 93.17, -5.40, 0.30)}

{create dendA1_0100100110000111}
{dendA1_010010011000011 connect dendA1_0100100110000111(0), 1}
{access dendA1_0100100110000111}
{nseg = 2}
{pt3dclear()}
{pt3dadd(165.91, 88.02, -4.32, 1.20)}
{pt3dadd(166.28, 86.69, -3.44, 1.20)}
{pt3dadd(166.84, 85.37, -3.44, 1.20)}
{pt3dadd(168.86, 84.20, -3.44, 1.20)}
{pt3dadd(171.63, 83.04, -4.52, 1.20)}
{pt3dadd(174.03, 82.21, -4.00, 1.20)}

{create dendA1_01001001100001110}
{dendA1_0100100110000111 connect dendA1_01001001100001110(0), 1}
{access dendA1_01001001100001110}
{nseg = 3}
{pt3dclear()}
{pt3dadd(174.03, 82.21, -4.00, 1.20)}
{pt3dadd(176.06, 83.37, -3.12, 1.20)}
{pt3dadd(177.91, 84.87, -4.44, 1.20)}
{pt3dadd(179.38, 86.36, -6.08, 1.20)}
{pt3dadd(180.30, 88.19, -6.40, 0.60)}
{pt3dadd(181.23, 89.02, -6.40, 0.60)}
{pt3dadd(183.07, 90.18, -6.40, 0.60)}

{create dendA1_01001001100001111}
{dendA1_0100100110000111 connect dendA1_01001001100001111(0), 1}
{access dendA1_01001001100001111}
{nseg = 3}
{pt3dclear()}
{pt3dadd(174.03, 82.21, -4.00, 1.20)}
{pt3dadd(174.95, 80.71, -4.36, 1.20)}
{pt3dadd(175.51, 78.89, -4.36, 1.20)}
{pt3dadd(175.14, 77.06, -4.36, 1.20)}
{pt3dadd(174.22, 73.40, -3.32, 1.20)}
{pt3dadd(173.66, 71.08, -2.68, 1.20)}
{pt3dadd(173.29, 69.09, -2.68, 0.60)}
{pt3dadd(172.55, 67.26, -2.68, 0.60)}

{create dendA1_0100100110001}
{dendA1_010010011000 connect dendA1_0100100110001(0), 1}
{access dendA1_0100100110001}
{nseg = 3}
{pt3dclear()}
{pt3dadd(154.29, 86.69, -3.20, 0.60)}
{pt3dadd(156.13, 85.03, -3.16, 0.60)}
{pt3dadd(157.98, 83.87, -3.16, 0.60)}
{pt3dadd(158.90, 83.70, -3.16, 0.60)}
{pt3dadd(159.82, 85.03, -3.16, 0.60)}
{pt3dadd(161.12, 85.37, -3.16, 0.30)}
{pt3dadd(162.59, 85.20, -3.20, 0.30)}

{create dendA1_010010011001}
{dendA1_01001001100 connect dendA1_010010011001(0), 1}
{access dendA1_010010011001}
{nseg = 4}
{pt3dclear()}
{pt3dadd(152.63, 85.53, -2.72, 0.60)}
{pt3dadd(152.81, 83.21, -3.12, 0.60)}
{pt3dadd(152.81, 81.54, -3.12, 0.60)}
{pt3dadd(152.63, 79.88, -3.12, 0.60)}
{pt3dadd(151.89, 78.06, -2.12, 0.60)}
{pt3dadd(150.23, 76.89, -1.92, 0.60)}
{pt3dadd(147.83, 75.90, -2.04, 0.30)}

{create dendA1_01001001101}
{dendA1_0100100110 connect dendA1_01001001101(0), 1}
{access dendA1_01001001101}
{nseg = 2}
{pt3dclear()}
{pt3dadd(142.48, 76.56, -1.28, 1.20)}
{pt3dadd(143.59, 74.57, -1.00, 1.20)}
{pt3dadd(144.88, 73.24, -1.00, 1.20)}
{pt3dadd(146.91, 72.57, -1.00, 1.20)}
{pt3dadd(149.12, 72.57, -0.68, 1.20)}

{create dendA1_010010011010}
{dendA1_01001001101 connect dendA1_010010011010(0), 1}
{access dendA1_010010011010}
{nseg = 1}
{pt3dclear()}
{pt3dadd(149.12, 72.57, -0.68, 1.20)}
{pt3dadd(152.26, 73.24, -1.04, 1.20)}
{pt3dadd(154.84, 73.90, -1.04, 1.20)}

{create dendA1_0100100110100}
{dendA1_010010011010 connect dendA1_0100100110100(0), 1}
{access dendA1_0100100110100}
{nseg = 3}
{pt3dclear()}
{pt3dadd(154.84, 73.90, -1.04, 1.20)}
{pt3dadd(156.32, 75.90, -1.88, 1.20)}
{pt3dadd(157.43, 77.72, -1.92, 1.20)}
{pt3dadd(159.45, 79.55, -1.92, 1.20)}
{pt3dadd(160.93, 80.38, -1.92, 1.20)}
{pt3dadd(163.51, 82.38, -1.92, 0.60)}

{create dendA1_01001001101000}
{dendA1_0100100110100 connect dendA1_01001001101000(0), 1}
{access dendA1_01001001101000}
{nseg = 1}
{pt3dclear()}
{pt3dadd(163.51, 82.38, -1.92, 0.60)}
{pt3dadd(165.17, 83.70, -2.72, 0.60)}

{create dendA1_01001001101001}
{dendA1_0100100110100 connect dendA1_01001001101001(0), 1}
{access dendA1_01001001101001}
{nseg = 1}
{pt3dclear()}
{pt3dadd(163.51, 82.38, -1.92, 0.60)}
{pt3dadd(167.57, 81.05, -2.60, 0.60)}

{create dendA1_0100100110101}
{dendA1_010010011010 connect dendA1_0100100110101(0), 1}
{access dendA1_0100100110101}
{nseg = 4}
{pt3dclear()}
{pt3dadd(154.84, 73.90, -1.04, 1.20)}
{pt3dadd(157.06, 73.90, -1.28, 1.20)}
{pt3dadd(160.01, 74.24, -1.80, 1.20)}
{pt3dadd(163.51, 74.90, -2.64, 1.20)}
{pt3dadd(167.20, 75.56, -3.40, 0.60)}
{pt3dadd(171.08, 77.23, -3.40, 0.60)}

{create dendA1_010010011011}
{dendA1_01001001101 connect dendA1_010010011011(0), 1}
{access dendA1_010010011011}
{nseg = 1}
{pt3dclear()}
{pt3dadd(149.12, 72.57, -0.68, 1.20)}
{pt3dadd(149.68, 70.08, -1.08, 1.20)}
{pt3dadd(149.49, 68.09, -1.08, 1.20)}

{create dendA1_0100100110110}
{dendA1_010010011011 connect dendA1_0100100110110(0), 1}
{access dendA1_0100100110110}
{nseg = 1}
{pt3dclear()}
{pt3dadd(149.49, 68.09, -1.08, 1.20)}
{pt3dadd(151.34, 67.76, -2.08, 1.20)}
{pt3dadd(153.18, 67.59, -2.08, 1.20)}

{create dendA1_01001001101100}
{dendA1_0100100110110 connect dendA1_01001001101100(0), 1}
{access dendA1_01001001101100}
{nseg = 3}
{pt3dclear()}
{pt3dadd(153.18, 67.59, -2.08, 1.20)}
{pt3dadd(154.29, 68.92, -1.84, 1.20)}
{pt3dadd(155.95, 69.75, -1.84, 1.20)}
{pt3dadd(157.61, 70.25, -1.88, 1.20)}
{pt3dadd(159.45, 70.58, -1.88, 1.20)}
{pt3dadd(161.67, 70.91, -2.16, 1.20)}
{pt3dadd(163.88, 69.75, -2.16, 0.60)}

{create dendA1_01001001101101}
{dendA1_0100100110110 connect dendA1_01001001101101(0), 1}
{access dendA1_01001001101101}
{nseg = 2}
{pt3dclear()}
{pt3dadd(153.18, 67.59, -2.08, 0.60)}
{pt3dadd(153.92, 65.76, -1.64, 0.60)}
{pt3dadd(155.03, 63.77, -1.64, 0.60)}
{pt3dadd(155.95, 61.44, -2.00, 1.20)}

{create dendA1_0100100110111}
{dendA1_010010011011 connect dendA1_0100100110111(0), 1}
{access dendA1_0100100110111}
{nseg = 3}
{pt3dclear()}
{pt3dadd(149.49, 68.09, -1.08, 1.20)}
{pt3dadd(148.75, 65.43, -0.76, 1.20)}
{pt3dadd(147.83, 62.94, -1.12, 1.20)}
{pt3dadd(145.99, 59.78, -1.12, 1.20)}
{pt3dadd(145.06, 57.79, -0.52, 1.20)}
{pt3dadd(143.59, 54.97, 0.08, 1.20)}

{create dendA1_01001001101110}
{dendA1_0100100110111 connect dendA1_01001001101110(0), 1}
{access dendA1_01001001101110}
{nseg = 1}
{pt3dclear()}
{pt3dadd(143.59, 54.97, 0.08, 1.20)}
{pt3dadd(144.33, 53.31, -0.40, 1.20)}

{create dendA1_010010011011100}
{dendA1_01001001101110 connect dendA1_010010011011100(0), 1}
{access dendA1_010010011011100}
{nseg = 4}
{pt3dclear()}
{pt3dadd(144.33, 53.31, -0.40, 1.20)}
{pt3dadd(146.17, 53.47, 0.28, 1.20)}
{pt3dadd(148.57, 53.97, 0.28, 1.20)}
{pt3dadd(149.49, 54.47, 0.24, 1.20)}
{pt3dadd(150.41, 55.96, -0.96, 0.60)}
{pt3dadd(151.15, 56.79, -0.96, 0.60)}
{pt3dadd(153.00, 56.79, -0.96, 0.60)}
{pt3dadd(154.84, 57.62, -1.64, 1.20)}
{pt3dadd(157.98, 58.45, -1.64, 0.60)}

{create dendA1_010010011011101}
{dendA1_01001001101110 connect dendA1_010010011011101(0), 1}
{access dendA1_010010011011101}
{nseg = 1}
{pt3dclear()}
{pt3dadd(144.33, 53.31, -0.40, 1.20)}
{pt3dadd(143.77, 50.98, -0.24, 1.20)}
{pt3dadd(143.03, 49.32, -0.24, 1.20)}

{create dendA1_01001001101111}
{dendA1_0100100110111 connect dendA1_01001001101111(0), 1}
{access dendA1_01001001101111}
{nseg = 2}
{pt3dclear()}
{pt3dadd(143.59, 54.97, 0.08, 0.60)}
{pt3dadd(141.93, 53.14, -0.32, 0.60)}
{pt3dadd(139.90, 50.48, -0.32, 1.20)}

{create dendA1_0100100111}
{dendA1_010010011 connect dendA1_0100100111(0), 1}
{access dendA1_0100100111}
{nseg = 2}
{pt3dclear()}
{pt3dadd(130.67, 68.42, 1.16, 1.20)}
{pt3dadd(132.52, 66.93, 0.12, 1.20)}
{pt3dadd(134.36, 66.26, 0.12, 1.20)}
{pt3dadd(136.02, 66.93, 0.12, 1.20)}
{pt3dadd(137.31, 67.59, 0.08, 1.20)}

{create dendA1_01001001110}
{dendA1_0100100111 connect dendA1_01001001110(0), 1}
{access dendA1_01001001110}
{nseg = 1}
{pt3dclear()}
{pt3dadd(137.31, 67.59, 0.08, 1.20)}
{pt3dadd(139.34, 68.09, -0.32, 1.20)}
{pt3dadd(140.64, 68.59, -0.32, 1.20)}

{create dendA1_010010011100}
{dendA1_01001001110 connect dendA1_010010011100(0), 1}
{access dendA1_010010011100}
{nseg = 1}
{pt3dclear()}
{pt3dadd(140.64, 68.59, -0.32, 0.60)}
{pt3dadd(141.37, 71.25, -0.32, 0.60)}

{create dendA1_010010011101}
{dendA1_01001001110 connect dendA1_010010011101(0), 1}
{access dendA1_010010011101}
{nseg = 2}
{pt3dclear()}
{pt3dadd(140.64, 68.59, -0.32, 1.20)}
{pt3dadd(142.48, 68.75, -0.32, 1.20)}
{pt3dadd(144.33, 67.42, 0.00, 1.20)}
{pt3dadd(145.99, 64.77, 2.12, 1.20)}
{pt3dadd(146.36, 61.61, 1.84, 1.20)}

{create dendA1_01001001111}
{dendA1_0100100111 connect dendA1_01001001111(0), 1}
{access dendA1_01001001111}
{nseg = 2}
{pt3dclear()}
{pt3dadd(137.31, 67.59, 0.08, 1.20)}
{pt3dadd(137.68, 65.43, 0.08, 1.20)}
{pt3dadd(136.58, 63.11, 0.48, 1.20)}
{pt3dadd(134.55, 60.61, 0.16, 1.20)}
{pt3dadd(132.70, 58.29, 0.16, 0.60)}

{create dendA1_0100101}
{dendA1_010010 connect dendA1_0100101(0), 1}
{access dendA1_0100101}
{nseg = 3}
{pt3dclear()}
{pt3dadd(98.56, 49.41, 1.40, 1.80)}
{pt3dadd(100.20, 48.49, -0.04, 1.80)}
{pt3dadd(101.67, 47.82, -0.04, 1.20)}
{pt3dadd(103.70, 47.82, -0.04, 1.20)}
{pt3dadd(106.65, 48.32, -0.04, 1.20)}
{pt3dadd(109.24, 48.32, -0.16, 1.80)}
{pt3dadd(111.63, 47.99, -0.16, 1.80)}
{pt3dadd(113.11, 46.49, -0.04, 1.80)}

{create dendA1_01001010}
{dendA1_0100101 connect dendA1_01001010(0), 1}
{access dendA1_01001010}
{nseg = 2}
{pt3dclear()}
{pt3dadd(113.11, 46.49, -0.04, 1.20)}
{pt3dadd(115.14, 47.66, 0.20, 1.20)}
{pt3dadd(116.98, 48.65, 0.20, 1.20)}
{pt3dadd(118.65, 50.48, 0.88, 1.20)}

{create dendA1_010010100}
{dendA1_01001010 connect dendA1_010010100(0), 1}
{access dendA1_010010100}
{nseg = 1}
{pt3dclear()}
{pt3dadd(118.65, 50.48, 0.88, 0.60)}
{pt3dadd(118.28, 53.47, 0.84, 0.60)}

{create dendA1_010010101}
{dendA1_01001010 connect dendA1_010010101(0), 1}
{access dendA1_010010101}
{nseg = 1}
{pt3dclear()}
{pt3dadd(118.65, 50.48, 0.88, 1.80)}
{pt3dadd(120.49, 52.14, 0.44, 1.80)}

{create dendA1_0100101010}
{dendA1_010010101 connect dendA1_0100101010(0), 1}
{access dendA1_0100101010}
{nseg = 1}
{pt3dclear()}
{pt3dadd(120.49, 52.14, 0.44, 1.20)}
{pt3dadd(120.49, 53.80, 0.96, 1.20)}
{pt3dadd(120.86, 55.30, 0.96, 1.20)}
{pt3dadd(121.41, 56.63, 0.96, 1.20)}

{create dendA1_01001010100}
{dendA1_0100101010 connect dendA1_01001010100(0), 1}
{access dendA1_01001010100}
{nseg = 3}
{pt3dclear()}
{pt3dadd(121.41, 56.63, 0.96, 0.60)}
{pt3dadd(120.31, 58.12, -0.28, 0.60)}
{pt3dadd(120.86, 60.11, -0.28, 0.60)}
{pt3dadd(121.60, 61.61, -0.28, 0.60)}
{pt3dadd(123.44, 63.77, -0.28, 0.60)}

{create dendA1_01001010101}
{dendA1_0100101010 connect dendA1_01001010101(0), 1}
{access dendA1_01001010101}
{nseg = 4}
{pt3dclear()}
{pt3dadd(121.41, 56.63, 0.96, 1.20)}
{pt3dadd(122.70, 58.45, 0.20, 1.20)}
{pt3dadd(123.81, 60.28, 0.20, 1.20)}
{pt3dadd(125.29, 61.94, 0.20, 1.20)}
{pt3dadd(126.39, 63.77, 0.20, 1.20)}
{pt3dadd(128.42, 64.77, 0.20, 0.60)}
{pt3dadd(129.90, 65.26, 0.44, 0.60)}
{pt3dadd(131.93, 65.10, -0.72, 0.60)}
{pt3dadd(133.77, 63.94, -0.72, 0.60)}

{create dendA1_0100101011}
{dendA1_010010101 connect dendA1_0100101011(0), 1}
{access dendA1_0100101011}
{nseg = 1}
{pt3dclear()}
{pt3dadd(120.49, 52.14, 0.44, 1.20)}
{pt3dadd(121.97, 52.31, -0.12, 1.20)}

{create dendA1_01001010110}
{dendA1_0100101011 connect dendA1_01001010110(0), 1}
{access dendA1_01001010110}
{nseg = 3}
{pt3dclear()}
{pt3dadd(121.97, 52.31, -0.12, 1.20)}
{pt3dadd(123.44, 54.47, -0.96, 1.20)}
{pt3dadd(124.73, 56.29, -0.96, 1.20)}
{pt3dadd(126.39, 57.96, -0.48, 0.60)}
{pt3dadd(128.98, 59.95, -0.48, 0.60)}
{pt3dadd(131.01, 61.44, -0.48, 1.20)}

{create dendA1_01001010111}
{dendA1_0100101011 connect dendA1_01001010111(0), 1}
{access dendA1_01001010111}
{nseg = 1}
{pt3dclear()}
{pt3dadd(121.97, 52.31, -0.12, 0.60)}
{pt3dadd(123.44, 51.31, 1.00, 0.60)}
{pt3dadd(125.47, 49.98, 2.00, 1.20)}

{create dendA1_01001011}
{dendA1_0100101 connect dendA1_01001011(0), 1}
{access dendA1_01001011}
{nseg = 1}
{pt3dclear()}
{pt3dadd(113.11, 46.49, -0.04, 1.80)}
{pt3dadd(113.66, 45.16, -0.48, 1.80)}

{create dendA1_010010110}
{dendA1_01001011 connect dendA1_010010110(0), 1}
{access dendA1_010010110}
{nseg = 1}
{pt3dclear()}
{pt3dadd(113.66, 45.16, -0.48, 1.80)}
{pt3dadd(114.77, 44.50, -1.40, 1.80)}

{create dendA1_0100101100}
{dendA1_010010110 connect dendA1_0100101100(0), 1}
{access dendA1_0100101100}
{nseg = 1}
{pt3dclear()}
{pt3dadd(114.77, 44.50, -1.40, 1.20)}
{pt3dadd(116.62, 44.67, 0.52, 1.20)}
{pt3dadd(118.83, 44.50, 0.60, 1.20)}

{create dendA1_01001011000}
{dendA1_0100101100 connect dendA1_01001011000(0), 1}
{access dendA1_01001011000}
{nseg = 5}
{pt3dclear()}
{pt3dadd(118.83, 44.50, 0.60, 1.20)}
{pt3dadd(121.04, 46.16, -0.28, 1.20)}
{pt3dadd(123.63, 46.83, -0.28, 1.20)}
{pt3dadd(125.29, 47.66, 0.24, 1.80)}
{pt3dadd(126.76, 49.48, 0.24, 1.80)}
{pt3dadd(128.79, 51.64, 0.44, 1.80)}
{pt3dadd(130.08, 53.47, -0.12, 1.80)}
{pt3dadd(131.75, 55.63, -0.16, 1.80)}
{pt3dadd(133.96, 56.13, -0.16, 1.80)}
{pt3dadd(136.91, 57.12, -0.68, 1.80)}
{pt3dadd(138.94, 57.79, -1.76, 1.80)}
{pt3dadd(141.34, 58.95, -1.12, 1.20)}
{pt3dadd(143.55, 60.45, -2.52, 1.20)}

{create dendA1_01001011001}
{dendA1_0100101100 connect dendA1_01001011001(0), 1}
{access dendA1_01001011001}
{nseg = 1}
{pt3dclear()}
{pt3dadd(118.83, 44.50, 0.60, 1.20)}
{pt3dadd(120.49, 43.00, 0.36, 1.20)}
{pt3dadd(122.70, 42.17, 0.36, 1.20)}

{create dendA1_010010110010}
{dendA1_01001011001 connect dendA1_010010110010(0), 1}
{access dendA1_010010110010}
{nseg = 1}
{pt3dclear()}
{pt3dadd(122.70, 42.17, 0.36, 0.60)}
{pt3dadd(121.97, 44.83, 0.36, 0.60)}

{create dendA1_010010110011}
{dendA1_01001011001 connect dendA1_010010110011(0), 1}
{access dendA1_010010110011}
{nseg = 1}
{pt3dclear()}
{pt3dadd(122.70, 42.17, 0.36, 1.80)}
{pt3dadd(124.18, 41.18, -0.04, 1.80)}

{create dendA1_0100101100110}
{dendA1_010010110011 connect dendA1_0100101100110(0), 1}
{access dendA1_0100101100110}
{nseg = 3}
{pt3dclear()}
{pt3dadd(124.18, 41.18, -0.04, 1.20)}
{pt3dadd(125.47, 42.67, -0.36, 1.20)}
{pt3dadd(127.32, 42.34, -0.36, 1.20)}
{pt3dadd(128.42, 43.84, -0.36, 1.80)}
{pt3dadd(129.53, 46.16, -0.36, 1.80)}
{pt3dadd(131.38, 47.99, -0.24, 1.80)}
{pt3dadd(133.59, 49.65, -0.20, 1.80)}
{pt3dadd(135.62, 51.14, -0.68, 1.80)}
{pt3dadd(137.28, 51.64, -0.88, 1.80)}

{create dendA1_01001011001100}
{dendA1_0100101100110 connect dendA1_01001011001100(0), 1}
{access dendA1_01001011001100}
{nseg = 1}
{pt3dclear()}
{pt3dadd(137.28, 51.64, -0.88, 0.60)}
{pt3dadd(139.49, 54.97, -0.88, 0.60)}

{create dendA1_01001011001101}
{dendA1_0100101100110 connect dendA1_01001011001101(0), 1}
{access dendA1_01001011001101}
{nseg = 1}
{pt3dclear()}
{pt3dadd(137.28, 51.64, -0.88, 0.60)}
{pt3dadd(138.39, 50.65, -0.88, 0.60)}

{create dendA1_0100101100111}
{dendA1_010010110011 connect dendA1_0100101100111(0), 1}
{access dendA1_0100101100111}
{nseg = 3}
{pt3dclear()}
{pt3dadd(124.18, 41.18, -0.04, 1.20)}
{pt3dadd(125.29, 39.52, 0.04, 1.20)}
{pt3dadd(126.76, 38.02, 0.28, 2.10)}
{pt3dadd(128.05, 36.53, 1.28, 2.10)}
{pt3dadd(130.08, 35.86, 0.68, 1.80)}
{pt3dadd(132.11, 35.20, 1.24, 2.10)}
{pt3dadd(133.96, 33.87, 2.96, 2.10)}
{pt3dadd(136.54, 32.37, 1.36, 1.80)}

{create dendA1_0100101101}
{dendA1_010010110 connect dendA1_0100101101(0), 1}
{access dendA1_0100101101}
{nseg = 1}
{pt3dclear()}
{pt3dadd(114.77, 44.50, -1.40, 1.20)}
{pt3dadd(114.59, 42.01, 0.04, 1.20)}
{pt3dadd(114.96, 40.68, 0.04, 1.20)}

{create dendA1_01001011010}
{dendA1_0100101101 connect dendA1_01001011010(0), 1}
{access dendA1_01001011010}
{nseg = 1}
{pt3dclear()}
{pt3dadd(114.96, 40.68, 0.04, 1.20)}
{pt3dadd(117.17, 39.68, -0.48, 1.20)}
{pt3dadd(118.83, 39.52, -0.48, 1.20)}
{pt3dadd(120.12, 39.68, -0.48, 1.20)}

{create dendA1_01001011011}
{dendA1_0100101101 connect dendA1_01001011011(0), 1}
{access dendA1_01001011011}
{nseg = 1}
{pt3dclear()}
{pt3dadd(114.96, 40.68, 0.04, 1.20)}
{pt3dadd(114.77, 38.69, 0.32, 1.20)}
{pt3dadd(114.59, 37.02, 0.32, 1.20)}

{create dendA1_010010111}
{dendA1_01001011 connect dendA1_010010111(0), 1}
{access dendA1_010010111}
{nseg = 2}
{pt3dclear()}
{pt3dadd(113.66, 45.16, -0.48, 1.20)}
{pt3dadd(112.37, 44.00, -0.40, 1.20)}
{pt3dadd(111.63, 41.68, -0.40, 1.20)}
{pt3dadd(111.27, 39.18, -0.40, 1.20)}
{pt3dadd(111.08, 37.02, -0.52, 1.20)}
{pt3dadd(111.08, 35.20, -0.52, 1.20)}

{create dendA1_010011}
{dendA1_01001 connect dendA1_010011(0), 1}
{access dendA1_010011}
{nseg = 1}
{pt3dclear()}
{pt3dadd(90.26, 46.92, 2.32, 2.70)}
{pt3dadd(90.44, 45.26, 1.16, 2.70)}

{create dendA1_0100110}
{dendA1_010011 connect dendA1_0100110(0), 1}
{access dendA1_0100110}
{nseg = 2}
{pt3dclear()}
{pt3dadd(90.44, 45.26, 1.16, 1.80)}
{pt3dadd(92.10, 44.09, 1.56, 1.80)}
{pt3dadd(93.02, 42.77, 1.56, 1.80)}
{pt3dadd(94.13, 40.77, 0.56, 1.80)}
{pt3dadd(94.68, 39.78, 1.08, 1.80)}

{create dendA1_01001100}
{dendA1_0100110 connect dendA1_01001100(0), 1}
{access dendA1_01001100}
{nseg = 1}
{pt3dclear()}
{pt3dadd(94.68, 39.78, 1.08, 1.80)}
{pt3dadd(96.53, 39.11, 1.36, 1.80)}
{pt3dadd(98.56, 38.28, 2.68, 1.80)}

{create dendA1_010011000}
{dendA1_01001100 connect dendA1_010011000(0), 1}
{access dendA1_010011000}
{nseg = 1}
{pt3dclear()}
{pt3dadd(98.56, 38.28, 2.68, 1.80)}
{pt3dadd(100.40, 40.11, 2.40, 1.80)}
{pt3dadd(101.88, 41.10, 2.60, 1.20)}

{create dendA1_0100110000}
{dendA1_010011000 connect dendA1_0100110000(0), 1}
{access dendA1_0100110000}
{nseg = 1}
{pt3dclear()}
{pt3dadd(101.88, 41.10, 2.60, 1.20)}
{pt3dadd(101.51, 42.10, 2.60, 1.20)}

{create dendA1_01001100000}
{dendA1_0100110000 connect dendA1_01001100000(0), 1}
{access dendA1_01001100000}
{nseg = 1}
{pt3dclear()}
{pt3dadd(101.51, 42.10, 2.60, 0.60)}
{pt3dadd(98.00, 42.60, 1.92, 0.60)}

{create dendA1_01001100001}
{dendA1_0100110000 connect dendA1_01001100001(0), 1}
{access dendA1_01001100001}
{nseg = 1}
{pt3dclear()}
{pt3dadd(101.51, 42.10, 2.60, 1.20)}
{pt3dadd(102.25, 43.60, 1.96, 1.20)}
{pt3dadd(102.62, 44.93, 1.96, 1.20)}
{pt3dadd(101.51, 46.25, 1.96, 1.20)}

{create dendA1_010011000010}
{dendA1_01001100001 connect dendA1_010011000010(0), 1}
{access dendA1_010011000010}
{nseg = 2}
{pt3dclear()}
{pt3dadd(101.51, 46.25, 1.96, 1.20)}
{pt3dadd(99.48, 46.09, 2.36, 1.20)}
{pt3dadd(98.00, 45.92, 2.36, 1.20)}
{pt3dadd(97.08, 45.09, 2.36, 1.20)}
{pt3dadd(96.16, 43.76, 2.68, 1.20)}

{create dendA1_010011000011}
{dendA1_01001100001 connect dendA1_010011000011(0), 1}
{access dendA1_010011000011}
{nseg = 3}
{pt3dclear()}
{pt3dadd(101.51, 46.25, 1.96, 1.20)}
{pt3dadd(102.62, 48.91, 2.28, 1.20)}
{pt3dadd(104.28, 49.41, 2.28, 0.60)}
{pt3dadd(105.75, 50.24, 2.28, 0.60)}
{pt3dadd(108.34, 52.90, 2.28, 0.60)}

{create dendA1_0100110001}
{dendA1_010011000 connect dendA1_0100110001(0), 1}
{access dendA1_0100110001}
{nseg = 2}
{pt3dclear()}
{pt3dadd(101.88, 41.10, 2.60, 1.20)}
{pt3dadd(103.35, 41.94, 2.36, 1.20)}
{pt3dadd(105.57, 42.93, 2.36, 1.20)}
{pt3dadd(107.60, 42.93, 2.36, 1.20)}
{pt3dadd(109.26, 43.43, 2.00, 1.80)}

{create dendA1_01001100010}
{dendA1_0100110001 connect dendA1_01001100010(0), 1}
{access dendA1_01001100010}
{nseg = 2}
{pt3dclear()}
{pt3dadd(109.26, 43.43, 2.00, 1.80)}
{pt3dadd(110.36, 45.09, 2.92, 1.80)}
{pt3dadd(111.10, 45.92, 2.92, 1.80)}
{pt3dadd(113.13, 46.25, 2.92, 1.80)}
{pt3dadd(115.53, 46.42, 2.92, 1.80)}

{create dendA1_01001100011}
{dendA1_0100110001 connect dendA1_01001100011(0), 1}
{access dendA1_01001100011}
{nseg = 1}
{pt3dclear()}
{pt3dadd(109.26, 43.43, 2.00, 1.80)}
{pt3dadd(110.55, 42.77, 1.88, 1.80)}

{create dendA1_010011001}
{dendA1_01001100 connect dendA1_010011001(0), 1}
{access dendA1_010011001}
{nseg = 1}
{pt3dclear()}
{pt3dadd(98.56, 38.28, 2.68, 1.80)}
{pt3dadd(99.66, 36.29, 1.36, 1.80)}

{create dendA1_0100110010}
{dendA1_010011001 connect dendA1_0100110010(0), 1}
{access dendA1_0100110010}
{nseg = 4}
{pt3dclear()}
{pt3dadd(99.66, 36.29, 1.36, 1.20)}
{pt3dadd(101.88, 36.29, 1.36, 1.20)}
{pt3dadd(105.94, 36.29, 1.32, 1.20)}
{pt3dadd(108.70, 35.96, 2.56, 1.20)}
{pt3dadd(110.92, 36.12, 2.56, 1.80)}
{pt3dadd(112.39, 35.96, 4.08, 1.80)}
{pt3dadd(114.24, 34.79, 4.08, 2.10)}
{pt3dadd(115.35, 34.29, 4.08, 1.20)}
{pt3dadd(116.45, 32.97, 4.92, 1.20)}
{pt3dadd(116.64, 30.64, 4.92, 1.80)}

{create dendA1_0100110011}
{dendA1_010011001 connect dendA1_0100110011(0), 1}
{access dendA1_0100110011}
{nseg = 1}
{pt3dclear()}
{pt3dadd(99.66, 36.29, 1.36, 1.20)}
{pt3dadd(100.40, 34.63, 0.92, 1.20)}
{pt3dadd(101.69, 32.47, 1.08, 0.60)}

{create dendA1_01001101}
{dendA1_0100110 connect dendA1_01001101(0), 1}
{access dendA1_01001101}
{nseg = 1}
{pt3dclear()}
{pt3dadd(94.68, 39.78, 1.08, 1.20)}
{pt3dadd(93.39, 37.95, 0.72, 1.20)}
{pt3dadd(93.21, 35.29, 0.72, 1.20)}

{create dendA1_010011010}
{dendA1_01001101 connect dendA1_010011010(0), 1}
{access dendA1_010011010}
{nseg = 1}
{pt3dclear()}
{pt3dadd(93.21, 35.29, 0.72, 1.20)}
{pt3dadd(93.76, 32.97, 0.88, 1.20)}

{create dendA1_0100110100}
{dendA1_010011010 connect dendA1_0100110100(0), 1}
{access dendA1_0100110100}
{nseg = 2}
{pt3dclear()}
{pt3dadd(93.76, 32.97, 0.88, 0.60)}
{pt3dadd(96.34, 33.30, 1.20, 0.60)}
{pt3dadd(98.93, 32.63, 1.20, 0.60)}

{create dendA1_0100110101}
{dendA1_010011010 connect dendA1_0100110101(0), 1}
{access dendA1_0100110101}
{nseg = 2}
{pt3dclear()}
{pt3dadd(93.76, 32.97, 0.88, 1.80)}
{pt3dadd(93.76, 30.31, 1.76, 1.80)}
{pt3dadd(94.68, 29.14, 1.76, 1.80)}
{pt3dadd(95.60, 27.82, 1.76, 1.80)}
{pt3dadd(95.42, 26.15, 1.76, 1.80)}
{pt3dadd(95.24, 23.83, 1.76, 1.80)}

{create dendA1_010011011}
{dendA1_01001101 connect dendA1_010011011(0), 1}
{access dendA1_010011011}
{nseg = 2}
{pt3dclear()}
{pt3dadd(93.21, 35.29, 0.72, 1.20)}
{pt3dadd(90.81, 33.30, 1.88, 1.20)}
{pt3dadd(88.96, 32.30, 1.88, 1.20)}
{pt3dadd(84.90, 31.47, 2.04, 1.20)}

{create dendA1_0100111}
{dendA1_010011 connect dendA1_0100111(0), 1}
{access dendA1_0100111}
{nseg = 1}
{pt3dclear()}
{pt3dadd(90.44, 45.26, 1.16, 1.80)}
{pt3dadd(89.70, 43.43, 1.52, 1.80)}
{pt3dadd(88.96, 41.44, 0.68, 1.80)}
{pt3dadd(88.04, 39.61, 1.28, 1.80)}

{create dendA1_01001110}
{dendA1_0100111 connect dendA1_01001110(0), 1}
{access dendA1_01001110}
{nseg = 2}
{pt3dclear()}
{pt3dadd(88.04, 39.61, 1.28, 1.20)}
{pt3dadd(87.86, 37.12, 0.80, 1.20)}
{pt3dadd(86.75, 35.12, 0.80, 1.20)}
{pt3dadd(86.01, 33.63, 0.88, 1.20)}
{pt3dadd(85.64, 32.63, 0.88, 1.20)}

{create dendA1_010011100}
{dendA1_01001110 connect dendA1_010011100(0), 1}
{access dendA1_010011100}
{nseg = 2}
{pt3dclear()}
{pt3dadd(85.64, 32.63, 0.88, 1.20)}
{pt3dadd(86.93, 30.14, 1.84, 1.20)}
{pt3dadd(88.22, 27.32, 2.96, 1.20)}
{pt3dadd(88.04, 26.65, 2.96, 1.20)}

{create dendA1_0100111000}
{dendA1_010011100 connect dendA1_0100111000(0), 1}
{access dendA1_0100111000}
{nseg = 2}
{pt3dclear()}
{pt3dadd(88.04, 26.65, 2.96, 1.20)}
{pt3dadd(89.70, 26.49, 2.92, 1.20)}
{pt3dadd(90.81, 25.66, 1.92, 1.20)}
{pt3dadd(91.55, 23.83, 1.92, 1.20)}
{pt3dadd(92.65, 21.17, 1.88, 1.20)}
{pt3dadd(93.02, 19.68, 1.88, 1.20)}

{create dendA1_01001110000}
{dendA1_0100111000 connect dendA1_01001110000(0), 1}
{access dendA1_01001110000}
{nseg = 2}
{pt3dclear()}
{pt3dadd(93.02, 19.68, 1.88, 0.60)}
{pt3dadd(95.42, 18.51, 1.48, 0.60)}
{pt3dadd(96.90, 17.35, 1.48, 0.60)}
{pt3dadd(97.08, 15.36, 1.48, 0.60)}

{create dendA1_01001110001}
{dendA1_0100111000 connect dendA1_01001110001(0), 1}
{access dendA1_01001110001}
{nseg = 2}
{pt3dclear()}
{pt3dadd(93.02, 19.68, 1.88, 0.60)}
{pt3dadd(92.65, 18.01, 3.20, 0.60)}
{pt3dadd(91.18, 16.52, 3.20, 0.60)}
{pt3dadd(89.70, 15.19, 3.16, 1.20)}
{pt3dadd(88.22, 13.86, 3.00, 1.20)}

{create dendA1_0100111001}
{dendA1_010011100 connect dendA1_0100111001(0), 1}
{access dendA1_0100111001}
{nseg = 2}
{pt3dclear()}
{pt3dadd(88.04, 26.65, 2.96, 1.20)}
{pt3dadd(88.41, 24.83, 2.96, 1.20)}
{pt3dadd(88.04, 23.16, 2.96, 1.20)}
{pt3dadd(88.78, 21.00, 2.68, 1.20)}
{pt3dadd(88.78, 18.85, 1.00, 1.20)}

{create dendA1_010011101}
{dendA1_01001110 connect dendA1_010011101(0), 1}
{access dendA1_010011101}
{nseg = 1}
{pt3dclear()}
{pt3dadd(85.64, 32.63, 0.88, 1.20)}
{pt3dadd(82.32, 28.65, 0.84, 1.20)}

{create dendA1_0100111010}
{dendA1_010011101 connect dendA1_0100111010(0), 1}
{access dendA1_0100111010}
{nseg = 2}
{pt3dclear()}
{pt3dadd(82.32, 28.65, 0.84, 1.20)}
{pt3dadd(82.32, 26.99, 1.48, 1.20)}
{pt3dadd(82.50, 24.83, 1.48, 1.20)}
{pt3dadd(82.69, 22.67, 1.48, 1.20)}

{create dendA1_0100111011}
{dendA1_010011101 connect dendA1_0100111011(0), 1}
{access dendA1_0100111011}
{nseg = 1}
{pt3dclear()}
{pt3dadd(82.32, 28.65, 0.84, 1.20)}
{pt3dadd(80.29, 28.15, 1.48, 1.20)}
{pt3dadd(78.45, 28.15, 1.48, 1.20)}

{create dendA1_01001110110}
{dendA1_0100111011 connect dendA1_01001110110(0), 1}
{access dendA1_01001110110}
{nseg = 2}
{pt3dclear()}
{pt3dadd(78.45, 28.15, 1.48, 0.60)}
{pt3dadd(75.86, 27.32, 0.16, 0.60)}
{pt3dadd(74.39, 27.65, 0.16, 0.60)}

{create dendA1_010011101100}
{dendA1_01001110110 connect dendA1_010011101100(0), 1}
{access dendA1_010011101100}
{nseg = 2}
{pt3dclear()}
{pt3dadd(74.39, 27.65, 0.16, 0.60)}
{pt3dadd(71.62, 28.15, 0.88, 0.60)}
{pt3dadd(69.59, 29.48, 1.92, 0.60)}
{pt3dadd(67.19, 30.47, 3.00, 0.60)}

{create dendA1_010011101101}
{dendA1_01001110110 connect dendA1_010011101101(0), 1}
{access dendA1_010011101101}
{nseg = 3}
{pt3dclear()}
{pt3dadd(74.39, 27.65, 0.16, 0.60)}
{pt3dadd(73.83, 29.48, 0.36, 0.60)}
{pt3dadd(72.54, 32.30, -0.04, 0.60)}
{pt3dadd(72.36, 34.46, -0.80, 0.60)}
{pt3dadd(72.36, 37.45, -1.28, 0.60)}

{create dendA1_01001110111}
{dendA1_0100111011 connect dendA1_01001110111(0), 1}
{access dendA1_01001110111}
{nseg = 2}
{pt3dclear()}
{pt3dadd(78.45, 28.15, 1.48, 0.60)}
{pt3dadd(77.52, 29.64, 2.24, 0.60)}
{pt3dadd(76.42, 30.97, 2.24, 0.60)}
{pt3dadd(76.05, 32.80, 2.24, 0.30)}

{create dendA1_01001111}
{dendA1_0100111 connect dendA1_01001111(0), 1}
{access dendA1_01001111}
{nseg = 5}
{pt3dclear()}
{pt3dadd(88.04, 39.61, 1.28, 1.20)}
{pt3dadd(85.64, 37.62, 0.88, 1.20)}
{pt3dadd(83.80, 36.95, 0.16, 1.20)}
{pt3dadd(81.95, 37.62, 0.16, 1.80)}
{pt3dadd(80.11, 38.78, 0.16, 1.80)}
{pt3dadd(78.08, 39.61, 1.36, 1.80)}
{pt3dadd(74.94, 40.11, 1.36, 1.20)}
{pt3dadd(73.10, 40.77, 1.76, 1.20)}
{pt3dadd(71.99, 41.94, 0.92, 1.20)}
{pt3dadd(71.25, 42.93, 0.92, 1.20)}
{pt3dadd(72.91, 44.43, 0.92, 1.20)}
{pt3dadd(74.94, 45.26, 1.16, 1.20)}
{pt3dadd(77.15, 45.26, 1.16, 1.20)}

{create dendA1_010011110}
{dendA1_01001111 connect dendA1_010011110(0), 1}
{access dendA1_010011110}
{nseg = 3}
{pt3dclear()}
{pt3dadd(77.15, 45.26, 1.16, 0.60)}
{pt3dadd(79.37, 45.59, 1.48, 0.60)}
{pt3dadd(81.21, 45.26, 1.48, 0.60)}
{pt3dadd(84.35, 43.43, 1.04, 0.60)}
{pt3dadd(86.56, 42.27, 1.04, 0.60)}

{create dendA1_010011111}
{dendA1_01001111 connect dendA1_010011111(0), 1}
{access dendA1_010011111}
{nseg = 1}
{pt3dclear()}
{pt3dadd(77.15, 45.26, 1.16, 1.20)}
{pt3dadd(77.52, 43.26, 1.76, 1.20)}
{pt3dadd(78.26, 41.94, 1.16, 0.60)}

{create dendA1_0101}
{dendA1_010 connect dendA1_0101(0), 1}
{access dendA1_0101}
{nseg = 1}
{pt3dclear()}
{pt3dadd(62.95, 39.61, 3.00, 2.70)}
{pt3dadd(64.24, 38.45, 1.56, 2.70)}
{pt3dadd(65.53, 36.95, 1.36, 3.00)}
{pt3dadd(67.19, 35.29, 0.64, 2.70)}
{pt3dadd(68.30, 34.46, 1.44, 3.30)}

{create dendA1_01010}
{dendA1_0101 connect dendA1_01010(0), 1}
{access dendA1_01010}
{nseg = 4}
{pt3dclear()}
{pt3dadd(68.30, 34.46, 1.44, 2.10)}
{pt3dadd(70.14, 35.12, 1.92, 2.10)}
{pt3dadd(71.80, 35.62, 0.44, 2.10)}
{pt3dadd(73.10, 35.62, 0.44, 1.80)}
{pt3dadd(75.68, 35.46, 0.44, 1.80)}
{pt3dadd(77.52, 34.79, 0.44, 1.80)}
{pt3dadd(79.92, 32.63, 0.80, 2.10)}
{pt3dadd(81.77, 30.64, 0.32, 2.10)}
{pt3dadd(83.98, 28.15, 0.72, 2.10)}
{pt3dadd(86.38, 26.32, -0.24, 2.10)}
{pt3dadd(89.15, 25.82, -0.24, 2.10)}
{pt3dadd(93.21, 26.15, -0.28, 2.10)}

{create dendA1_010100}
{dendA1_01010 connect dendA1_010100(0), 1}
{access dendA1_010100}
{nseg = 3}
{pt3dclear()}
{pt3dadd(93.21, 26.15, -0.28, 1.80)}
{pt3dadd(93.94, 27.65, 0.88, 1.80)}
{pt3dadd(95.42, 28.15, 0.88, 1.80)}
{pt3dadd(97.63, 28.31, 0.88, 1.80)}
{pt3dadd(100.03, 28.48, 0.88, 1.80)}
{pt3dadd(102.62, 28.98, 1.12, 1.80)}
{pt3dadd(104.83, 29.81, 1.08, 1.80)}
{pt3dadd(106.12, 29.98, 1.08, 1.80)}

{create dendA1_0101000}
{dendA1_010100 connect dendA1_0101000(0), 1}
{access dendA1_0101000}
{nseg = 3}
{pt3dclear()}
{pt3dadd(106.12, 29.98, 1.08, 1.20)}
{pt3dadd(106.86, 31.80, 0.48, 1.20)}
{pt3dadd(107.41, 34.13, 0.44, 1.20)}
{pt3dadd(107.41, 37.62, 0.44, 1.20)}
{pt3dadd(107.97, 39.78, 1.24, 1.20)}
{pt3dadd(108.89, 41.94, 1.24, 1.20)}

{create dendA1_0101001}
{dendA1_010100 connect dendA1_0101001(0), 1}
{access dendA1_0101001}
{nseg = 1}
{pt3dclear()}
{pt3dadd(106.12, 29.98, 1.08, 1.20)}
{pt3dadd(108.70, 29.48, 1.52, 1.20)}
{pt3dadd(110.18, 30.14, 1.52, 1.20)}

{create dendA1_01010010}
{dendA1_0101001 connect dendA1_01010010(0), 1}
{access dendA1_01010010}
{nseg = 3}
{pt3dclear()}
{pt3dadd(110.18, 30.14, 1.52, 1.20)}
{pt3dadd(110.73, 31.80, 1.52, 1.20)}
{pt3dadd(111.66, 33.30, 1.52, 1.20)}
{pt3dadd(114.24, 34.79, 1.52, 1.20)}
{pt3dadd(116.45, 34.79, 1.52, 1.80)}
{pt3dadd(118.67, 33.96, 1.52, 2.10)}
{pt3dadd(120.14, 33.96, 1.52, 2.10)}
{pt3dadd(121.99, 34.79, 1.52, 1.20)}
{pt3dadd(124.02, 35.46, 1.44, 1.20)}

{create dendA1_01010011}
{dendA1_0101001 connect dendA1_01010011(0), 1}
{access dendA1_01010011}
{nseg = 2}
{pt3dclear()}
{pt3dadd(110.18, 30.14, 1.52, 1.20)}
{pt3dadd(113.32, 30.64, 0.44, 1.20)}
{pt3dadd(115.53, 30.47, 0.44, 1.20)}
{pt3dadd(117.93, 29.64, 0.44, 1.20)}

{create dendA1_010101}
{dendA1_01010 connect dendA1_010101(0), 1}
{access dendA1_010101}
{nseg = 1}
{pt3dclear()}
{pt3dadd(93.21, 26.15, -0.28, 2.10)}
{pt3dadd(95.60, 23.00, 0.12, 2.10)}

{create dendA1_0101010}
{dendA1_010101 connect dendA1_0101010(0), 1}
{access dendA1_0101010}
{nseg = 1}
{pt3dclear()}
{pt3dadd(95.60, 23.00, 0.12, 1.80)}
{pt3dadd(97.08, 23.00, 0.04, 1.80)}

{create dendA1_01010100}
{dendA1_0101010 connect dendA1_01010100(0), 1}
{access dendA1_01010100}
{nseg = 3}
{pt3dclear()}
{pt3dadd(97.08, 23.00, 0.04, 1.80)}
{pt3dadd(98.00, 24.00, 1.92, 1.80)}
{pt3dadd(99.85, 24.66, 1.92, 1.80)}
{pt3dadd(102.43, 24.66, 1.92, 1.80)}
{pt3dadd(106.31, 24.99, 1.92, 1.80)}
{pt3dadd(108.34, 25.32, 1.92, 1.80)}
{pt3dadd(110.18, 25.49, 1.52, 1.20)}
{pt3dadd(111.47, 26.65, 1.96, 1.20)}

{create dendA1_01010101}
{dendA1_0101010 connect dendA1_01010101(0), 1}
{access dendA1_01010101}
{nseg = 3}
{pt3dclear()}
{pt3dadd(97.08, 23.00, 0.04, 1.20)}
{pt3dadd(98.19, 21.34, 0.16, 1.20)}
{pt3dadd(100.03, 20.84, 0.16, 1.20)}
{pt3dadd(102.06, 21.00, 0.16, 1.80)}
{pt3dadd(104.28, 21.50, -0.92, 1.80)}
{pt3dadd(105.38, 22.00, -0.92, 1.80)}
{pt3dadd(106.86, 19.68, -0.68, 1.20)}
{pt3dadd(107.78, 18.01, -0.04, 1.80)}

{create dendA1_010101010}
{dendA1_01010101 connect dendA1_010101010(0), 1}
{access dendA1_010101010}
{nseg = 1}
{pt3dclear()}
{pt3dadd(107.78, 18.01, -0.04, 1.80)}
{pt3dadd(109.63, 17.68, 0.24, 1.80)}
{pt3dadd(111.84, 16.02, 1.04, 2.10)}

{create dendA1_0101010100}
{dendA1_010101010 connect dendA1_0101010100(0), 1}
{access dendA1_0101010100}
{nseg = 1}
{pt3dclear()}
{pt3dadd(111.84, 16.02, 1.04, 1.80)}
{pt3dadd(113.87, 18.51, 1.80, 1.80)}

{create dendA1_0101010101}
{dendA1_010101010 connect dendA1_0101010101(0), 1}
{access dendA1_0101010101}
{nseg = 2}
{pt3dclear()}
{pt3dadd(111.84, 16.02, 1.04, 2.10)}
{pt3dadd(113.69, 14.86, 1.00, 2.10)}
{pt3dadd(116.45, 14.69, 1.00, 2.10)}
{pt3dadd(119.77, 14.03, 1.00, 2.10)}
{pt3dadd(121.25, 13.36, 0.80, 1.80)}

{create dendA1_01010101010}
{dendA1_0101010101 connect dendA1_01010101010(0), 1}
{access dendA1_01010101010}
{nseg = 1}
{pt3dclear()}
{pt3dadd(121.25, 13.36, 0.80, 1.20)}
{pt3dadd(122.91, 15.02, 0.80, 1.20)}

{create dendA1_01010101011}
{dendA1_0101010101 connect dendA1_01010101011(0), 1}
{access dendA1_01010101011}
{nseg = 2}
{pt3dclear()}
{pt3dadd(121.25, 13.36, 0.80, 1.80)}
{pt3dadd(122.54, 12.20, 1.20, 1.80)}
{pt3dadd(123.28, 10.21, 1.20, 1.80)}
{pt3dadd(124.02, 7.72, 1.20, 1.80)}
{pt3dadd(124.76, 5.89, 2.96, 1.20)}
{pt3dadd(124.94, 2.40, 3.40, 1.20)}

{create dendA1_010101011}
{dendA1_01010101 connect dendA1_010101011(0), 1}
{access dendA1_010101011}
{nseg = 3}
{pt3dclear()}
{pt3dadd(107.78, 18.01, -0.04, 1.80)}
{pt3dadd(107.60, 15.69, 0.92, 1.80)}
{pt3dadd(108.52, 14.03, 0.92, 1.80)}
{pt3dadd(110.18, 12.20, 0.92, 1.80)}
{pt3dadd(112.39, 10.87, -0.36, 1.80)}
{pt3dadd(114.24, 10.37, -0.36, 1.80)}
{pt3dadd(116.08, 9.54, -0.36, 1.80)}
{pt3dadd(116.82, 8.21, 0.60, 1.20)}

{create dendA1_0101011}
{dendA1_010101 connect dendA1_0101011(0), 1}
{access dendA1_0101011}
{nseg = 1}
{pt3dclear()}
{pt3dadd(95.60, 23.00, 0.12, 1.80)}
{pt3dadd(95.60, 20.84, 0.00, 1.80)}

{create dendA1_01010110}
{dendA1_0101011 connect dendA1_01010110(0), 1}
{access dendA1_01010110}
{nseg = 3}
{pt3dclear()}
{pt3dadd(95.60, 20.84, 0.00, 1.80)}
{pt3dadd(98.19, 19.51, 0.48, 1.80)}
{pt3dadd(100.77, 17.85, 0.48, 1.80)}
{pt3dadd(103.72, 16.02, 0.36, 1.80)}
{pt3dadd(104.46, 14.03, 0.36, 1.80)}
{pt3dadd(106.31, 12.20, 0.36, 1.80)}
{pt3dadd(108.52, 9.54, 0.84, 1.80)}
{pt3dadd(110.00, 7.38, 1.20, 1.80)}

{create dendA1_010101100}
{dendA1_01010110 connect dendA1_010101100(0), 1}
{access dendA1_010101100}
{nseg = 2}
{pt3dclear()}
{pt3dadd(110.00, 7.38, 1.20, 1.80)}
{pt3dadd(112.21, 6.89, 1.44, 1.80)}
{pt3dadd(113.50, 5.22, 1.44, 1.80)}
{pt3dadd(114.24, 2.90, 1.44, 1.80)}
{pt3dadd(114.24, 0.24, 1.44, 1.20)}

{create dendA1_010101101}
{dendA1_01010110 connect dendA1_010101101(0), 1}
{access dendA1_010101101}
{nseg = 1}
{pt3dclear()}
{pt3dadd(110.00, 7.38, 1.20, 1.20)}
{pt3dadd(110.92, 2.90, 2.20, 1.20)}

{create dendA1_01010111}
{dendA1_0101011 connect dendA1_01010111(0), 1}
{access dendA1_01010111}
{nseg = 2}
{pt3dclear()}
{pt3dadd(95.60, 20.84, 0.00, 1.20)}
{pt3dadd(94.50, 18.85, 1.08, 1.20)}
{pt3dadd(93.94, 17.18, 1.08, 1.20)}
{pt3dadd(93.76, 14.86, 1.08, 1.20)}
{pt3dadd(94.68, 12.87, 1.08, 1.20)}

{create dendA1_010101110}
{dendA1_01010111 connect dendA1_010101110(0), 1}
{access dendA1_010101110}
{nseg = 3}
{pt3dclear()}
{pt3dadd(94.68, 12.87, 1.08, 1.20)}
{pt3dadd(97.26, 11.87, 0.52, 1.20)}
{pt3dadd(99.48, 10.37, 0.52, 1.20)}
{pt3dadd(101.14, 9.04, 0.52, 1.20)}
{pt3dadd(102.43, 7.05, 0.52, 1.20)}
{pt3dadd(103.17, 5.56, 1.84, 1.20)}
{pt3dadd(103.54, 4.56, 1.84, 1.80)}
{pt3dadd(103.17, 3.56, 1.84, 1.80)}
{pt3dadd(103.54, 2.73, 1.84, 1.80)}
{pt3dadd(104.28, 1.90, 1.84, 1.80)}
{pt3dadd(104.83, 1.40, 1.84, 1.80)}

{create dendA1_010101111}
{dendA1_01010111 connect dendA1_010101111(0), 1}
{access dendA1_010101111}
{nseg = 1}
{pt3dclear()}
{pt3dadd(94.68, 12.87, 1.08, 1.20)}
{pt3dadd(94.68, 10.87, 1.16, 1.20)}
{pt3dadd(94.68, 9.71, 1.16, 1.20)}

{create dendA1_0101011110}
{dendA1_010101111 connect dendA1_0101011110(0), 1}
{access dendA1_0101011110}
{nseg = 2}
{pt3dclear()}
{pt3dadd(94.68, 9.71, 1.16, 0.60)}
{pt3dadd(96.53, 9.21, 0.40, 0.60)}
{pt3dadd(98.00, 8.55, 0.40, 0.60)}
{pt3dadd(99.66, 7.05, 0.40, 0.60)}

{create dendA1_0101011111}
{dendA1_010101111 connect dendA1_0101011111(0), 1}
{access dendA1_0101011111}
{nseg = 4}
{pt3dclear()}
{pt3dadd(94.68, 9.71, 1.16, 1.20)}
{pt3dadd(94.50, 7.88, 0.64, 1.20)}
{pt3dadd(95.60, 6.72, 0.64, 1.20)}
{pt3dadd(97.63, 4.56, 1.64, 1.20)}
{pt3dadd(99.29, 1.90, 1.68, 1.20)}
{pt3dadd(99.85, 0.24, 1.68, 1.20)}
{pt3dadd(101.88, -0.59, 1.68, 1.20)}
{pt3dadd(103.72, -1.75, 1.40, 1.20)}
{pt3dadd(105.38, -3.75, 1.40, 1.20)}

{create dendA1_01011}
{dendA1_0101 connect dendA1_01011(0), 1}
{access dendA1_01011}
{nseg = 2}
{pt3dclear()}
{pt3dadd(68.30, 34.46, 1.44, 2.10)}
{pt3dadd(67.89, 32.62, 1.00, 2.10)}
{pt3dadd(67.89, 30.80, 1.00, 1.80)}
{pt3dadd(68.44, 28.64, 1.28, 1.80)}
{pt3dadd(68.99, 25.81, 1.28, 2.10)}

{create dendA1_010110}
{dendA1_01011 connect dendA1_010110(0), 1}
{access dendA1_010110}
{nseg = 1}
{pt3dclear()}
{pt3dadd(68.99, 25.81, 1.28, 3.00)}
{pt3dadd(69.55, 24.15, 1.60, 3.00)}
{pt3dadd(69.73, 23.32, 1.92, 3.00)}

{create dendA1_0101100}
{dendA1_010110 connect dendA1_0101100(0), 1}
{access dendA1_0101100}
{nseg = 1}
{pt3dclear()}
{pt3dadd(69.73, 23.32, 1.92, 1.80)}
{pt3dadd(72.87, 22.99, 1.64, 1.80)}
{pt3dadd(74.34, 22.99, 1.72, 1.80)}

{create dendA1_01011000}
{dendA1_0101100 connect dendA1_01011000(0), 1}
{access dendA1_01011000}
{nseg = 2}
{pt3dclear()}
{pt3dadd(74.34, 22.99, 1.72, 1.20)}
{pt3dadd(77.29, 22.66, 0.36, 1.20)}
{pt3dadd(79.32, 22.16, -0.60, 1.20)}
{pt3dadd(81.54, 21.49, -1.52, 1.80)}
{pt3dadd(83.75, 20.17, -1.52, 1.80)}
{pt3dadd(84.86, 18.50, -1.52, 1.20)}

{create dendA1_010110000}
{dendA1_01011000 connect dendA1_010110000(0), 1}
{access dendA1_010110000}
{nseg = 2}
{pt3dclear()}
{pt3dadd(84.86, 18.50, -1.52, 1.20)}
{pt3dadd(87.07, 18.67, -1.08, 1.20)}
{pt3dadd(89.47, 19.33, -1.08, 1.20)}
{pt3dadd(91.13, 20.83, -1.08, 1.20)}
{pt3dadd(92.05, 22.16, -1.08, 1.20)}

{create dendA1_010110001}
{dendA1_01011000 connect dendA1_010110001(0), 1}
{access dendA1_010110001}
{nseg = 3}
{pt3dclear()}
{pt3dadd(84.86, 18.50, -1.52, 1.20)}
{pt3dadd(84.86, 16.84, -1.76, 1.20)}
{pt3dadd(84.86, 15.02, -1.76, 1.20)}
{pt3dadd(85.60, 13.35, -1.76, 1.20)}
{pt3dadd(86.52, 11.86, -1.76, 1.20)}
{pt3dadd(86.89, 9.20, -1.72, 1.20)}
{pt3dadd(87.63, 7.87, -1.72, 1.20)}
{pt3dadd(88.73, 6.88, -1.72, 1.20)}
{pt3dadd(90.76, 5.71, -1.72, 1.20)}

{create dendA1_0101100010}
{dendA1_010110001 connect dendA1_0101100010(0), 1}
{access dendA1_0101100010}
{nseg = 2}
{pt3dclear()}
{pt3dadd(90.76, 5.71, -1.72, 1.20)}
{pt3dadd(92.98, 4.88, -0.40, 1.20)}
{pt3dadd(94.08, 3.72, -0.40, 1.20)}
{pt3dadd(96.11, 1.73, -0.40, 1.20)}
{pt3dadd(97.59, -0.43, -0.40, 1.20)}

{create dendA1_0101100011}
{dendA1_010110001 connect dendA1_0101100011(0), 1}
{access dendA1_0101100011}
{nseg = 2}
{pt3dclear()}
{pt3dadd(90.76, 5.71, -1.72, 1.20)}
{pt3dadd(91.50, 2.72, -1.04, 1.20)}
{pt3dadd(92.24, -0.43, -1.04, 1.20)}
{pt3dadd(92.42, -2.43, -1.04, 1.20)}
{pt3dadd(92.79, -5.42, -1.04, 1.20)}

{create dendA1_01011001}
{dendA1_0101100 connect dendA1_01011001(0), 1}
{access dendA1_01011001}
{nseg = 6}
{pt3dclear()}
{pt3dadd(74.34, 22.99, 1.72, 1.20)}
{pt3dadd(74.16, 20.83, 1.28, 1.20)}
{pt3dadd(74.16, 18.50, 1.28, 1.20)}
{pt3dadd(75.08, 16.51, 1.16, 1.20)}
{pt3dadd(78.22, 14.35, -1.28, 0.60)}
{pt3dadd(82.28, 12.52, -1.00, 0.60)}
{pt3dadd(85.41, 12.03, -1.00, 0.60)}
{pt3dadd(88.73, 12.19, -1.00, 0.60)}
{pt3dadd(92.61, 12.36, -1.00, 0.60)}

{create dendA1_0101101}
{dendA1_010110 connect dendA1_0101101(0), 1}
{access dendA1_0101101}
{nseg = 1}
{pt3dclear()}
{pt3dadd(69.73, 23.32, 1.92, 2.10)}
{pt3dadd(68.99, 20.17, 1.80, 2.10)}

{create dendA1_01011010}
{dendA1_0101101 connect dendA1_01011010(0), 1}
{access dendA1_01011010}
{nseg = 2}
{pt3dclear()}
{pt3dadd(68.99, 20.17, 1.80, 1.80)}
{pt3dadd(70.28, 18.84, 2.36, 1.80)}
{pt3dadd(70.65, 16.84, 2.36, 1.80)}
{pt3dadd(71.39, 15.18, 0.92, 1.80)}
{pt3dadd(72.87, 12.03, 0.92, 1.20)}

{create dendA1_010110100}
{dendA1_01011010 connect dendA1_010110100(0), 1}
{access dendA1_010110100}
{nseg = 2}
{pt3dclear()}
{pt3dadd(72.87, 12.03, 0.92, 1.20)}
{pt3dadd(73.79, 10.03, 0.44, 1.20)}
{pt3dadd(74.53, 8.37, 0.44, 1.20)}
{pt3dadd(75.63, 6.05, 0.80, 1.20)}

{create dendA1_0101101000}
{dendA1_010110100 connect dendA1_0101101000(0), 1}
{access dendA1_0101101000}
{nseg = 2}
{pt3dclear()}
{pt3dadd(75.63, 6.05, 0.80, 1.20)}
{pt3dadd(77.85, 6.71, 0.92, 1.20)}
{pt3dadd(79.69, 6.88, 0.92, 1.20)}
{pt3dadd(82.28, 7.37, -0.40, 1.20)}
{pt3dadd(83.75, 6.54, -0.40, 1.20)}

{create dendA1_01011010000}
{dendA1_0101101000 connect dendA1_01011010000(0), 1}
{access dendA1_01011010000}
{nseg = 5}
{pt3dclear()}
{pt3dadd(83.75, 6.54, -0.40, 1.20)}
{pt3dadd(85.97, 5.21, -0.76, 1.20)}
{pt3dadd(87.44, 3.55, -0.76, 1.20)}
{pt3dadd(89.84, 0.90, 0.68, 1.20)}
{pt3dadd(91.69, -1.10, 0.68, 1.20)}
{pt3dadd(94.08, -3.26, 0.68, 1.20)}
{pt3dadd(95.93, -4.09, 0.68, 1.20)}
{pt3dadd(96.85, -5.75, 1.52, 1.80)}
{pt3dadd(99.07, -6.41, 1.52, 1.80)}
{pt3dadd(101.46, -6.75, 1.52, 1.80)}
{pt3dadd(103.68, -7.58, 1.52, 1.80)}

{create dendA1_01011010001}
{dendA1_0101101000 connect dendA1_01011010001(0), 1}
{access dendA1_01011010001}
{nseg = 3}
{pt3dclear()}
{pt3dadd(83.75, 6.54, -0.40, 1.20)}
{pt3dadd(83.94, 4.05, -0.64, 1.20)}
{pt3dadd(84.67, 1.23, -0.64, 1.20)}
{pt3dadd(85.23, -1.76, -0.64, 1.20)}
{pt3dadd(86.15, -4.09, -0.64, 1.20)}
{pt3dadd(87.63, -5.42, -0.64, 1.20)}
{pt3dadd(88.92, -6.41, -0.64, 1.20)}

{create dendA1_0101101001}
{dendA1_010110100 connect dendA1_0101101001(0), 1}
{access dendA1_0101101001}
{nseg = 1}
{pt3dclear()}
{pt3dadd(75.63, 6.05, 0.80, 1.80)}
{pt3dadd(75.63, 3.89, 0.08, 1.80)}
{pt3dadd(75.63, 2.39, -0.80, 1.80)}

{create dendA1_01011010010}
{dendA1_0101101001 connect dendA1_01011010010(0), 1}
{access dendA1_01011010010}
{nseg = 2}
{pt3dclear()}
{pt3dadd(75.63, 2.39, -0.80, 1.20)}
{pt3dadd(76.56, 0.73, -1.04, 1.20)}
{pt3dadd(77.48, -0.77, -1.04, 1.20)}
{pt3dadd(78.22, -2.43, -0.28, 1.20)}
{pt3dadd(78.40, -4.42, -0.28, 1.20)}

{create dendA1_010110100100}
{dendA1_01011010010 connect dendA1_010110100100(0), 1}
{access dendA1_010110100100}
{nseg = 2}
{pt3dclear()}
{pt3dadd(78.40, -4.42, -0.28, 1.20)}
{pt3dadd(79.32, -5.91, 1.00, 1.20)}
{pt3dadd(80.62, -7.24, 1.00, 1.20)}
{pt3dadd(82.46, -8.41, 1.00, 1.20)}
{pt3dadd(84.67, -8.90, 1.00, 1.20)}
{pt3dadd(86.15, -8.74, 1.00, 1.20)}

{create dendA1_010110100101}
{dendA1_01011010010 connect dendA1_010110100101(0), 1}
{access dendA1_010110100101}
{nseg = 2}
{pt3dclear()}
{pt3dadd(78.40, -4.42, -0.28, 1.80)}
{pt3dadd(77.48, -6.41, -1.48, 1.80)}
{pt3dadd(76.74, -8.41, -1.48, 1.80)}
{pt3dadd(76.19, -10.40, -1.48, 1.80)}
{pt3dadd(77.11, -11.89, -1.48, 1.80)}
{pt3dadd(78.96, -12.89, -1.44, 1.80)}
{pt3dadd(80.25, -13.39, -1.44, 1.80)}

{create dendA1_01011010011}
{dendA1_0101101001 connect dendA1_01011010011(0), 1}
{access dendA1_01011010011}
{nseg = 2}
{pt3dclear()}
{pt3dadd(75.63, 2.39, -0.80, 1.20)}
{pt3dadd(73.60, 0.73, -1.52, 1.20)}
{pt3dadd(71.94, -1.26, -1.52, 1.20)}
{pt3dadd(70.84, -2.76, -1.52, 1.20)}
{pt3dadd(70.10, -4.09, -0.68, 1.20)}

{create dendA1_010110100110}
{dendA1_01011010011 connect dendA1_010110100110(0), 1}
{access dendA1_010110100110}
{nseg = 1}
{pt3dclear()}
{pt3dadd(70.10, -4.09, -0.68, 1.20)}
{pt3dadd(68.99, -6.91, -0.68, 1.20)}

{create dendA1_010110100111}
{dendA1_01011010011 connect dendA1_010110100111(0), 1}
{access dendA1_010110100111}
{nseg = 1}
{pt3dclear()}
{pt3dadd(70.10, -4.09, -0.68, 1.20)}
{pt3dadd(66.96, -5.58, -0.16, 1.20)}

{create dendA1_010110101}
{dendA1_01011010 connect dendA1_010110101(0), 1}
{access dendA1_010110101}
{nseg = 4}
{pt3dclear()}
{pt3dadd(72.87, 12.03, 0.92, 1.20)}
{pt3dadd(72.13, 9.87, -0.28, 1.20)}
{pt3dadd(71.76, 8.04, -0.28, 1.20)}
{pt3dadd(71.58, 6.05, -0.28, 1.20)}
{pt3dadd(71.58, 4.22, -0.28, 1.20)}
{pt3dadd(70.65, 2.72, -0.28, 1.20)}
{pt3dadd(68.99, 0.73, -0.28, 1.20)}
{pt3dadd(67.33, -0.77, -0.28, 1.20)}
{pt3dadd(66.41, -2.09, -0.28, 1.20)}
{pt3dadd(65.30, -3.76, -0.28, 1.20)}

{create dendA1_01011011}
{dendA1_0101101 connect dendA1_01011011(0), 1}
{access dendA1_01011011}
{nseg = 3}
{pt3dclear()}
{pt3dadd(68.99, 20.17, 1.80, 2.10)}
{pt3dadd(68.07, 18.84, 2.96, 2.10)}
{pt3dadd(67.33, 17.18, 2.96, 1.80)}
{pt3dadd(66.96, 15.68, 1.80, 1.80)}
{pt3dadd(67.33, 14.52, 1.76, 1.80)}
{pt3dadd(68.07, 13.02, 1.76, 1.80)}
{pt3dadd(68.25, 11.36, 1.64, 1.80)}
{pt3dadd(67.89, 9.70, 1.64, 1.80)}
{pt3dadd(68.99, 8.04, 1.64, 1.80)}
{pt3dadd(69.36, 6.88, 3.64, 1.80)}
{pt3dadd(69.36, 5.05, 3.64, 2.10)}

{create dendA1_010110110}
{dendA1_01011011 connect dendA1_010110110(0), 1}
{access dendA1_010110110}
{nseg = 1}
{pt3dclear()}
{pt3dadd(69.36, 5.05, 3.64, 3.00)}
{pt3dadd(69.55, 2.72, 3.92, 3.00)}

{create dendA1_0101101100}
{dendA1_010110110 connect dendA1_0101101100(0), 1}
{access dendA1_0101101100}
{nseg = 1}
{pt3dclear()}
{pt3dadd(69.55, 2.72, 3.92, 3.00)}
{pt3dadd(72.13, 2.89, 4.72, 3.00)}

{create dendA1_01011011000}
{dendA1_0101101100 connect dendA1_01011011000(0), 1}
{access dendA1_01011011000}
{nseg = 1}
{pt3dclear()}
{pt3dadd(72.13, 2.89, 4.72, 3.00)}
{pt3dadd(74.71, 4.55, 4.80, 3.00)}
{pt3dadd(76.37, 5.21, 4.80, 3.00)}

{create dendA1_010110110000}
{dendA1_01011011000 connect dendA1_010110110000(0), 1}
{access dendA1_010110110000}
{nseg = 2}
{pt3dclear()}
{pt3dadd(76.37, 5.21, 4.80, 2.10)}
{pt3dadd(78.96, 6.38, 4.48, 2.10)}
{pt3dadd(81.17, 6.88, 4.92, 2.10)}
{pt3dadd(82.65, 7.87, 4.92, 2.10)}
{pt3dadd(84.67, 7.54, 4.36, 2.10)}

{create dendA1_0101101100000}
{dendA1_010110110000 connect dendA1_0101101100000(0), 1}
{access dendA1_0101101100000}
{nseg = 1}
{pt3dclear()}
{pt3dadd(84.67, 7.54, 4.36, 2.10)}
{pt3dadd(85.60, 9.20, 4.20, 2.10)}

{create dendA1_01011011000000}
{dendA1_0101101100000 connect dendA1_01011011000000(0), 1}
{access dendA1_01011011000000}
{nseg = 3}
{pt3dclear()}
{pt3dadd(85.60, 9.20, 4.20, 1.80)}
{pt3dadd(84.67, 11.03, 4.32, 1.80)}
{pt3dadd(83.57, 13.69, 4.32, 1.80)}
{pt3dadd(82.28, 15.18, 4.60, 2.10)}
{pt3dadd(81.72, 17.34, 4.60, 2.10)}
{pt3dadd(81.35, 20.00, 4.60, 2.10)}
{pt3dadd(81.17, 23.16, 4.60, 2.10)}
{pt3dadd(81.35, 25.31, 4.60, 2.10)}
{pt3dadd(82.28, 29.80, 4.60, 1.80)}

{create dendA1_01011011000001}
{dendA1_0101101100000 connect dendA1_01011011000001(0), 1}
{access dendA1_01011011000001}
{nseg = 2}
{pt3dclear()}
{pt3dadd(85.60, 9.20, 4.20, 1.20)}
{pt3dadd(89.10, 10.70, 3.64, 1.20)}
{pt3dadd(90.58, 12.69, 3.64, 1.20)}
{pt3dadd(92.42, 14.68, 3.64, 1.20)}
{pt3dadd(93.53, 16.18, 3.64, 1.20)}

{create dendA1_0101101100001}
{dendA1_010110110000 connect dendA1_0101101100001(0), 1}
{access dendA1_0101101100001}
{nseg = 1}
{pt3dclear()}
{pt3dadd(84.67, 7.54, 4.36, 2.10)}
{pt3dadd(86.15, 6.71, 4.88, 2.10)}

{create dendA1_01011011000010}
{dendA1_0101101100001 connect dendA1_01011011000010(0), 1}
{access dendA1_01011011000010}
{nseg = 1}
{pt3dclear()}
{pt3dadd(86.15, 6.71, 4.88, 2.10)}
{pt3dadd(88.36, 7.37, 3.20, 2.10)}
{pt3dadd(90.03, 7.71, 3.16, 2.10)}

{create dendA1_010110110000100}
{dendA1_01011011000010 connect dendA1_010110110000100(0), 1}
{access dendA1_010110110000100}
{nseg = 3}
{pt3dclear()}
{pt3dadd(90.03, 7.71, 3.16, 1.20)}
{pt3dadd(92.05, 8.54, 4.68, 1.20)}
{pt3dadd(93.53, 9.20, 4.68, 1.20)}
{pt3dadd(95.19, 10.03, 4.68, 1.20)}
{pt3dadd(96.67, 10.86, 4.68, 1.80)}
{pt3dadd(99.25, 11.86, 4.68, 1.80)}
{pt3dadd(101.28, 11.69, 4.68, 1.80)}
{pt3dadd(103.31, 10.86, 4.68, 1.80)}
{pt3dadd(104.42, 9.20, 4.68, 1.80)}

{create dendA1_010110110000101}
{dendA1_01011011000010 connect dendA1_010110110000101(0), 1}
{access dendA1_010110110000101}
{nseg = 2}
{pt3dclear()}
{pt3dadd(90.03, 7.71, 3.16, 1.80)}
{pt3dadd(91.69, 6.21, 4.04, 1.80)}
{pt3dadd(92.94, 5.01, 4.04, 1.20)}
{pt3dadd(93.68, 3.35, 4.04, 1.20)}
{pt3dadd(94.41, 1.19, 4.04, 1.20)}
{pt3dadd(94.78, -0.80, 4.04, 0.60)}

{create dendA1_01011011000011}
{dendA1_0101101100001 connect dendA1_01011011000011(0), 1}
{access dendA1_01011011000011}
{nseg = 2}
{pt3dclear()}
{pt3dadd(86.15, 6.71, 4.88, 1.20)}
{pt3dadd(86.66, 4.51, 4.44, 1.20)}
{pt3dadd(86.66, 3.02, 4.44, 1.20)}
{pt3dadd(87.59, 1.86, 4.44, 1.20)}
{pt3dadd(88.33, 1.19, 4.44, 1.20)}

{create dendA1_010110110000110}
{dendA1_01011011000011 connect dendA1_010110110000110(0), 1}
{access dendA1_010110110000110}
{nseg = 2}
{pt3dclear()}
{pt3dadd(88.33, 1.19, 4.44, 1.80)}
{pt3dadd(89.99, 1.36, 4.44, 1.80)}
{pt3dadd(91.09, 0.86, 4.44, 1.80)}
{pt3dadd(92.57, -0.30, 4.44, 1.80)}
{pt3dadd(93.49, -1.80, 4.44, 1.80)}
{pt3dadd(94.05, -3.62, 4.44, 1.80)}
{pt3dadd(94.78, -4.79, 4.44, 1.80)}

{create dendA1_010110110000111}
{dendA1_01011011000011 connect dendA1_010110110000111(0), 1}
{access dendA1_010110110000111}
{nseg = 2}
{pt3dclear()}
{pt3dadd(88.33, 1.19, 4.44, 1.20)}
{pt3dadd(87.40, -0.30, 4.00, 1.20)}
{pt3dadd(87.59, -1.96, 4.00, 1.20)}
{pt3dadd(87.96, -4.29, 4.00, 0.60)}
{pt3dadd(87.77, -6.61, 5.32, 1.20)}
{pt3dadd(87.77, -8.11, 5.32, 1.20)}

{create dendA1_010110110001}
{dendA1_01011011000 connect dendA1_010110110001(0), 1}
{access dendA1_010110110001}
{nseg = 2}
{pt3dclear()}
{pt3dadd(76.37, 5.21, 4.80, 1.20)}
{pt3dadd(78.36, 2.02, 4.76, 1.20)}
{pt3dadd(79.47, 0.53, 4.76, 1.20)}
{pt3dadd(80.58, -0.80, 4.76, 1.20)}

{create dendA1_0101101100010}
{dendA1_010110110001 connect dendA1_0101101100010(0), 1}
{access dendA1_0101101100010}
{nseg = 1}
{pt3dclear()}
{pt3dadd(80.58, -0.80, 4.76, 1.20)}
{pt3dadd(82.42, -2.13, 4.60, 1.20)}
{pt3dadd(84.08, -2.46, 4.60, 1.20)}
{pt3dadd(85.93, -1.96, 4.60, 1.20)}

{create dendA1_0101101100011}
{dendA1_010110110001 connect dendA1_0101101100011(0), 1}
{access dendA1_0101101100011}
{nseg = 2}
{pt3dclear()}
{pt3dadd(80.58, -0.80, 4.76, 1.80)}
{pt3dadd(80.02, -2.63, 4.96, 1.80)}
{pt3dadd(79.28, -4.79, 4.96, 1.80)}
{pt3dadd(78.92, -6.45, 5.20, 1.80)}
{pt3dadd(78.18, -8.77, 5.76, 1.80)}

{create dendA1_01011011000110}
{dendA1_0101101100011 connect dendA1_01011011000110(0), 1}
{access dendA1_01011011000110}
{nseg = 1}
{pt3dclear()}
{pt3dadd(78.18, -8.77, 5.76, 1.20)}
{pt3dadd(79.84, -10.44, 6.08, 1.20)}

{create dendA1_01011011000111}
{dendA1_0101101100011 connect dendA1_01011011000111(0), 1}
{access dendA1_01011011000111}
{nseg = 2}
{pt3dclear()}
{pt3dadd(78.18, -8.77, 5.76, 1.80)}
{pt3dadd(73.01, -6.45, 6.44, 1.80)}
{pt3dadd(70.80, -6.95, 6.44, 1.20)}

{create dendA1_01011011001}
{dendA1_0101101100 connect dendA1_01011011001(0), 1}
{access dendA1_01011011001}
{nseg = 6}
{pt3dclear()}
{pt3dadd(72.13, 2.89, 4.72, 1.20)}
{pt3dadd(74.49, 0.53, 3.24, 1.20)}
{pt3dadd(76.15, -0.63, 3.24, 1.20)}
{pt3dadd(79.28, -1.47, 3.24, 1.20)}
{pt3dadd(81.50, -3.46, 3.24, 1.20)}
{pt3dadd(84.64, -5.45, 3.24, 1.20)}
{pt3dadd(86.66, -6.95, 2.44, 1.20)}
{pt3dadd(89.43, -7.61, 2.24, 1.80)}
{pt3dadd(91.46, -7.45, 2.20, 1.80)}
{pt3dadd(93.86, -8.44, 2.16, 1.80)}
{pt3dadd(96.44, -10.44, 2.16, 1.80)}
{pt3dadd(98.47, -12.26, 2.16, 1.80)}
{pt3dadd(97.74, -14.09, 2.60, 1.20)}
{pt3dadd(97.00, -15.42, 2.60, 1.20)}

{create dendA1_0101101101}
{dendA1_010110110 connect dendA1_0101101101(0), 1}
{access dendA1_0101101101}
{nseg = 1}
{pt3dclear()}
{pt3dadd(69.55, 2.72, 3.92, 2.10)}
{pt3dadd(70.80, -1.13, 3.20, 2.10)}

{create dendA1_01011011010}
{dendA1_0101101101 connect dendA1_01011011010(0), 1}
{access dendA1_01011011010}
{nseg = 1}
{pt3dclear()}
{pt3dadd(70.80, -1.13, 3.20, 1.80)}
{pt3dadd(72.46, -3.13, 3.12, 1.80)}
{pt3dadd(73.93, -5.62, 2.48, 1.80)}

{create dendA1_010110110100}
{dendA1_01011011010 connect dendA1_010110110100(0), 1}
{access dendA1_010110110100}
{nseg = 2}
{pt3dclear()}
{pt3dadd(73.93, -5.62, 2.48, 1.80)}
{pt3dadd(77.07, -7.94, 1.80, 1.80)}
{pt3dadd(80.02, -10.44, 1.76, 1.80)}
{pt3dadd(80.95, -11.60, 1.76, 1.80)}

{create dendA1_0101101101000}
{dendA1_010110110100 connect dendA1_0101101101000(0), 1}
{access dendA1_0101101101000}
{nseg = 2}
{pt3dclear()}
{pt3dadd(80.95, -11.60, 1.76, 1.20)}
{pt3dadd(83.16, -13.09, 2.24, 1.20)}
{pt3dadd(84.27, -14.59, 1.36, 1.20)}
{pt3dadd(86.30, -15.25, 1.36, 1.20)}
{pt3dadd(88.14, -15.42, 1.24, 1.20)}
{pt3dadd(89.80, -15.58, 1.24, 1.20)}

{create dendA1_0101101101001}
{dendA1_010110110100 connect dendA1_0101101101001(0), 1}
{access dendA1_0101101101001}
{nseg = 2}
{pt3dclear()}
{pt3dadd(80.95, -11.60, 1.76, 1.20)}
{pt3dadd(80.95, -14.42, 2.28, 1.20)}
{pt3dadd(81.31, -16.91, 1.92, 1.80)}
{pt3dadd(81.68, -18.24, 1.28, 2.10)}
{pt3dadd(82.79, -19.41, 2.12, 1.80)}
{pt3dadd(85.00, -20.73, 1.52, 0.60)}

{create dendA1_010110110101}
{dendA1_01011011010 connect dendA1_010110110101(0), 1}
{access dendA1_010110110101}
{nseg = 1}
{pt3dclear()}
{pt3dadd(73.93, -5.62, 2.48, 1.20)}
{pt3dadd(72.83, -8.11, 1.84, 1.20)}
{pt3dadd(72.09, -9.11, 1.80, 1.80)}
{pt3dadd(71.54, -10.93, 1.76, 1.80)}

{create dendA1_0101101101010}
{dendA1_010110110101 connect dendA1_0101101101010(0), 1}
{access dendA1_0101101101010}
{nseg = 1}
{pt3dclear()}
{pt3dadd(71.54, -10.93, 1.76, 1.80)}
{pt3dadd(73.01, -12.10, 1.76, 1.80)}
{pt3dadd(75.23, -12.93, 2.68, 1.20)}

{create dendA1_0101101101011}
{dendA1_010110110101 connect dendA1_0101101101011(0), 1}
{access dendA1_0101101101011}
{nseg = 1}
{pt3dclear()}
{pt3dadd(71.54, -10.93, 1.76, 1.20)}
{pt3dadd(68.95, -10.60, 1.12, 1.20)}

{create dendA1_01011011011}
{dendA1_0101101101 connect dendA1_01011011011(0), 1}
{access dendA1_01011011011}
{nseg = 2}
{pt3dclear()}
{pt3dadd(70.80, -1.13, 3.20, 1.80)}
{pt3dadd(69.14, -2.79, 2.76, 1.80)}
{pt3dadd(67.48, -4.46, 2.76, 1.80)}
{pt3dadd(65.82, -6.78, 4.92, 1.80)}
{pt3dadd(64.89, -8.61, 4.16, 1.80)}
{pt3dadd(65.26, -10.10, 4.16, 1.80)}
{pt3dadd(65.63, -10.93, 4.16, 1.80)}

{create dendA1_010110111}
{dendA1_01011011 connect dendA1_010110111(0), 1}
{access dendA1_010110111}
{nseg = 3}
{pt3dclear()}
{pt3dadd(69.36, 5.05, 3.64, 1.20)}
{pt3dadd(67.29, 2.19, 3.64, 1.20)}
{pt3dadd(65.26, -0.63, 4.48, 1.20)}
{pt3dadd(63.60, -3.29, 5.24, 1.20)}
{pt3dadd(63.60, -4.62, 6.40, 1.20)}
{pt3dadd(63.42, -5.78, 6.68, 1.20)}

{create dendA1_010111}
{dendA1_01011 connect dendA1_010111(0), 1}
{access dendA1_010111}
{nseg = 2}
{pt3dclear()}
{pt3dadd(68.99, 25.81, 1.28, 1.20)}
{pt3dadd(66.92, 24.61, 2.04, 1.20)}
{pt3dadd(65.26, 23.62, 2.04, 1.20)}
{pt3dadd(64.34, 22.46, 2.04, 1.20)}
{pt3dadd(64.52, 20.96, 2.04, 1.20)}
{pt3dadd(63.97, 18.97, 2.04, 1.20)}

{create dendA1_0101110}
{dendA1_010111 connect dendA1_0101110(0), 1}
{access dendA1_0101110}
{nseg = 2}
{pt3dclear()}
{pt3dadd(63.97, 18.97, 2.04, 1.20)}
{pt3dadd(63.42, 17.14, 2.04, 1.20)}
{pt3dadd(63.60, 15.64, 1.64, 1.20)}
{pt3dadd(64.16, 12.82, 1.64, 1.20)}

{create dendA1_01011100}
{dendA1_0101110 connect dendA1_01011100(0), 1}
{access dendA1_01011100}
{nseg = 1}
{pt3dclear()}
{pt3dadd(64.16, 12.82, 1.64, 0.60)}
{pt3dadd(65.26, 11.99, 1.56, 0.60)}

{create dendA1_010111000}
{dendA1_01011100 connect dendA1_010111000(0), 1}
{access dendA1_010111000}
{nseg = 1}
{pt3dclear()}
{pt3dadd(65.26, 11.99, 1.56, 0.30)}
{pt3dadd(66.37, 13.65, 0.44, 0.30)}

{create dendA1_010111001}
{dendA1_01011100 connect dendA1_010111001(0), 1}
{access dendA1_010111001}
{nseg = 2}
{pt3dclear()}
{pt3dadd(65.26, 11.99, 1.56, 0.60)}
{pt3dadd(65.82, 9.83, 1.60, 0.60)}
{pt3dadd(65.63, 8.00, 1.60, 0.30)}

{create dendA1_01011101}
{dendA1_0101110 connect dendA1_01011101(0), 1}
{access dendA1_01011101}
{nseg = 3}
{pt3dclear()}
{pt3dadd(64.16, 12.82, 1.64, 1.20)}
{pt3dadd(63.05, 10.50, 0.48, 1.20)}
{pt3dadd(61.57, 7.17, 0.20, 1.20)}
{pt3dadd(59.73, 4.51, 0.20, 1.20)}
{pt3dadd(59.17, 3.19, -0.64, 1.20)}
{pt3dadd(58.44, 1.36, -1.24, 1.20)}

{create dendA1_010111010}
{dendA1_01011101 connect dendA1_010111010(0), 1}
{access dendA1_010111010}
{nseg = 2}
{pt3dclear()}
{pt3dadd(58.44, 1.36, -1.24, 1.20)}
{pt3dadd(60.10, 0.20, -2.52, 1.20)}
{pt3dadd(60.28, -1.30, -2.52, 1.20)}
{pt3dadd(59.73, -2.63, -2.68, 1.20)}
{pt3dadd(58.81, -4.29, -2.68, 1.20)}

{create dendA1_010111011}
{dendA1_01011101 connect dendA1_010111011(0), 1}
{access dendA1_010111011}
{nseg = 2}
{pt3dclear()}
{pt3dadd(58.44, 1.36, -1.24, 1.20)}
{pt3dadd(57.51, -0.47, -2.08, 1.20)}
{pt3dadd(56.04, -1.80, -2.08, 1.20)}
{pt3dadd(54.38, -3.46, -2.08, 1.20)}
{pt3dadd(53.27, -4.46, -2.08, 1.20)}
{pt3dadd(51.79, -5.78, -2.08, 1.20)}

{create dendA1_0101111}
{dendA1_010111 connect dendA1_0101111(0), 1}
{access dendA1_0101111}
{nseg = 2}
{pt3dclear()}
{pt3dadd(63.97, 18.97, 2.04, 0.60)}
{pt3dadd(62.68, 20.13, 1.32, 0.60)}
{pt3dadd(61.94, 21.46, 1.32, 0.60)}
{pt3dadd(62.13, 22.95, 1.32, 0.60)}
{pt3dadd(62.31, 24.95, 1.32, 0.60)}
{pt3dadd(62.68, 26.11, 1.32, 0.60)}

{create dendA1_011}
{dendA1_01 connect dendA1_011(0), 1}
{access dendA1_011}
{nseg = 2}
{pt3dclear()}
{pt3dadd(44.13, 33.63, 3.36, 2.10)}
{pt3dadd(44.05, 31.43, 2.84, 2.10)}
{pt3dadd(44.05, 29.60, 1.76, 1.80)}
{pt3dadd(44.05, 27.44, 2.04, 1.80)}
{pt3dadd(44.60, 24.61, 1.16, 1.80)}

{create dendA1_0110}
{dendA1_011 connect dendA1_0110(0), 1}
{access dendA1_0110}
{nseg = 1}
{pt3dclear()}
{pt3dadd(44.60, 24.61, 1.16, 1.20)}
{pt3dadd(46.44, 22.62, 2.24, 1.20)}
{pt3dadd(48.29, 21.79, 2.24, 1.20)}

{create dendA1_01100}
{dendA1_0110 connect dendA1_01100(0), 1}
{access dendA1_01100}
{nseg = 1}
{pt3dclear()}
{pt3dadd(48.29, 21.79, 2.24, 1.20)}
{pt3dadd(51.98, 21.96, 2.20, 1.20)}

{create dendA1_011000}
{dendA1_01100 connect dendA1_011000(0), 1}
{access dendA1_011000}
{nseg = 1}
{pt3dclear()}
{pt3dadd(51.98, 21.96, 2.20, 1.20)}
{pt3dadd(51.98, 23.29, 2.20, 1.20)}

{create dendA1_0110000}
{dendA1_011000 connect dendA1_0110000(0), 1}
{access dendA1_0110000}
{nseg = 3}
{pt3dclear()}
{pt3dadd(51.98, 23.29, 2.20, 0.60)}
{pt3dadd(51.06, 24.95, 1.16, 0.60)}
{pt3dadd(50.50, 26.44, 1.16, 0.60)}
{pt3dadd(50.32, 28.77, 1.16, 0.60)}
{pt3dadd(49.95, 31.09, 1.12, 0.60)}
{pt3dadd(50.13, 33.09, 1.12, 0.60)}

{create dendA1_0110001}
{dendA1_011000 connect dendA1_0110001(0), 1}
{access dendA1_0110001}
{nseg = 2}
{pt3dclear()}
{pt3dadd(51.98, 23.29, 2.20, 0.60)}
{pt3dadd(53.45, 24.45, 2.20, 0.60)}
{pt3dadd(54.38, 25.61, 2.20, 0.60)}
{pt3dadd(54.93, 26.77, 2.20, 0.60)}
{pt3dadd(54.93, 27.94, 2.20, 0.60)}
{pt3dadd(54.75, 29.43, 2.20, 0.60)}

{create dendA1_011001}
{dendA1_01100 connect dendA1_011001(0), 1}
{access dendA1_011001}
{nseg = 6}
{pt3dclear()}
{pt3dadd(51.98, 21.96, 2.20, 1.20)}
{pt3dadd(53.09, 20.63, 1.60, 1.20)}
{pt3dadd(54.38, 19.13, 1.60, 1.20)}
{pt3dadd(55.30, 16.97, 1.60, 1.20)}
{pt3dadd(55.67, 15.98, 0.40, 1.20)}
{pt3dadd(55.30, 13.32, -0.28, 1.20)}
{pt3dadd(54.38, 10.66, -0.28, 1.20)}
{pt3dadd(53.64, 9.50, -1.08, 1.20)}
{pt3dadd(53.27, 8.67, -1.08, 1.20)}
{pt3dadd(53.64, 7.34, -1.08, 1.20)}
{pt3dadd(54.19, 6.34, -1.12, 1.20)}
{pt3dadd(53.82, 4.51, -1.84, 1.20)}
{pt3dadd(53.45, 2.02, -1.84, 1.20)}
{pt3dadd(52.35, 0.53, -1.84, 1.20)}
{pt3dadd(51.24, -0.97, -1.84, 1.20)}
{pt3dadd(49.76, -2.63, -1.84, 1.20)}
{pt3dadd(49.03, -4.29, -1.84, 1.20)}
{pt3dadd(47.37, -5.95, -1.12, 1.20)}

{create dendA1_01101}
{dendA1_0110 connect dendA1_01101(0), 1}
{access dendA1_01101}
{nseg = 4}
{pt3dclear()}
{pt3dadd(48.29, 21.79, 2.24, 1.20)}
{pt3dadd(49.95, 19.30, 2.36, 1.20)}
{pt3dadd(51.43, 17.47, 2.32, 1.20)}
{pt3dadd(51.79, 15.81, 2.32, 1.20)}
{pt3dadd(51.79, 13.65, 2.24, 1.20)}
{pt3dadd(52.72, 10.50, 2.84, 1.80)}
{pt3dadd(55.67, 6.67, 3.44, 1.80)}
{pt3dadd(56.41, 4.68, 3.08, 1.80)}

{create dendA1_011010}
{dendA1_01101 connect dendA1_011010(0), 1}
{access dendA1_011010}
{nseg = 3}
{pt3dclear()}
{pt3dadd(56.41, 4.68, 3.08, 1.80)}
{pt3dadd(57.88, 3.35, 4.04, 1.80)}
{pt3dadd(59.36, 1.86, 4.04, 1.80)}
{pt3dadd(60.65, -0.30, 4.04, 1.80)}
{pt3dadd(60.10, -2.96, 3.96, 1.80)}
{pt3dadd(58.99, -5.29, 3.96, 1.80)}
{pt3dadd(58.99, -6.95, 3.96, 1.80)}
{pt3dadd(59.17, -8.28, 3.96, 1.80)}

{create dendA1_011011}
{dendA1_01101 connect dendA1_011011(0), 1}
{access dendA1_011011}
{nseg = 2}
{pt3dclear()}
{pt3dadd(56.41, 4.68, 3.08, 1.20)}
{pt3dadd(54.75, 3.35, 4.80, 1.20)}
{pt3dadd(53.09, 2.69, 4.72, 1.20)}
{pt3dadd(51.79, 1.52, 4.72, 1.20)}
{pt3dadd(51.06, 0.03, 4.68, 1.20)}
{pt3dadd(51.43, -1.80, 4.44, 1.20)}

{create dendA1_0110110}
{dendA1_011011 connect dendA1_0110110(0), 1}
{access dendA1_0110110}
{nseg = 2}
{pt3dclear()}
{pt3dadd(51.43, -1.80, 4.44, 1.20)}
{pt3dadd(52.53, -3.79, 4.52, 1.20)}
{pt3dadd(53.45, -5.62, 4.52, 1.20)}
{pt3dadd(54.75, -8.11, 4.20, 1.20)}
{pt3dadd(55.30, -10.10, 4.20, 1.20)}

{create dendA1_0110111}
{dendA1_011011 connect dendA1_0110111(0), 1}
{access dendA1_0110111}
{nseg = 1}
{pt3dclear()}
{pt3dadd(51.43, -1.80, 4.44, 0.60)}
{pt3dadd(48.66, -2.30, 5.56, 0.60)}
{pt3dadd(47.55, -2.79, 5.40, 1.80)}
{pt3dadd(46.81, -4.12, 5.68, 1.80)}

{create dendA1_0111}
{dendA1_011 connect dendA1_0111(0), 1}
{access dendA1_0111}
{nseg = 1}
{pt3dclear()}
{pt3dadd(44.60, 24.61, 1.16, 1.80)}
{pt3dadd(43.12, 22.62, 2.08, 1.80)}

{create dendA1_01110}
{dendA1_0111 connect dendA1_01110(0), 1}
{access dendA1_01110}
{nseg = 3}
{pt3dclear()}
{pt3dadd(43.12, 22.62, 2.08, 1.20)}
{pt3dadd(43.86, 20.63, 2.08, 1.20)}
{pt3dadd(44.97, 18.63, 2.08, 1.20)}
{pt3dadd(47.55, 16.14, 2.60, 1.20)}
{pt3dadd(47.92, 14.15, 2.56, 1.20)}
{pt3dadd(47.55, 11.99, 2.56, 1.20)}
{pt3dadd(46.63, 10.00, 1.92, 1.20)}
{pt3dadd(46.07, 8.50, 1.88, 1.20)}
{pt3dadd(45.71, 7.50, 1.88, 1.20)}

{create dendA1_011100}
{dendA1_01110 connect dendA1_011100(0), 1}
{access dendA1_011100}
{nseg = 3}
{pt3dclear()}
{pt3dadd(45.71, 7.50, 1.88, 1.20)}
{pt3dadd(46.81, 5.84, 2.88, 1.20)}
{pt3dadd(47.55, 3.85, 2.28, 1.20)}
{pt3dadd(48.66, 2.52, 2.28, 1.20)}
{pt3dadd(50.13, 2.19, 2.28, 1.20)}
{pt3dadd(51.79, 1.86, 2.28, 1.20)}
{pt3dadd(53.82, 0.86, 2.28, 1.20)}
{pt3dadd(54.56, -0.14, 2.28, 1.20)}
{pt3dadd(55.85, -1.47, 2.24, 1.20)}

{create dendA1_011101}
{dendA1_01110 connect dendA1_011101(0), 1}
{access dendA1_011101}
{nseg = 1}
{pt3dclear()}
{pt3dadd(45.71, 7.50, 1.88, 1.80)}
{pt3dadd(44.41, 5.68, 3.32, 1.80)}
{pt3dadd(43.31, 3.68, 3.32, 1.80)}
{pt3dadd(42.38, 1.86, 3.32, 1.80)}

{create dendA1_0111010}
{dendA1_011101 connect dendA1_0111010(0), 1}
{access dendA1_0111010}
{nseg = 2}
{pt3dclear()}
{pt3dadd(42.38, 1.86, 3.32, 1.80)}
{pt3dadd(43.49, -0.14, 2.44, 1.80)}
{pt3dadd(44.78, -1.96, 2.44, 1.80)}
{pt3dadd(47.00, -3.79, 2.44, 1.80)}

{create dendA1_0111011}
{dendA1_011101 connect dendA1_0111011(0), 1}
{access dendA1_0111011}
{nseg = 2}
{pt3dclear()}
{pt3dadd(42.38, 1.86, 3.32, 1.80)}
{pt3dadd(39.62, 1.86, 2.24, 1.80)}
{pt3dadd(37.96, 2.02, 2.24, 1.80)}
{pt3dadd(36.66, 1.36, 2.24, 1.80)}
{pt3dadd(35.56, 0.86, 2.20, 1.80)}

{create dendA1_01111}
{dendA1_0111 connect dendA1_01111(0), 1}
{access dendA1_01111}
{nseg = 2}
{pt3dclear()}
{pt3dadd(43.12, 22.62, 2.08, 1.20)}
{pt3dadd(41.09, 21.13, 1.72, 1.20)}
{pt3dadd(39.62, 19.96, 1.72, 1.20)}
{pt3dadd(37.77, 18.30, 1.72, 1.20)}
[truncated: 4,108 more chars]
