# Supplementary material for: Firing rate-dependent phase responses of Purkinje cells support transient oscillations
Source: eLife. 2020 Sep 8;9:e60692. doi: 10.7554/eLife.60692 (PMC7478895; doi:10.7554/eLife.60692)
Supplement: Source code 1. [file elife-60692-code1.zip › source_code&data/figure2/figure2B/mod/rsgold.mod]

TITLE Rsg sodium channel
: Resurgent sodium channel (with blocking particle)
: with updated kinetic parameters from Raman and Bean  

NEURON {
  SUFFIX naRsg
  USEION na READ ena WRITE ina
  RANGE g, gbar,vshift,f04,ina,epsilon,zeta,x1,x2,alpha
  RANGE vshifta,vshifti,vshiftk,Ca,O,Ia,B
:      THREADSAFE
}

UNITS { 
	(mV) = (millivolt)
	(S) = (siemens)
}
CONSTANT {
	q10 = 2.7

}
PARAMETER {
	gbar = .015			(S/cm2)
:    ena= 65 (mV)
	: kinetic parameters
	Con = 0.005			(/ms)					: closed -> inactivated transitions
	Coff = 0.5			(/ms)					: inactivated -> closed transitions
	Oon = .75			(/ms)					: open -> Ineg transition
	Ooff = 0.005		(/ms)					: Ineg -> open transition,set to 0 to eliminate the persistent component
	alpha = 150			(/ms)					: activation
	beta = 3			(/ms)					: deactivation
	gamma = 150			(/ms)					: opening
	delta = 40			(/ms)					: closing, greater than BEAN/KUO = 0.2
	epsilon = 1.75		(/ms)					: open -> Iplus for tau = 0.3 ms at +30 with x5
	zeta = 0.03			(/ms)					: Iplus -> open for tau = 25 ms at -30 with x6

	: Vdep
	x1 = 20				(mV)								: Vdep of activation (alpha)
	x2 = -20			(mV)								: Vdep of deactivation (beta)
	x3 = 1e12			(mV)								: Vdep of opening (gamma)
	x4 = -1e12			(mV)								: Vdep of closing (delta)
	x5 = 1e12			(mV)								: Vdep into Ipos (epsilon)
	x6 = -25			(mV)								: Vdep out of Ipos (zeta)
	vshifta = 0 			(mV)                            : steady state activation curve
	vshifti = 0             (mV)                            : steady state inactivation curve
    vshiftk = 0
}

ASSIGNED {
	alfac   				: microscopic reversibility factors
	btfac				

	: rates
	f01  		(/ms)
	f02  		(/ms)
	f03 		(/ms)
	f04			(/ms)
	f0O 		(/ms)
	fip 		(/ms)
	f11 		(/ms)
	f12 		(/ms)
	f13 		(/ms)
	f14 		(/ms)
	f1n 		(/ms)
	fi1 		(/ms)
	fi2 		(/ms)
	fi3 		(/ms)
	fi4 		(/ms)
	fi5 		(/ms)
	fin 		(/ms)

	b01 		(/ms)
	b02 		(/ms)
	b03 		(/ms)
	b04		(/ms)
	b0O 		(/ms)
	bip 		(/ms)
	b11  		(/ms)
	b12 		(/ms)
	b13 		(/ms)
	b14 		(/ms)
	b1n 		(/ms)
	bi1 		(/ms)
	bi2 		(/ms)
	bi3 		(/ms)
	bi4 		(/ms)
	bi5 		(/ms)
	bin 		(/ms)
	
	v					(mV)
 	ena					(mV)
	ina 					(milliamp/cm2)
	g					(S/cm2)
	qt
}

STATE {
	C1 FROM 0 TO 1
	C2 FROM 0 TO 1
	C3 FROM 0 TO 1
	C4 FROM 0 TO 1
	C5 FROM 0 TO 1
	I1 FROM 0 TO 1
	I2 FROM 0 TO 1
	I3 FROM 0 TO 1
	I4 FROM 0 TO 1
	I5 FROM 0 TO 1
	O FROM 0 TO 1
	B FROM 0 TO 1
	I6 FROM 0 TO 1
	Ca FROM 0 TO 1
	Ia FROM 0 TO 1
}

BREAKPOINT {
 SOLVE activation METHOD sparse
 g = gbar * O
 ina = g * (v - ena)
}

INITIAL {
qt = q10^((celsius-22 (degC))/10 (degC))
 rates(v)
 SOLVE seqinitial
}

KINETIC activation
{
	rates(v)
	~ C1 <-> C2					(f01,b01)
	~ C2 <-> C3					(f02,b02)
	~ C3 <-> C4					(f03,b03)
	~ C4 <-> C5					(f04,b04)
	~ C5 <-> O					(f0O,b0O)
	~ O <-> B					(fip,bip)
	~ O <-> I6					(fin,bin)
	~ I1 <-> I2					(f11,b11)
	~ I2 <-> I3					(f12,b12)
	~ I3 <-> I4					(f13,b13)
	~ I4 <-> I5					(f14,b14)
	~ I5 <-> I6					(f1n,b1n)
	~ C1 <-> I1					(fi1,bi1)
	~ C2 <-> I2					(fi2,bi2)
	~ C3 <-> I3					(fi3,bi3)
 	~ C4 <-> I4					(fi4,bi4)
 	~ C5 <-> I5					(fi5,bi5)
 	 Ca = C1 + C2 + C3 + C4 + C5
 Ia = I1 + I2 + I3 + I4 + I5+I6

CONSERVE C1 + C2 + C3 + C4 + C5 + O + B + I1 + I2 + I3 + I4 + I5 + I6 = 1
}

LINEAR seqinitial { : sets initial equilibrium
 ~          I1*bi1 + C2*b01 - C1*(    fi1+f01) = 0
 ~ C1*f01 + I2*bi2 + C3*b02 - C2*(b01+fi2+f02) = 0
 ~ C2*f02 + I3*bi3 + C4*b03 - C3*(b02+fi3+f03) = 0
 ~ C3*f03 + I4*bi4 + C5*b04 - C4*(b03+fi4+f04) = 0
 ~ C4*f04 + I5*bi5 + O*b0O - C5*(b04+fi5+f0O) = 0
 ~ C5*f0O + B*bip + I6*bin - O*(b0O+fip+fin) = 0
 ~ O*fip + B*bip = 0

 ~          C1*fi1 + I2*b11 - I1*(    bi1+f11) = 0
 ~ I1*f11 + C2*fi2 + I3*b12 - I2*(b11+bi2+f12) = 0
 ~ I2*f12 + C3*fi3 + I4*bi3 - I3*(b12+bi3+f13) = 0
 ~ I3*f13 + C4*fi4 + I5*b14 - I4*(b13+bi4+f14) = 0
 ~ I4*f14 + C5*fi5 + I6*b1n - I5*(b14+bi5+f1n) = 0
 
 ~ C1 + C2 + C3 + C4 + C5 + O + B + I1 + I2 + I3 + I4 + I5 + I6 = 1
}

PROCEDURE rates(v(mV) )
{


 alfac = (Oon/Con)^(1/4)
 btfac = (Ooff/Coff)^(1/4) 

 f01 = 4 * alpha * exp((v)/(x1)) * qt
 f02 = 3 * alpha * exp((v)/(x1)) * qt
 f03 = 2 * alpha * exp((v)/(x1)) * qt
 f04 = 1 * alpha * exp((v)/(x1)) * qt
 f0O = gamma * qt : * exp(v/x3) - since x3 is infinity
 fip = epsilon * qt : * exp(v/x5)
 f11 = 4 * alpha * alfac * exp((v+vshifti)/x1) * qt
 f12 = 3 * alpha * alfac * exp((v+vshifti)/x1) * qt
 f13 = 2 * alpha * alfac * exp((v+vshifti)/x1) * qt
 f14 = 1 * alpha * alfac * exp((v+vshifti)/x1) * qt
 f1n = gamma * qt : * exp(v/x3) dito
 fi1 = Con * qt
 fi2 = Con * alfac * qt
 fi3 = Con * alfac^2 * qt
 fi4 = Con * alfac^3 * qt
 fi5 = Con * alfac^4 * qt
 fin = Oon * qt

 b01 = 1 * beta * exp((v+vshifta)/(x2+vshiftk)) * qt
 b02 = 2 * beta * exp((v+vshifta)/(x2+vshiftk)) * qt
 b03 = 3 * beta * exp((v+vshifta)/(x2+vshiftk)) * qt
 b04 = 4 * beta * exp((v+vshifta)/(x2+vshiftk)) * qt
 
 b0O = delta * qt : * exp(v/x4)
 bip = zeta * exp(v/x6) * qt
 b11 = 1 * beta * btfac * exp((v+vshifti)/x2) * qt
 b12 = 2 * beta * btfac * exp((v+vshifti)/x2) * qt
 b13 = 3 * beta * btfac * exp((v+vshifti)/x2) * qt
 b14 = 4 * beta * btfac * exp((v+vshifti)/x2) * qt
 b1n = delta * qt : * exp(v/x4)
 bi1 = Coff * qt
 bi2 = Coff * btfac * qt
 bi3 = Coff * btfac^2 * qt
 bi4 = Coff * btfac^3 * qt
 bi5 = Coff * btfac^4 * qt
 bin = Ooff * qt
}
