# Supplementary material for: Firing rate-dependent phase responses of Purkinje cells support transient oscillations
Source: eLife. 2020 Sep 8;9:e60692. doi: 10.7554/eLife.60692 (PMC7478895; doi:10.7554/eLife.60692)
Supplement: Source code 1. [file elife-60692-code1.zip › source_code&data/figure2/figure2B/mod/pkjlk.mod]

TITLE Purkinje Leak Current

: A passive purkinje cell leak current
NEURON {
	SUFFIX lkpkj
	NONSPECIFIC_CURRENT i
	RANGE i, e, g
}
PARAMETER {
	g = 5e-5	(siemens/cm2)  < 0, 1e9 >
	e = -60	(millivolt)
}
ASSIGNED {
	i  (milliamp/cm2)
	v  (millivolt)
}
BREAKPOINT { i = g*(v - e) }
