# Supplementary material for: Firing rate-dependent phase responses of Purkinje cells support transient oscillations
Source: eLife. 2020 Sep 8;9:e60692. doi: 10.7554/eLife.60692 (PMC7478895; doi:10.7554/eLife.60692)
Supplement: Source code 1. [file elife-60692-code1.zip › source_code&data/figure2/figure2C/Purk_active.hoc]

load_file("nrngui.hoc")

Default_Eleak = -65
membranecap = 0.64      	/* specific membrane capacitance in uF cm^-2 */
membraneresist = 120236 	/* specific membrane resistance in ohm cm^2 */
axialresist = 120	     	/* axial resistivity in ohm cm */

	xopen("Purkinje19b972-1.nrn")	// Load the morphology file.
	forsec "axon" delete_section()	// Delete original axon and add a fake AIS

objref g2, b2,c2, distrx, distry, cdistry, p

	forall {
		insert pas e_pas=Default_Eleak	/* Insert Leak everywhere */
	    insert hpkj	// Ih inserted everywhere
		insert pk
	}

    AIS {  g_pas=1/membraneresist Ra=axialresist cm=membranecap}
	forsec spinydend {g_pas=5.3/membraneresist Ra=axialresist cm=5.3*membranecap}
    forsec maindend {g_pas=1.2/membraneresist Ra=axialresist cm=1.2*membranecap}
	forsec "soma" { g_pas=1/membraneresist Ra=axialresist cm=membranecap}

forsec maindend {insert cdp4N}
forsec alldend {
    insert Kv3
    gbar_Kv3 = 0.4536/2/1.5
    vshift_Kv3 = 4
    insert newCaP
    pcabar_newCaP = 0.95e-4*2
    vshift_newCaP =-5
    insert CaT3_1
    pcabar_CaT3_1 = 5.4e-6*5

    insert mslo
    gbar_mslo = 0.2688*0.4*2
    insert SK2
    gkbar_SK2 = 2.4000e-04*1.5
    scal_SK2 = 1.0
    ghbar_hpkj = 3.6e-4*0.6
	insert Kv11
	gbar_Kv11 = 0.002
	    insert Kv4
    gbar_Kv4 = 0.012*3*0.7
        insert Kv4s
    gbar_Kv4s = 0.015
    insert Kv12
    gbar_Kv12 = 0.01*0.2*0

	insert abBK
    gabkbar_abBK = 0.05*0
}
forsec spinydend {
	insert cdp4Nsp
    gkbar_SK2 = 2.4000e-04*1.5
    
    scal_SK2 = 1.0
gbar_Kv4 = 0.012*2.2
    gbar_Kv4s = 0.015
    ghbar_hpkj = 3.6e-4*0.9
    vshift_Kv4 = 0
    gbar_Kv11 = 0.001
    gbar_Kv12 = 0.01*0.4*0
    gbar_Kv3 =0.1512*1.5
    vshift_Kv3 = 4
    pcabar_CaT3_1 = 5.4e-5*2
    pcabar_newCaP = 0.95e-4*2*4/3.5*3.5
    vshift_newCaP = -5
    scale_cdp4Nsp = 3.5
    gbar_mslo = 0.0448//*2
    gabkbar_abBK = 0.05*0
}

somaA distance()
access somaA

forsec "soma" {		// INa & IK's at soma only
//for soma, I make it fire under dissociated condition. The firing properties is comparable with Bean's data
	insert naRsg		// INa + resurgent
	gbar_naRsg =0.024*1.2*1.1
	vshifta_naRsg = 0
    vshiftk_naRsg = 0
    vshifti_naRsg = -5
    
	insert nap
	gbar_nap = 0.0001*2*0.7
	insert pk
	ena = 63
    ghbar_hpkj = 3.6e-4*0.3// Default = 1

    insert cdp20N_FD2
    insert Kv34
    gbar_Kv34 = 0.3*0.75*2*2*2

	insert Kv11
	 gbar_Kv11 = 0.02*2*0.2*0
    insert newCaP
    pcabar_newCaP = 0.95e-4*2    //times2 instead of 1.58 gives a better BK
    kt_newCaP = 1
    vshift_newCaP = -5
    insert mslo
    gbar_mslo = 0.8736
    insert abBK
    gabkbar_abBK = 0.3
    insert SK2
    gkbar_SK2 = 0.015/3*1.5
}

AIS {
    	insert naRsg		// INa + resurgent
	gbar_naRsg = 0.8*0.7
	vshifta_naRsg = 15
	vshiftk_naRsg = 5
   vshifti_naRsg = -5
	insert nap
	gbar_nap = 0.0023
	insert CaT3_1
	pcabar_CaT3_1 = 6.4e-5*2
	ena = 63
    ghbar_hpkj = 3.6e-4*0.3
   insert cdpAIS

    insert Kv34
    gbar_Kv34 = 0.3*6*2*2*2*4*2
	insert Kv11
	 gbar_Kv11 = 0.2*4*0
    insert newCaP
    pcabar_newCaP = 0.95e-4*2*2*2*2*1.5    //times2 instead of 1.58 gives a better BK
    kt_newCaP = 1
    vshift_newCaP = -5
    insert mslo
    gbar_mslo = 3*2
    insert abBK
    gabkbar_abBK = 1.5*0.7
    insert SK2
    gkbar_SK2 = 0.02/1.8*2.5
}
//forsec "dend" delete_section()

objref stim1    //controls the firing rate
stim1 = new IClamp(0.5)
stim1.amp =0.1
stim1.del = 000
stim1.dur =20000

objref stim2        //stimulus for PRC
stim2 = new IClamp(0.5)
stim2.amp =0.25//*0.25
stim2.del = 2500
stim2.dur =0.5
v_init = -65-3
