# Supplementary material for: Firing rate-dependent phase responses of Purkinje cells support transient oscillations
Source: eLife. 2020 Sep 8;9:e60692. doi: 10.7554/eLife.60692 (PMC7478895; doi:10.7554/eLife.60692)
Supplement: Source code 1. [file elife-60692-code1.zip › source_code&data/figure3/pkj.hoc]

/* Template of a single cell containing soma and dendrite
   BPG 23-3-09
*/

begintemplate pkj_neuron

public somaA, AIS, nclist,maindend, spinydend

public init
public synlist, connect2target, delete_axon, APC
public locateSites, distributeSyn,koih
public initRand,insertMCcons,this
public preconlist ,synLocList, rList, preTrainList
public setnetworkparameters,initPreSynTrain,queuePreTrains,setpretrains

//annoying, from line 18 to 197 are defining the sections
create somaA,AIS,smth_A1_0,smth_A1_00,dendA1_000,dendA1_0000,dendA1_00000,dendA1_00001,dendA1_000010,dendA1_0000100
create dendA1_0000101,dendA1_00001010,dendA1_00001011,dendA1_000011,dendA1_0000110,dendA1_00001100,dendA1_00001101
create dendA1_0000111,dendA1_0001,smth_A1_001,smth_A1_0010,dendA1_00100,dendA1_001000,dendA1_0010000,dendA1_0010001
create dendA1_00100010,dendA1_00100011,dendA1_001000110,dendA1_0010001100,dendA1_0010001101,dendA1_001000111,dendA1_001001
create dendA1_0010010,dendA1_0010011,smth_A1_00101,dendA1_001010,dendA1_0010100,dendA1_0010101,dendA1_00101010,dendA1_001010100
create dendA1_0010101000,dendA1_00101010000,dendA1_00101010001,dendA1_0010101001,dendA1_001010101,dendA1_0010101010
create dendA1_0010101011,dendA1_00101011,dendA1_001010110,dendA1_0010101100,dendA1_0010101101,dendA1_001010111,smth_A1_001011
create smth_A1_0010110,dendA1_00101100,dendA1_001011000,dendA1_001011001,dendA1_0010110010,dendA1_00101100100,dendA1_001011001000
create dendA1_001011001001,dendA1_00101100101,dendA1_001011001010,dendA1_001011001011,dendA1_0010110010110,dendA1_0010110010111
create dendA1_0010110011,dendA1_00101101,dendA1_001011010,dendA1_0010110100,dendA1_00101101000,dendA1_001011010000,dendA1_001011010001
create dendA1_0010110100010,dendA1_0010110100011,dendA1_00101101001,dendA1_001011010010,dendA1_001011010011,dendA1_0010110100110
create dendA1_0010110100111,dendA1_00101101001110,dendA1_00101101001111,dendA1_0010110101,dendA1_00101101010,dendA1_00101101011
create dendA1_001011011,dendA1_0010110110,dendA1_00101101100,dendA1_00101101101,dendA1_0010110111,dendA1_00101101110
create dendA1_00101101111,dendA1_001011011110,dendA1_001011011111,dendA1_0010110111110,dendA1_0010110111111,smth_A1_0010111
create smth_A1_00101110,dendA1_001011100,smth_A1_001011101,dendA1_0010111010,dendA1_00101110100,dendA1_001011101000,dendA1_0010111010000
create dendA1_00101110100000,dendA1_00101110100001,dendA1_0010111010001,dendA1_00101110100010,dendA1_00101110100011
create dendA1_001011101001,dendA1_0010111010010,dendA1_00101110100100,dendA1_001011101001000,dendA1_001011101001001
create dendA1_0010111010010010,dendA1_0010111010010011,dendA1_00101110100101,dendA1_0010111010011,dendA1_00101110101
create dendA1_001011101010,dendA1_0010111010100,dendA1_00101110101000,dendA1_001011101010000,dendA1_001011101010001
create dendA1_0010111010100010,dendA1_0010111010100011,dendA1_00101110101000110,dendA1_00101110101000111,dendA1_00101110101001
create dendA1_001011101010010,dendA1_001011101010011,dendA1_0010111010101,dendA1_00101110101010,dendA1_001011101010100
create dendA1_001011101010101,dendA1_00101110101011,dendA1_001011101010110,dendA1_001011101010111,dendA1_0010111010101110
create dendA1_0010111010101111,dendA1_00101110101011110,dendA1_00101110101011111,dendA1_001011101011,dendA1_0010111010110
create dendA1_0010111010111,dendA1_00101110101110,dendA1_00101110101111,dendA1_001011101011110,dendA1_001011101011111
create dendA1_0010111011,dendA1_00101110110,dendA1_001011101100,dendA1_0010111011000,dendA1_0010111011001,dendA1_001011101101
create dendA1_0010111011010,dendA1_0010111011011,dendA1_00101110110110,dendA1_001011101101100,dendA1_0010111011011000
create dendA1_0010111011011001,dendA1_00101110110110010,dendA1_001011101101100100,dendA1_001011101101100101,dendA1_00101110110110011
create dendA1_001011101101101,dendA1_00101110110111,dendA1_00101110111,dendA1_001011101110,dendA1_001011101111
create smth_A1_00101111,smth_A1_001011110,dendA1_0010111100,dendA1_00101111000,dendA1_001011110000,dendA1_0010111100000
create dendA1_0010111100001,dendA1_00101111000010,dendA1_00101111000011,dendA1_001011110001,dendA1_0010111100010
create dendA1_00101111000100,dendA1_00101111000101,dendA1_001011110001010,dendA1_001011110001011,dendA1_0010111100011
create dendA1_00101111001,dendA1_001011110010,dendA1_001011110011,dendA1_0010111100110,dendA1_00101111001100,dendA1_00101111001101,dendA1_0010111100111
create smth_A1_0010111101,dendA1_00101111010,dendA1_001011110100,dendA1_001011110101,dendA1_0010111101010,dendA1_00101111010100
create dendA1_001011110101000,dendA1_001011110101001,dendA1_0010111101010010,dendA1_00101111010100100,dendA1_00101111010100101
create dendA1_0010111101010011,dendA1_00101111010101,dendA1_001011110101010,dendA1_0010111101010100,dendA1_0010111101010101
create dendA1_001011110101011,dendA1_0010111101010110,dendA1_0010111101010111,dendA1_00101111010101110,dendA1_00101111010101111
create dendA1_0010111101011,dendA1_00101111010110,dendA1_001011110101100,dendA1_0010111101011000,dendA1_0010111101011001
create dendA1_00101111010110010,dendA1_00101111010110011,dendA1_001011110101100110,dendA1_001011110101100111,dendA1_0010111101011001110
create dendA1_0010111101011001111,dendA1_001011110101101,dendA1_00101111010111,smth_A1_00101111011,dendA1_001011110110
create dendA1_0010111101100,dendA1_00101111011000,dendA1_001011110110000,dendA1_0010111101100000,dendA1_0010111101100001,dendA1_00101111011000010
create dendA1_001011110110000100,dendA1_0010111101100001000,dendA1_00101111011000010000,dendA1_00101111011000010001,dendA1_001011110110000100010
create dendA1_001011110110000100011,dendA1_0010111101100001001,dendA1_00101111011000010010,dendA1_00101111011000010011
create dendA1_001011110110000100110,dendA1_001011110110000100111,dendA1_001011110110000101,dendA1_0010111101100001010
create dendA1_00101111011000010100,dendA1_00101111011000010101,dendA1_0010111101100001011,dendA1_00101111011000010110,dendA1_001011110110000101100
create dendA1_001011110110000101101,dendA1_0010111101100001011010,dendA1_00101111011000010110100,dendA1_00101111011000010110101,dendA1_0010111101100001011011
create dendA1_00101111011000010111,dendA1_00101111011000011,dendA1_001011110110001,dendA1_0010111101100010,dendA1_00101111011000100
create dendA1_001011110110001000,dendA1_001011110110001001,dendA1_0010111101100010010,dendA1_0010111101100010011,dendA1_00101111011000101
create dendA1_0010111101100011,dendA1_00101111011001,dendA1_001011110110010,dendA1_0010111101100100,dendA1_0010111101100101
create dendA1_00101111011001010,dendA1_001011110110010100,dendA1_001011110110010101,dendA1_00101111011001011,dendA1_001011110110010110
create dendA1_001011110110010111,dendA1_001011110110011,dendA1_0010111101100110,dendA1_0010111101100111,dendA1_00101111011001110
create dendA1_001011110110011100,dendA1_0010111101100111000,dendA1_00101111011001110000,dendA1_00101111011001110001,dendA1_0010111101100111001
create dendA1_001011110110011101,dendA1_0010111101100111010,dendA1_0010111101100111011,dendA1_00101111011001111,dendA1_001011110110011110
create dendA1_0010111101100111100,dendA1_00101111011001111000,dendA1_00101111011001111001,dendA1_0010111101100111101,dendA1_00101111011001111010
create dendA1_00101111011001111011,dendA1_001011110110011111,dendA1_0010111101100111110,dendA1_00101111011001111100,dendA1_00101111011001111101
create dendA1_001011110110011111010,dendA1_001011110110011111011,dendA1_0010111101100111111,dendA1_0010111101101,dendA1_00101111011010
create dendA1_001011110110100,dendA1_0010111101101000,dendA1_00101111011010000,dendA1_001011110110100000,dendA1_001011110110100001
create dendA1_00101111011010001,dendA1_001011110110100010,dendA1_0010111101101000100,dendA1_0010111101101000101,dendA1_00101111011010001010
create dendA1_00101111011010001011,dendA1_001011110110100011,dendA1_0010111101101000110,dendA1_00101111011010001100,dendA1_00101111011010001101
create dendA1_001011110110100011010,dendA1_0010111101101000110100,dendA1_0010111101101000110101,dendA1_001011110110100011011,dendA1_0010111101101000111
create dendA1_00101111011010001110,dendA1_00101111011010001111,dendA1_0010111101101001,dendA1_001011110110101,dendA1_00101111011011
create dendA1_001011110111,dendA1_0010111101110,dendA1_00101111011100,dendA1_00101111011101,dendA1_0010111101111,dendA1_00101111011110
create dendA1_001011110111100,dendA1_0010111101111000,dendA1_0010111101111001,dendA1_001011110111101,dendA1_00101111011111,dendA1_001011110111110
create dendA1_0010111101111100,dendA1_00101111011111000,dendA1_00101111011111001,dendA1_0010111101111101,dendA1_00101111011111010,dendA1_00101111011111011
create dendA1_001011110111111,dendA1_0010111101111110,dendA1_00101111011111100,dendA1_001011110111111000,dendA1_001011110111111001
create dendA1_00101111011111101,dendA1_0010111101111111,dendA1_00101111011111110,dendA1_00101111011111111,dendA1_001011110111111110,dendA1_0010111101111111100
create dendA1_00101111011111111000,dendA1_00101111011111111001,dendA1_0010111101111111101,dendA1_001011110111111111,dendA1_0010111101111111110
create dendA1_0010111101111111111,dendA1_001011111,dendA1_0010111110,dendA1_0010111111,dendA1_00101111110,dendA1_001011111100,dendA1_001011111101
create dendA1_00101111111,smth_A1_0011,smth_A1_00110,dendA1_001100,dendA1_0011000,dendA1_00110000,dendA1_00110001,dendA1_0011001,dendA1_00110010
create dendA1_001100100,dendA1_0011001000,dendA1_0011001001,dendA1_00110010010,dendA1_00110010011,dendA1_001100100110,dendA1_001100100111
create dendA1_001100101,dendA1_00110011,dendA1_001100110,dendA1_0011001100,dendA1_00110011000,dendA1_001100110000,dendA1_001100110001
create dendA1_0011001100010,dendA1_0011001100011,dendA1_00110011000110,dendA1_001100110001100,dendA1_001100110001101,dendA1_00110011000111
create dendA1_001100110001110,dendA1_001100110001111,dendA1_00110011001,dendA1_001100110010,dendA1_0011001100100,dendA1_0011001100101
create dendA1_001100110011,dendA1_0011001100110,dendA1_0011001100111,dendA1_00110011001110,dendA1_00110011001111,dendA1_0011001101,dendA1_00110011010
create dendA1_00110011011,dendA1_001100111,smth_A1_001101,smth_A1_0011010,dendA1_00110100,dendA1_001101000,dendA1_0011010000,dendA1_00110100000
create dendA1_001101000000,dendA1_001101000001,dendA1_00110100001,dendA1_0011010001,dendA1_00110100010,dendA1_00110100011,dendA1_001101000110
create dendA1_0011010001100,dendA1_0011010001101,dendA1_001101000111,dendA1_0011010001110,dendA1_00110100011100,dendA1_00110100011101
create dendA1_0011010001111,dendA1_00110100011110,dendA1_00110100011111,dendA1_001101001,dendA1_0011010010,dendA1_00110100100,dendA1_001101001000
create dendA1_001101001001,dendA1_0011010010010,dendA1_0011010010011,dendA1_00110100100110,dendA1_00110100100111,dendA1_00110100101,dendA1_0011010011
create dendA1_00110101,dendA1_001101010,dendA1_0011010100,dendA1_0011010101,dendA1_00110101010,dendA1_001101010100,dendA1_0011010101000
create dendA1_0011010101001,dendA1_001101010101,dendA1_00110101011,dendA1_001101011,dendA1_0011010110,dendA1_00110101100,dendA1_001101011000
create dendA1_001101011001,dendA1_00110101101,dendA1_001101011010,dendA1_001101011011,dendA1_0011010110110,dendA1_00110101101100,dendA1_001101011011000
create dendA1_001101011011001,dendA1_00110101101101,dendA1_0011010110111,dendA1_00110101101110,dendA1_001101011011100,dendA1_001101011011101
create dendA1_00110101101111,dendA1_001101011011110,dendA1_001101011011111,dendA1_0011010111,dendA1_00110101110,dendA1_00110101111,smth_A1_0011011
create smth_A1_00110110,dendA1_001101100,dendA1_0011011000,dendA1_00110110000,dendA1_001101100000,dendA1_0011011000000,dendA1_00110110000000
create dendA1_001101100000000,dendA1_0011011000000000,dendA1_00110110000000000,dendA1_001101100000000000,dendA1_001101100000000001,dendA1_00110110000000001
create dendA1_0011011000000001,dendA1_00110110000000010,dendA1_001101100000000100,dendA1_001101100000000101,dendA1_00110110000000011
create dendA1_001101100000000110,dendA1_001101100000000111,dendA1_001101100000001,dendA1_0011011000000010,dendA1_00110110000000100,dendA1_00110110000000101
create dendA1_0011011000000011,dendA1_00110110000001,dendA1_001101100000010,dendA1_0011011000000100,dendA1_00110110000001000,dendA1_00110110000001001
create dendA1_0011011000000101,dendA1_001101100000011,dendA1_0011011000001,dendA1_00110110000010,dendA1_001101100000100,dendA1_0011011000001000
create dendA1_00110110000010000,dendA1_00110110000010001,dendA1_0011011000001001,dendA1_00110110000010010,dendA1_00110110000010011,dendA1_001101100000100110
create dendA1_0011011000001001100,dendA1_0011011000001001101,dendA1_001101100000100111,dendA1_001101100000101,dendA1_0011011000001010,dendA1_00110110000010100
create dendA1_001101100000101000,dendA1_001101100000101001,dendA1_00110110000010101,dendA1_0011011000001011,dendA1_00110110000010110,dendA1_001101100000101100
create dendA1_001101100000101101,dendA1_00110110000010111,dendA1_001101100000101110,dendA1_0011011000001011100,dendA1_0011011000001011101,dendA1_001101100000101111
create dendA1_00110110000011,dendA1_001101100000110,dendA1_0011011000001100,dendA1_0011011000001101,dendA1_00110110000011010,dendA1_00110110000011011
create dendA1_001101100000111,dendA1_0011011000001110,dendA1_0011011000001111,dendA1_00110110000011110,dendA1_001101100000111100
create dendA1_001101100000111101,dendA1_00110110000011111,dendA1_001101100000111110,dendA1_001101100000111111,dendA1_001101100001
create dendA1_0011011000010,dendA1_00110110000100,dendA1_001101100001000,dendA1_001101100001001,dendA1_00110110000101,dendA1_001101100001010
create dendA1_001101100001011,dendA1_0011011000011,dendA1_00110110001,dendA1_001101100010,dendA1_0011011000100,dendA1_00110110001000
create dendA1_00110110001001,dendA1_0011011000101,dendA1_001101100011,dendA1_0011011001,dendA1_00110110010,dendA1_001101100100
create dendA1_0011011001000,dendA1_00110110010000,dendA1_00110110010001,dendA1_001101100100010,dendA1_001101100100011,dendA1_0011011001000110
create dendA1_0011011001000111,dendA1_0011011001001,dendA1_00110110010010,dendA1_00110110010011,dendA1_001101100101,dendA1_0011011001010
create dendA1_0011011001011,dendA1_00110110010110,dendA1_001101100101100,dendA1_001101100101101,dendA1_0011011001011010,dendA1_0011011001011011
create dendA1_00110110010110110,dendA1_00110110010110111,dendA1_00110110010111,dendA1_001101100101110,dendA1_0011011001011100
create dendA1_0011011001011101,dendA1_001101100101111,dendA1_0011011001011110,dendA1_0011011001011111,dendA1_00110110010111110,dendA1_00110110010111111
create dendA1_00110110011,dendA1_001101100110,dendA1_0011011001100,dendA1_0011011001101,dendA1_001101100111,dendA1_0011011001110
create dendA1_00110110011100,dendA1_00110110011101,dendA1_001101100111010,dendA1_001101100111011,dendA1_0011011001111,dendA1_00110110011110
create dendA1_00110110011111,dendA1_001101101,dendA1_0011011010,dendA1_0011011011,dendA1_00110110110,dendA1_00110110111,dendA1_001101101110
create dendA1_001101101111,dendA1_00110111,dendA1_001101110,dendA1_0011011100,dendA1_00110111000,dendA1_001101110000,dendA1_001101110001
create dendA1_00110111001,dendA1_001101110010,dendA1_0011011100100,dendA1_00110111001000,dendA1_00110111001001,dendA1_0011011100101
create dendA1_00110111001010,dendA1_00110111001011,dendA1_001101110011,dendA1_0011011101,dendA1_00110111010,dendA1_001101110100
create dendA1_001101110101,dendA1_0011011101010,dendA1_00110111010100,dendA1_001101110101000,dendA1_001101110101001,dendA1_0011011101010010
create dendA1_0011011101010011,dendA1_00110111010101,dendA1_0011011101011,dendA1_00110111010110,dendA1_00110111010111,dendA1_00110111011
create dendA1_001101111,dendA1_00111,dendA1_001110,dendA1_0011100,dendA1_00111000,dendA1_001110000,dendA1_0011100000,dendA1_00111000000
create dendA1_001110000000,dendA1_001110000001,dendA1_00111000001,dendA1_001110000010,dendA1_001110000011,dendA1_0011100000110
create dendA1_0011100000111,dendA1_00111000001110,dendA1_00111000001111,dendA1_0011100001,dendA1_00111000010,dendA1_00111000011
create dendA1_001110001,dendA1_00111001,dendA1_001110010,dendA1_0011100100,dendA1_0011100101,dendA1_001110011,dendA1_0011100110
create dendA1_00111001100,dendA1_001110011000,dendA1_001110011001,dendA1_00111001101,dendA1_0011100111,dendA1_0011101,dendA1_001111
create dendA1_0011110,dendA1_0011111,dendA1_00111110,dendA1_001111100,dendA1_001111101,dendA1_0011111010,dendA1_00111110100,dendA1_00111110101
create dendA1_0011111011,dendA1_00111111,smth_A1_01,smth_A1_010,smth_A1_0100,dendA1_01000,dendA1_010000,dendA1_0100000,dendA1_01000000
create dendA1_010000000,dendA1_010000001,dendA1_0100000010,dendA1_0100000011,dendA1_01000000110,dendA1_010000001100,dendA1_010000001101
create dendA1_01000000111,dendA1_01000001,dendA1_0100001,dendA1_010001,dendA1_0100010,dendA1_01000100,dendA1_010001000,dendA1_0100010000
create dendA1_01000100000,dendA1_010001000000,dendA1_010001000001,dendA1_0100010000010,dendA1_0100010000011,dendA1_01000100001,dendA1_010001000010
create dendA1_010001000011,dendA1_0100010001,dendA1_010001001,dendA1_01000101,dendA1_0100011,dendA1_01000110,dendA1_010001100,dendA1_0100011000
create dendA1_0100011001,dendA1_010001101,dendA1_0100011010,dendA1_0100011011,dendA1_01000111,dendA1_010001110,dendA1_010001111
create dendA1_0100011110,dendA1_0100011111,smth_A1_01001,smth_A1_010010,smth_A1_0100100,dendA1_01001000,dendA1_010010000,dendA1_0100100000
create dendA1_01001000000,dendA1_010010000000,dendA1_010010000001,dendA1_0100100000010,dendA1_0100100000011,dendA1_01001000000110
create dendA1_01001000000111,dendA1_01001000001,dendA1_010010000010,dendA1_010010000011,dendA1_0100100001,dendA1_010010001,dendA1_0100100010
create dendA1_01001000100,dendA1_01001000101,dendA1_010010001010,dendA1_010010001011,dendA1_0100100011,smth_A1_01001001,smth_A1_010010010
create dendA1_0100100100,dendA1_01001001000,dendA1_010010010000,dendA1_0100100100000,dendA1_01001001000000,dendA1_01001001000001,dendA1_0100100100001
create dendA1_010010010001,dendA1_01001001001,dendA1_010010010010,dendA1_0100100100100,dendA1_01001001001000,dendA1_010010010010000,dendA1_010010010010001
create dendA1_01001001001001,dendA1_0100100100101,dendA1_01001001001010,dendA1_01001001001011,dendA1_010010010010110,dendA1_0100100100101100
create dendA1_0100100100101101,dendA1_01001001001011010,dendA1_01001001001011011,dendA1_010010010010111,dendA1_010010010011,dendA1_0100100100110
create dendA1_01001001001100,dendA1_010010010011000,dendA1_010010010011001,dendA1_01001001001101,dendA1_010010010011010,dendA1_0100100100110100
create dendA1_01001001001101000,dendA1_010010010011010000,dendA1_010010010011010001,dendA1_01001001001101001,dendA1_0100100100110101,dendA1_01001001001101010
create dendA1_01001001001101011,dendA1_010010010011010110,dendA1_010010010011010111,dendA1_010010010011011,dendA1_0100100100110110
create dendA1_01001001001101100,dendA1_010010010011011000,dendA1_0100100100110110000,dendA1_0100100100110110001,dendA1_010010010011011001
create dendA1_0100100100110110010,dendA1_01001001001101100100,dendA1_01001001001101100101,dendA1_010010010011011001010,dendA1_0100100100110110010100
create dendA1_0100100100110110010101,dendA1_010010010011011001011,dendA1_0100100100110110010110,dendA1_0100100100110110010111,dendA1_0100100100110110011
create dendA1_01001001001101101,dendA1_0100100100110111,dendA1_0100100100111,dendA1_01001001001110,dendA1_010010010011100,dendA1_0100100100111000
create dendA1_0100100100111001,dendA1_010010010011101,dendA1_01001001001111,dendA1_010010010011110,dendA1_0100100100111100,dendA1_0100100100111101
create dendA1_01001001001111010,dendA1_01001001001111011,dendA1_010010010011111,dendA1_0100100101,dendA1_01001001010,dendA1_010010010100
create dendA1_0100100101000,dendA1_01001001010000,dendA1_01001001010001,dendA1_010010010100010,dendA1_0100100101000100,dendA1_0100100101000101
create dendA1_010010010100011,dendA1_0100100101001,dendA1_01001001010010,dendA1_010010010100100,dendA1_010010010100101,dendA1_0100100101001010
create dendA1_01001001010010100,dendA1_010010010100101000,dendA1_010010010100101001,dendA1_0100100101001010010,dendA1_01001001010010100100,dendA1_01001001010010100101
create dendA1_010010010100101001010,dendA1_010010010100101001011,dendA1_0100100101001010011,dendA1_01001001010010101,dendA1_010010010100101010,dendA1_010010010100101011
create dendA1_0100100101001010110,dendA1_01001001010010101100,dendA1_010010010100101011000,dendA1_010010010100101011001,dendA1_01001001010010101101
create dendA1_010010010100101011010,dendA1_0100100101001010110100,dendA1_0100100101001010110101,dendA1_010010010100101011011,dendA1_0100100101001010110110
create dendA1_0100100101001010110111,dendA1_0100100101001010111,dendA1_01001001010010101110,dendA1_010010010100101011100,dendA1_010010010100101011101
create dendA1_01001001010010101111,dendA1_0100100101001011,dendA1_01001001010010110,dendA1_01001001010010111,dendA1_01001001010011,dendA1_010010010101
create dendA1_0100100101010,dendA1_01001001010100,dendA1_01001001010101,dendA1_010010010101010,dendA1_010010010101011,dendA1_0100100101011
create dendA1_01001001010110,dendA1_010010010101100,dendA1_0100100101011000,dendA1_01001001010110000,dendA1_01001001010110001,dendA1_010010010101100010
create dendA1_010010010101100011,dendA1_0100100101011001,dendA1_01001001010110010,dendA1_01001001010110011,dendA1_010010010101101,dendA1_0100100101011010
create dendA1_01001001010110100,dendA1_010010010101101000,dendA1_010010010101101001,dendA1_01001001010110101,dendA1_0100100101011011,dendA1_01001001010111
create dendA1_01001001011,dendA1_010010010110,dendA1_010010010111,dendA1_010010011,dendA1_0100100110,dendA1_01001001100,dendA1_010010011000
create dendA1_0100100110000,dendA1_01001001100000,dendA1_01001001100001,dendA1_010010011000010,dendA1_010010011000011,dendA1_0100100110000110
create dendA1_0100100110000111,dendA1_01001001100001110,dendA1_01001001100001111,dendA1_0100100110001,dendA1_010010011001,dendA1_01001001101
create dendA1_010010011010,dendA1_0100100110100,dendA1_01001001101000,dendA1_01001001101001,dendA1_0100100110101,dendA1_010010011011,dendA1_0100100110110
create dendA1_01001001101111,dendA1_0100100111,dendA1_01001001110,dendA1_010010011100,dendA1_010010011101,dendA1_01001001111,dendA1_0100101
create dendA1_01001010,dendA1_010010100,dendA1_010010101,dendA1_0100101010,dendA1_01001010100,dendA1_01001010101,dendA1_0100101011,dendA1_01001010110
create dendA1_01001010111,dendA1_01001011,dendA1_010010110,dendA1_0100101100,dendA1_01001011000,dendA1_01001011001,dendA1_010010110010,dendA1_010010110011
create dendA1_0100101100110,dendA1_01001011001100,dendA1_01001011001101,dendA1_0100101100111,dendA1_0100101101,dendA1_01001011010,dendA1_01001011011
create dendA1_010010111,dendA1_010011,dendA1_0100110,dendA1_01001100,dendA1_010011000,dendA1_0100110000,dendA1_01001100000,dendA1_01001100001
create dendA1_010011000010,dendA1_010011000011,dendA1_0100110001,dendA1_01001100010,dendA1_01001100011,dendA1_010011001,dendA1_0100110010
create dendA1_010011100,dendA1_0100111000,dendA1_01001110000,dendA1_01001110001,dendA1_0100111001,dendA1_010011101,dendA1_0100111010,dendA1_0100111011
create dendA1_01001110110,dendA1_010011101100,dendA1_010011101101,dendA1_01001110111,dendA1_01001111,dendA1_010011110,dendA1_010011111,smth_A1_0101
create dendA1_01010,dendA1_010100,dendA1_0101000,dendA1_0101001,dendA1_01010010,dendA1_01010011,dendA1_010101,dendA1_0101010,dendA1_01010100
create dendA1_01010101,dendA1_010101010,dendA1_0101010100,dendA1_0101010101,dendA1_01010101010,dendA1_01010101011,dendA1_010101011,dendA1_0101011
create dendA1_01010110,dendA1_010101100,dendA1_010101101,dendA1_01010111,dendA1_010101110,dendA1_010101111,dendA1_0101011110,dendA1_0101011111
create dendA1_01011,dendA1_010110,dendA1_0101100,dendA1_01011000,dendA1_010110000,dendA1_010110001,dendA1_0101100010,dendA1_0101100011,dendA1_01011001
create dendA1_0101101,dendA1_01011010,dendA1_01011010,dendA1_0101101000,dendA1_01011010000,dendA1_01011010001,dendA1_0101101001,dendA1_01011010010
create dendA1_010110100100,dendA1_010110100101,dendA1_01011010011,dendA1_010110100110,dendA1_010110100111,dendA1_010110101,dendA1_01011011
create dendA1_010110110,dendA1_0101101100,dendA1_01011011000,dendA1_010110110000,dendA1_0101101100000,dendA1_01011011000000,dendA1_01011011000001
create dendA1_0101101100001,dendA1_01011011000010,dendA1_010110110000100,dendA1_010110110000101,dendA1_01011011000011,dendA1_010110110000110
create dendA1_010110110000111,dendA1_010110110001,dendA1_0101101100010,dendA1_0101101100011,dendA1_01011011000110,dendA1_01011011000111,dendA1_01011011001
create dendA1_0101101101,dendA1_01011011010,dendA1_01011011010,dendA1_0101101101000,dendA1_0101101101001,dendA1_010110110101,dendA1_0101101101010
create dendA1_0101101101011,dendA1_01011011011,dendA1_010110111,dendA1_010111,dendA1_0101110,dendA1_01011100,dendA1_010111000,dendA1_010111001
create dendA1_01011101,dendA1_010111010,dendA1_010111011,dendA1_0101111,smth_A1_011,dendA1_0110,dendA1_01100,dendA1_011000,dendA1_0110000,dendA1_0110001
create dendA1_011001,dendA1_01101,dendA1_011010,dendA1_011011,dendA1_0110110,dendA1_0110111,dendA1_0111,dendA1_01110,dendA1_011100,dendA1_011101
create dendA1_0111010,dendA1_0111011,dendA1_01111,dendA1_011110,dendA1_0111100,dendA1_01111000,dendA1_011110000
create dendA1_011110001,dendA1_01111001,dendA1_0111101,dendA1_011111,dendA1_0111110,dendA1_0111111
create dendA1_01001001101101,dendA1_01001001101100,dendA1_0100100110111,dendA1_01001001101110,dendA1_010010011011100
create dendA1_010010011011101,dendA1_0100110011,dendA1_01001101,dendA1_010011010,dendA1_0100110100,dendA1_0100110101
create dendA1_010011011,dendA1_0100111,dendA1_01001110,dendA1_010110100,dendA1_010110110100

objref alldend, maindend, spinydend, cf, pf,bs
objref mvecspiny,mvecsoma,nvecpf,nvecst,nvecbs,nvecpp
objref synlist, SecSyn, ASCIIrpt, HDF5rpt, APC
objref all, somatic, apical, axonal, basal
objref preconlist,synLocList, rList,preTrainList
objref rd1,rd2,rd3,rd4
objref this
objref sref,fih

strdef tstr

proc init() {

Default_Eleak = -65
membranecap = 0.64      	/* specific membrane capacitance in uF cm^-2 */
membraneresist = 120236 	/* specific membrane resistance in ohm cm^2 */
axialresist = 120

define_geo()

    forall {
        insert pas e_pas=Default_Eleak	/* Insert Leak everywhere */
        insert hpkj	//
    }

    AIS {  g_pas=1/membraneresist Ra=axialresist cm=membranecap}
    forsec spinydend {g_pas=5.3/membraneresist Ra=axialresist cm=5.3*membranecap}
    forsec maindend {g_pas=1.2/membraneresist Ra=axialresist cm=1.2*membranecap}
    forsec "soma" { g_pas=1/membraneresist Ra=axialresist cm=membranecap}
    
    forsec maindend {
    ghbar_hpkj = 3.6e-4*0.6
    }
    forsec spinydend {
        ghbar_hpkj = 3.6e-4*0.9
    }
    forsec "soma" {		// INa & IK's at soma only

        insert naRsg		// INa + resurgent
        gbar_naRsg =0.024*1.2*1.1
        vshifta_naRsg = 0
        vshiftk_naRsg = 0
        vshifti_naRsg = -5
    
        insert nap
        gbar_nap = 0.0001*2*0.7
        insert pk
        ena = 63
        ghbar_hpkj = 3.6e-4*0.3// Default = 1

        insert cdp20N_FD2
        insert Kv34
        gbar_Kv34 = 0.3*0.75*2*2*2

        insert newCaP
        pcabar_newCaP = 0.95e-4*2   
        kt_newCaP = 1
        vshift_newCaP = -5
        insert mslo
        gbar_mslo = 0.8736
        insert abBK
        gabkbar_abBK = 0.3
        insert SK2
        gkbar_SK2 = 0.015/3*1.5
    }

    AIS {
        insert naRsg		// INa + resurgent
        gbar_naRsg = 0.8*0.7
        vshifta_naRsg = 15
        vshiftk_naRsg = 5
       vshifti_naRsg = -5
        insert nap
        gbar_nap = 0.0023
        insert CaT3_1
        pcabar_CaT3_1 = 6.4e-5*2
        ena = 63
        ghbar_hpkj = 3.6e-4*0.3
       insert cdpAIS

        insert Kv34
        gbar_Kv34 = 0.3*6*2*2*2*4*2
        insert newCaP
        pcabar_newCaP = 0.95e-4*2*2*2*2*1.5   
        kt_newCaP = 1
        vshift_newCaP = -5
        insert mslo
        gbar_mslo = 3*2
        insert abBK
        gabkbar_abBK = 1.5*0.7
        insert SK2
        gkbar_SK2 = 0.02/1.8*2.5
    }

    access somaA
    
    synlist = new List()
	preconlist = new List()
	stimThreshold =0
	preTrainList = new List()
	numsegs =0

	forsec spinydend {numsegs+=nseg}
	nvecpf = new Vector(numsegs)
	nvecst = new Vector(numsegs)	
    mvecspiny = new Vector(numsegs)
    nvecbs = new Vector(somaA.nseg)
    nvecpp = new Vector(somaA.nseg)
    mvecsoma = new Vector(somaA.nseg)
	forsec spinydend {
      for (x,0) { 
        mtotal += L/nseg 
        mvecspiny.x[ii] = mtotal
        ii += 1
     }
    }
    ii=0
    somaA {
    for (x,0) { 
        mtotalsom += L/nseg 
        mvecsoma.x[ii] = mtotalsom
        ii += 1
        }
    }
}
proc koih(){
    forall {ghbar_hpkj=0}
}

//Valid "real" cell objects should have a connect2target method
proc connect2target() {
  somaA $o2 = new NetCon(&v(0.5), $o1)
  $o2.threshold = -30
}

proc setnetworkparameters(){
  EsynConductance = $1 
  IsynConductance = $2 

  NsynE = $3    
  NsynIst = $4    
  NsynIbs = $5    
  contactsNumI= $6  
}

proc initRand() {
  rList = new List() //for stochastic synapses

	rd1 = new Random($1) 
	rd2 = new Random($1+1)
	rd3 = new Random($1+2)
	rd4 = new Random($1+3)
	rd1.uniform(0,1)
	rd2.uniform(0,1)
	rd3.uniform(0,1)
	rd4.uniform(0,1)
}

proc distributeSyn() {local sitenum,syni,preconi,i localobj sl,nilstim
	
	for (i = 0;i<NsynE;i+=1) {
        x = mtotal*rd1.repick()
        jj = mvecspiny.indwhere(">=", x)
        nvecpf.x[jj] += 1
	}
	
	for (i = 0;i<NsynIst;i+=1) {
        x = mtotal*rd2.repick()
        jj = mvecspiny.indwhere(">=", x)
        nvecst.x[jj] += 1
	}
	
	for (i = 0;i<NsynIbs;i+=1) {
        x = mtotalsom*rd3.repick()
        jj = mvecsoma.indwhere(">=", x)
        nvecbs.x[jj] += 1
	}
	
	ii=0
	forsec spinydend {
	 for (x, 0) {
         num = nvecpf.x[ii]
         if (num>0) {
         
             for jj=1,num {synlist.append(new Exp2Syn(x))  
                    syni = synlist.count()-1 
                    synlist.o[syni].tau1 = 0.3
                    synlist.o[syni].tau2 = 3
                    synlist.o[syni].e = 0
                    preconlist.append(new NetCon(nilstim, synlist.o[syni]))   
                    preconi = preconlist.count()-1 
                    preconlist.o[preconi].weight = EsynConductance  
                    preconlist.o[preconi].delay = 0}
        }       
        ii += 1
	 }
    }
	ii=0

	forsec spinydend {
	 for (x, 0) {
         num = nvecst.x[ii]
         if (num>0) {
             for jj=1,num {synlist.append(new Exp2Syn(x))  
                    syni = synlist.count()-1 
                    synlist.o[syni].tau1 = 1
                    synlist.o[syni].tau2 = 8
                    synlist.o[syni].e = -85
                    preconlist.append(new NetCon(nilstim, synlist.o[syni]))  
                    preconi = preconlist.count()-1 
                    preconlist.o[preconi].weight = IsynConductance   
                    preconlist.o[preconi].delay = 0}
            }
        ii += 1
	 }
	}
	ii=0
	somaA {
	for (x, 0) {
         num = nvecbs.x[ii]
         if (num>0) {
             for jj=1,num {synlist.append(new Exp2Syn(x))  
                    syni = synlist.count()-1 
                    synlist.o[syni].tau1 = 1
                    synlist.o[syni].tau2 = 8
                    synlist.o[syni].e = -85     
                    preconlist.append(new NetCon(nilstim, synlist.o[syni]))  
                    preconi = preconlist.count()-1 
                    preconlist.o[preconi].weight = IsynConductance    
                    preconlist.o[preconi].delay = 0} 
            }
        ii += 1
	    }
	}
}	


proc insertMCcons(){local sitenum,syni,ii,jj localobj TconVec,sl
	strdef cmd2,treename
	
	TconVec = $o1      

	for(ii=0;ii<TconVec.size();ii+=1){
	    nvecpp = new Vector(somaA.nseg)
		if(TconVec.x[ii]!=0){
			for(jj=0;jj<contactsNumI;jj+=1){  
				x = mtotalsom*rd4.repick()
				jjj = mvecsoma.indwhere(">=", x)
				nvecpp.x[jjj] += 1}
				
			iii = 0	
            somaA {
                for (x, 0) {
                     num = nvecpp.x[iii]
                     if (num>0) {
                         for jj=1,num {synlist.append(new Exp2Syn(x))
                                syni = synlist.count()-1
                                synlist.o[syni].tau1 = 0.5
                                synlist.o[syni].tau2 = 3
                                synlist.o[syni].e = -85		
                        }
                    }
                    iii += 1
                }   
            } 
        }
    }
}			
				
//$o1 list of vectors
proc setpretrains(){local j
  for(j=0;j<(NsynE+NsynIst+NsynIbs);j+=1){
    preTrainList.append($o1.o[j])
  }
}

proc queuePreTrains(){
	fih = new FInitializeHandler("initPreSynTrain()",this)
}

// sets presynaptic spike events
proc initPreSynTrain(){local ti,si
	for(ti=0;ti<preTrainList.count();ti+=1){
		for(si=0;si<preTrainList.o[ti].size();si+=1){
			preconlist.o[ti].event(preTrainList.o[ti].x[si]) 
		}
	}
}

proc define_geo1() {

{access somaA}
{nseg = 10}
{pt3dclear()}
{pt3dadd(4.69, -5.89, 0.96, 3.00)}
{pt3dadd(4.89, -5.60, 0.96, 3.00)}
{pt3dadd(5.84, -5.32, 0.96, 4.99)}
{pt3dadd(7.28, -4.63, 0.96, 10.98)}
{pt3dadd(7.41, -3.21, 0.96, 15.55)}
{pt3dadd(7.65, -2.24, 0.96, 17.42)}
{pt3dadd(8.88, -1.53, 0.96, 19.35)}
{pt3dadd(9.43, -0.71, 0.97, 19.75)}
{pt3dadd(10.01, 0.07, 0.97, 20.36)}
{pt3dadd(10.66, 1.01, 0.97, 21.14)}
{pt3dadd(11.20, 1.85, 0.97, 21.31)}
{pt3dadd(11.74, 2.69, 0.97, 21.59)}
{pt3dadd(12.05, 3.68, 0.97, 21.51)}
{pt3dadd(12.41, 4.60, 0.97, 21.96)}
{pt3dadd(12.78, 5.49, 0.98, 21.61)}
{pt3dadd(13.19, 6.37, 0.98, 20.99)}
{pt3dadd(13.46, 7.37, 0.98, 21.06)}
{pt3dadd(13.72, 8.19, 0.98, 20.10)}
{pt3dadd(14.09, 8.98, 0.98, 19.12)}
{pt3dadd(14.47, 9.82, 0.98, 17.63)}
{pt3dadd(14.87, 10.45, 0.98, 16.29)}
{pt3dadd(15.30, 11.52, 0.99, 14.53)}
{pt3dadd(15.60, 12.32, 0.99, 12.53)}
{pt3dadd(16.66, 12.96, 0.99, 10.10)}
{pt3dadd(18.10, 13.76, 0.99, 6.85)}
{pt3dadd(17.97, 14.32, 0.99, 4.86)}
{pt3dadd(18.66, 15.28, 0.99, 4.00)}
{pt3dadd(19.35, 15.92, 0.99, 3.86)}
{pt3dadd(18.14, 16.67, 1.00, 3.66)}


{somaA connect AIS(0), 0}
{access AIS}
{nseg = 10}
{pt3dclear()}
{pt3dadd(0.00, 0.00, 1.00, 1.84)}
{pt3dadd(-1.48, -1.33, 1.00, 1.10)}
{pt3dadd(-2.95, -2.33, 3.80, 1.10)}
{pt3dadd(-4.43, -3.32, 5.80, 1.10)}
{pt3dadd(-6.09, -4.32, 7.00, 0.74)}
{pt3dadd(-8.67, -6.64, 7.80, 0.74)}
{pt3dadd(-10.52, -8.80, 6.00, 0.74)}
//the following point was added artificially to make the length of AIS realistic
{pt3dadd(-11.32, -10.1, 6.0, 0.74)}


{somaA connect smth_A1_0(0), 1}
{access smth_A1_0}
{nseg = 9}
{pt3dclear()}
{pt3dadd(19.77, 15.65, 2.52, 3.60)}
{pt3dadd(20.79, 17.28, 2.52, 2.70)}
{pt3dadd(22.21, 19.31, 2.52, 3.00)}
{pt3dadd(23.64, 21.34, 2.52, 3.00)}
{pt3dadd(25.48, 23.58, 2.52, 3.00)}
{pt3dadd(27.72, 26.22, 2.52, 2.70)}
{pt3dadd(29.76, 28.46, 2.52, 2.70)}
{pt3dadd(32.00, 30.69, 2.52, 3.00)}
{pt3dadd(33.22, 32.32, 2.52, 3.00)}
{pt3dadd(34.24, 33.33, 2.52, 3.90)}
{pt3dadd(34.85, 34.15, 2.52, 4.80)}
{pt3dadd(36.07, 35.57, 2.52, 5.70)}

//{create smth_A1_00}
{smth_A1_0 connect smth_A1_00(0), 1}
{access smth_A1_00}
{nseg = 3}
{pt3dclear()}
{pt3dadd(36.07, 35.57, 2.52, 4.50)}
{pt3dadd(35.46, 38.01, 2.52, 4.50)}
{pt3dadd(34.44, 40.45, 2.52, 3.00)}
{pt3dadd(34.04, 42.68, 2.52, 3.60)}
{pt3dadd(33.42, 45.12, 2.52, 4.50)}

//{create dendA1_000}
{smth_A1_00 connect dendA1_000(0), 1}
{access dendA1_000}
{nseg = 4}
{pt3dclear()}
{pt3dadd(33.42, 45.12, 2.52, 2.70)}
{pt3dadd(31.39, 45.33, 2.92, 2.70)}
{pt3dadd(29.55, 45.12, 4.04, 1.80)}
{pt3dadd(28.33, 44.92, 4.04, 1.50)}
{pt3dadd(26.29, 44.72, 4.36, 1.50)}
{pt3dadd(24.46, 44.72, 4.36, 1.50)}
{pt3dadd(22.62, 44.31, 4.12, 1.50)}
{pt3dadd(20.99, 43.70, 4.12, 1.50)}
{pt3dadd(19.16, 42.68, 4.84, 1.50)}
{pt3dadd(17.12, 41.06, 5.32, 1.80)}
{pt3dadd(15.29, 40.24, 5.32, 1.80)}
{pt3dadd(12.43, 39.63, 5.32, 1.80)}
{pt3dadd(10.19, 38.21, 5.32, 1.80)}

//{create dendA1_0000}
{dendA1_000 connect dendA1_0000(0), 1}
{access dendA1_0000}
{nseg = 1}
{pt3dclear()}
{pt3dadd(10.19, 38.21, 5.32, 1.50)}
{pt3dadd(8.76, 36.79, 6.04, 1.50)}

//{create dendA1_00000}
{dendA1_0000 connect dendA1_00000(0), 1}
{access dendA1_00000}
{nseg = 1}
{pt3dclear()}
{pt3dadd(8.76, 36.79, 6.04, 0.60)}
{pt3dadd(9.58, 34.76, 6.04, 0.60)}
{pt3dadd(10.19, 33.33, 6.04, 0.60)}

//{create dendA1_00001}
{dendA1_0000 connect dendA1_00001(0), 1}
{access dendA1_00001}
{nseg = 1}
{pt3dclear()}
{pt3dadd(8.76, 36.79, 6.04, 1.50)}
{pt3dadd(6.73, 35.37, 6.72, 1.50)}
{pt3dadd(5.10, 33.74, 6.68, 1.80)}

//{create dendA1_000010}
{dendA1_00001 connect dendA1_000010(0), 1}
{access dendA1_000010}
{nseg = 1}
{pt3dclear()}
{pt3dadd(5.10, 33.74, 6.68, 1.50)}
{pt3dadd(3.87, 32.72, 6.68, 1.50)}

//{create dendA1_0000100}
{dendA1_000010 connect dendA1_0000100(0), 1}
{access dendA1_0000100}
{nseg = 1}
{pt3dclear()}
{pt3dadd(3.87, 32.72, 6.68, 0.90)}
{pt3dadd(4.89, 30.89, 6.68, 0.90)}
{pt3dadd(5.10, 29.07, 6.68, 0.90)}

//{create dendA1_0000101}
{dendA1_000010 connect dendA1_0000101(0), 1}
{access dendA1_0000101}
{nseg = 1}
{pt3dclear()}
{pt3dadd(3.87, 32.72, 6.68, 1.50)}
{pt3dadd(0.89, 28.99, 7.36, 1.50)}

//{create dendA1_00001010}
{dendA1_0000101 connect dendA1_00001010(0), 1}
{access dendA1_00001010}
{nseg = 3}
{pt3dclear()}
{pt3dadd(0.89, 28.99, 7.36, 1.50)}
{pt3dadd(1.91, 27.16, 7.36, 1.50)}
{pt3dadd(1.50, 25.33, 7.36, 1.50)}
{pt3dadd(1.09, 24.11, 7.36, 1.80)}
{pt3dadd(1.50, 23.10, 7.36, 1.80)}
{pt3dadd(1.91, 21.27, 7.36, 1.80)}
{pt3dadd(1.70, 19.84, 7.36, 1.80)}
{pt3dadd(2.72, 18.01, 7.36, 1.50)}
{pt3dadd(4.56, 16.39, 6.52, 0.90)}

//{create dendA1_00001011}
{dendA1_0000101 connect dendA1_00001011(0), 1}
{access dendA1_00001011}
{nseg = 2}
{pt3dclear()}
{pt3dadd(0.89, 28.99, 7.36, 1.80)}
{pt3dadd(-1.35, 30.01, 5.12, 1.80)}
{pt3dadd(-3.39, 30.41, 6.52, 1.80)}
{pt3dadd(-5.02, 30.62, 6.52, 2.10)}

//{create dendA1_000011}
{dendA1_00001 connect dendA1_000011(0), 1}
{access dendA1_000011}
{nseg = 3}
{pt3dclear()}
{pt3dadd(5.10, 33.74, 6.68, 1.80)}
{pt3dadd(3.33, 34.68, 7.04, 1.80)}
{pt3dadd(1.50, 34.68, 7.04, 1.50)}
{pt3dadd(0.28, 35.09, 7.04, 1.80)}
{pt3dadd(-0.74, 35.29, 7.04, 2.10)}
{pt3dadd(-2.98, 35.49, 6.80, 1.80)}
{pt3dadd(-4.82, 36.31, 6.80, 1.80)}
{pt3dadd(-6.25, 37.53, 6.96, 1.80)}
{pt3dadd(-8.69, 38.34, 6.96, 1.80)}

//{create dendA1_0000110}
{dendA1_000011 connect dendA1_0000110(0), 1}
{access dendA1_0000110}
{nseg = 1}
{pt3dclear()}
{pt3dadd(-8.69, 38.34, 6.96, 1.80)}
{pt3dadd(-10.32, 36.31, 7.04, 1.80)}
{pt3dadd(-13.38, 36.31, 7.04, 1.80)}

//{create dendA1_00001100}
{dendA1_0000110 connect dendA1_00001100(0), 1}
{access dendA1_00001100}
{nseg = 2}
{pt3dclear()}
{pt3dadd(-13.38, 36.31, 7.04, 1.80)}
{pt3dadd(-14.19, 33.87, 6.80, 1.80)}
{pt3dadd(-15.21, 32.24, 6.80, 1.80)}
{pt3dadd(-16.03, 31.02, 6.76, 1.50)}
{pt3dadd(-17.25, 30.62, 6.76, 0.90)}
{pt3dadd(-18.27, 30.62, 6.76, 1.80)}
{pt3dadd(-20.10, 30.82, 6.64, 2.10)}
{pt3dadd(-22.14, 32.04, 6.64, 1.80)}

//{create dendA1_00001101}
{dendA1_0000110 connect dendA1_00001101(0), 1}
{access dendA1_00001101}
{nseg = 4}
{pt3dclear()}
{pt3dadd(-13.38, 36.31, 7.04, 1.50)}
{pt3dadd(-16.03, 37.32, 7.04, 1.50)}
{pt3dadd(-17.66, 38.34, 7.04, 1.80)}
{pt3dadd(-18.88, 38.54, 7.04, 1.80)}
{pt3dadd(-20.10, 40.57, 7.04, 2.10)}
{pt3dadd(-21.94, 42.40, 7.04, 2.10)}
{pt3dadd(-23.77, 43.22, 7.04, 1.50)}
{pt3dadd(-26.01, 43.83, 7.04, 1.50)}
{pt3dadd(-27.85, 44.64, 7.04, 1.50)}
{pt3dadd(-28.46, 46.47, 7.04, 1.50)}
{pt3dadd(-28.87, 48.10, 7.04, 1.50)}

//{create dendA1_0000111}
{dendA1_000011 connect dendA1_0000111(0), 1}
{access dendA1_0000111}
{nseg = 1}
{pt3dclear()}
{pt3dadd(-8.69, 38.34, 6.96, 1.80)}
{pt3dadd(-9.10, 40.98, 7.16, 1.80)}
{pt3dadd(-9.10, 42.40, 7.16, 1.80)}
{pt3dadd(-10.12, 43.42, 7.16, 1.80)}

//{create dendA1_0001}
{dendA1_000 connect dendA1_0001(0), 1}
{access dendA1_0001}
{nseg = 4}
{pt3dclear()}
{pt3dadd(10.19, 38.21, 5.32, 0.90)}
{pt3dadd(7.41, 38.95, 5.08, 0.90)}
{pt3dadd(5.17, 39.15, 5.08, 0.90)}
{pt3dadd(3.74, 39.97, 5.60, 1.50)}
{pt3dadd(2.52, 40.37, 5.60, 1.80)}
{pt3dadd(0.89, 42.20, 6.68, 1.80)}
{pt3dadd(-1.15, 44.23, 7.60, 1.80)}
{pt3dadd(-3.19, 45.05, 7.84, 2.10)}
{pt3dadd(-5.23, 46.27, 5.48, 1.80)}
{pt3dadd(-6.65, 46.67, 5.48, 1.80)}
{pt3dadd(-7.47, 46.67, 5.48, 1.50)}

//{create smth_A1_001}
{smth_A1_00 connect smth_A1_001(0), 1}
{access smth_A1_001}
{nseg = 2}
{pt3dclear()}
{pt3dadd(33.42, 45.12, 2.52, 4.50)}
{pt3dadd(33.29, 47.08, 3.00, 4.50)}
{pt3dadd(33.29, 49.11, 3.00, 3.90)}
{pt3dadd(33.70, 51.14, 3.00, 5.40)}

//{create smth_A1_0010}
{smth_A1_001 connect smth_A1_0010(0), 1}
{access smth_A1_0010}
{nseg = 4}
{pt3dclear()}
{pt3dadd(33.70, 51.14, 3.00, 3.90)}
{pt3dadd(31.87, 52.36, 3.00, 3.90)}
{pt3dadd(30.85, 53.38, 3.00, 3.60)}
{pt3dadd(29.83, 54.40, 3.00, 2.70)}
{pt3dadd(28.20, 56.23, 2.64, 2.70)}
{pt3dadd(26.77, 58.05, 2.64, 3.00)}
{pt3dadd(25.34, 59.48, 1.84, 3.90)}

//{create dendA1_00100}
{smth_A1_0010 connect dendA1_00100(0), 1}
{access dendA1_00100}
{nseg = 1}
{pt3dclear()}
{pt3dadd(25.34, 59.48, 1.84, 1.80)}
{pt3dadd(23.31, 57.85, 1.84, 1.80)}
{pt3dadd(21.47, 56.23, 1.44, 0.90)}

//{create dendA1_001000}
{dendA1_00100 connect dendA1_001000(0), 1}
{access dendA1_001000}
{nseg = 2}
{pt3dclear()}
{pt3dadd(21.47, 56.23, 1.44, 0.60)}
{pt3dadd(20.66, 54.80, 2.76, 0.60)}
{pt3dadd(19.03, 53.79, 2.76, 0.60)}
{pt3dadd(17.40, 52.97, 2.76, 0.60)}
{pt3dadd(16.58, 52.36, 2.76, 0.90)}

//{create dendA1_0010000}
{dendA1_001000 connect dendA1_0010000(0), 1}
{access dendA1_0010000}
{nseg = 2}
{pt3dclear()}
{pt3dadd(16.58, 52.36, 2.76, 0.30)}
{pt3dadd(18.21, 51.14, 2.76, 0.30)}
{pt3dadd(19.43, 49.92, 2.84, 0.30)}

//{create dendA1_0010001}
{dendA1_001000 connect dendA1_0010001(0), 1}
{access dendA1_0010001}
{nseg = 1}
{pt3dclear()}
{pt3dadd(16.58, 52.36, 2.76, 0.90)}
{pt3dadd(15.36, 51.75, 3.32, 0.90)}

//{create dendA1_00100010}
{dendA1_0010001 connect dendA1_00100010(0), 1}
{access dendA1_00100010}
{nseg = 4}
{pt3dclear()}
{pt3dadd(15.36, 51.75, 3.32, 0.60)}
{pt3dadd(14.54, 49.92, 3.32, 0.60)}
{pt3dadd(13.32, 48.50, 4.08, 0.90)}
{pt3dadd(12.50, 45.25, 4.76, 1.50)}
{pt3dadd(12.30, 42.00, 5.28, 1.50)}
{pt3dadd(13.52, 39.76, 5.28, 1.50)}
{pt3dadd(15.36, 37.73, 6.44, 1.50)}
{pt3dadd(16.58, 35.29, 6.84, 0.90)}
{pt3dadd(16.99, 33.46, 5.68, 0.60)}

//{create dendA1_00100011}
{dendA1_0010001 connect dendA1_00100011(0), 1}
{access dendA1_00100011}
{nseg = 1}
{pt3dclear()}
{pt3dadd(15.36, 51.75, 3.32, 0.90)}
{pt3dadd(13.12, 52.57, 3.28, 0.90)}
{pt3dadd(11.28, 52.57, 3.28, 1.50)}

//{create dendA1_001000110}
{dendA1_00100011 connect dendA1_001000110(0), 1}
{access dendA1_001000110}
{nseg = 2}
{pt3dclear()}
{pt3dadd(11.28, 52.57, 3.28, 1.80)}
{pt3dadd(8.63, 50.53, 4.04, 1.80)}
{pt3dadd(7.41, 48.70, 4.12, 1.50)}
{pt3dadd(7.41, 47.28, 4.12, 1.50)}
{pt3dadd(5.78, 45.25, 4.08, 1.50)}
{pt3dadd(5.37, 45.05, 3.84, 1.80)}

//{create dendA1_0010001100}
{dendA1_001000110 connect dendA1_0010001100(0), 1}
{access dendA1_0010001100}
{nseg = 3}
{pt3dclear()}
{pt3dadd(5.37, 45.05, 3.84, 1.50)}
{pt3dadd(5.98, 43.01, 3.04, 1.50)}
{pt3dadd(7.41, 41.18, 3.04, 0.90)}
{pt3dadd(8.02, 39.56, 3.04, 0.90)}
{pt3dadd(7.61, 37.53, 3.04, 0.90)}
{pt3dadd(5.78, 35.70, 1.92, 0.90)}
{pt3dadd(4.35, 34.07, 1.92, 0.90)}
{pt3dadd(2.31, 32.65, 1.92, 0.90)}

//{create dendA1_0010001101}
{dendA1_001000110 connect dendA1_0010001101(0), 1}
{access dendA1_0010001101}
{nseg = 1}
{pt3dclear()}
{pt3dadd(5.37, 45.05, 3.84, 1.80)}
{pt3dadd(3.13, 45.86, 5.44, 1.80)}

//{create dendA1_001000111}
{dendA1_00100011 connect dendA1_001000111(0), 1}
{access dendA1_001000111}
{nseg = 5}
{pt3dclear()}
{pt3dadd(11.28, 52.57, 3.28, 0.60)}
{pt3dadd(11.89, 55.82, 1.36, 0.60)}
{pt3dadd(12.71, 57.24, 1.36, 0.60)}
{pt3dadd(13.32, 58.05, 1.36, 0.60)}
{pt3dadd(15.36, 59.07, 2.16, 0.30)}
{pt3dadd(16.99, 59.27, 2.16, 0.30)}
{pt3dadd(17.40, 60.49, 2.16, 0.30)}
{pt3dadd(17.40, 61.31, 2.16, 0.30)}
{pt3dadd(19.23, 62.93, 2.16, 0.30)}

//{create dendA1_001001}
{dendA1_00100 connect dendA1_001001(0), 1}
{access dendA1_001001}
{nseg = 7}
{pt3dclear()}
{pt3dadd(21.47, 56.23, 1.44, 0.90)}
{pt3dadd(19.64, 56.23, 2.32, 0.90)}
{pt3dadd(17.19, 56.02, 2.32, 0.90)}
{pt3dadd(14.34, 56.63, 3.48, 0.90)}
{pt3dadd(9.65, 56.23, 4.72, 1.50)}
{pt3dadd(7.21, 55.82, 6.12, 1.50)}
{pt3dadd(5.58, 55.41, 6.12, 1.80)}
{pt3dadd(2.52, 55.01, 7.20, 1.80)}
{pt3dadd(1.30, 54.19, 7.16, 1.80)}
{pt3dadd(-0.74, 52.77, 6.44, 1.80)}
{pt3dadd(-1.56, 51.96, 6.44, 1.80)}
{pt3dadd(-3.39, 52.16, 6.44, 0.90)}
{pt3dadd(-4.61, 52.36, 6.44, 1.80)}
{pt3dadd(-7.47, 51.75, 7.20, 1.80)}
{pt3dadd(-9.30, 51.55, 7.12, 1.80)}
{pt3dadd(-10.12, 51.55, 7.12, 1.50)}
{pt3dadd(-11.54, 51.55, 7.08, 0.60)}
{pt3dadd(-13.58, 50.33, 6.40, 0.60)}

//{create dendA1_0010010}
{dendA1_001001 connect dendA1_0010010(0), 1}
{access dendA1_0010010}
{nseg = 3}
{pt3dclear()}
{pt3dadd(-13.58, 50.33, 6.40, 0.90)}
{pt3dadd(-13.58, 48.50, 6.72, 0.90)}
{pt3dadd(-15.21, 47.49, 7.12, 0.60)}
{pt3dadd(-15.62, 45.86, 7.12, 0.60)}
{pt3dadd(-16.03, 44.23, 7.12, 0.90)}
{pt3dadd(-15.01, 42.20, 6.36, 0.90)}
{pt3dadd(-15.42, 40.78, 6.36, 0.90)}

//{create dendA1_0010011}
{dendA1_001001 connect dendA1_0010011(0), 1}
{access dendA1_0010011}
{nseg = 1}
{pt3dclear()}
{pt3dadd(-13.58, 50.33, 6.40, 1.50)}
{pt3dadd(-15.21, 51.14, 6.92, 1.50)}

//{create smth_A1_00101}
{smth_A1_0010 connect smth_A1_00101(0), 1}
{access smth_A1_00101}
{nseg = 4}
{pt3dclear()}
{pt3dadd(25.34, 59.48, 1.84, 3.90)}
{pt3dadd(24.94, 61.51, 3.60, 3.90)}
{pt3dadd(24.53, 63.34, 3.60, 3.60)}
{pt3dadd(23.92, 65.57, 3.60, 3.00)}
{pt3dadd(22.69, 68.62, 3.80, 3.00)}
{pt3dadd(21.78, 70.53, 4.72, 3.60)}
{pt3dadd(21.19, 71.95, 5.04, 3.90)}

//{create dendA1_001010}
{smth_A1_00101 connect dendA1_001010(0), 1}
{access dendA1_001010}
{nseg = 3}
{pt3dclear()}
{pt3dadd(21.19, 71.95, 5.04, 2.70)}
{pt3dadd(19.15, 71.75, 5.04, 2.70)}
{pt3dadd(16.70, 71.75, 5.56, 1.50)}
{pt3dadd(14.26, 71.95, 6.36, 1.50)}
{pt3dadd(12.22, 71.34, 6.44, 1.50)}
{pt3dadd(11.00, 71.14, 6.44, 1.80)}
{pt3dadd(9.16, 69.72, 5.80, 1.80)}
{pt3dadd(6.72, 69.11, 5.00, 1.80)}
{pt3dadd(5.09, 67.28, 5.12, 1.80)}

//{create dendA1_0010100}
{dendA1_001010 connect dendA1_0010100(0), 1}
{access dendA1_0010100}
{nseg = 1}
{pt3dclear()}
{pt3dadd(5.09, 67.28, 5.12, 0.90)}
{pt3dadd(6.31, 62.40, 6.08, 0.90)}

//{create dendA1_0010101}
{dendA1_001010 connect dendA1_0010101(0), 1}
{access dendA1_0010101}
{nseg = 1}
{pt3dclear()}
{pt3dadd(5.09, 67.28, 5.12, 2.10)}
{pt3dadd(3.46, 66.87, 5.20, 2.10)}
{pt3dadd(1.83, 66.26, 5.20, 2.70)}
{pt3dadd(0.81, 64.64, 5.20, 2.10)}
{pt3dadd(0.19, 62.81, 3.96, 1.80)}

//{create dendA1_00101010}
{dendA1_0010101 connect dendA1_00101010(0), 1}
{access dendA1_00101010}
{nseg = 1}
{pt3dclear()}
{pt3dadd(0.19, 62.81, 3.96, 1.80)}
{pt3dadd(1.01, 60.98, 3.40, 1.80)}

//{create dendA1_001010100}
{dendA1_00101010 connect dendA1_001010100(0), 1}
{access dendA1_001010100}
{nseg = 1}
{pt3dclear()}
{pt3dadd(1.01, 60.98, 3.40, 1.80)}
{pt3dadd(2.03, 59.56, 3.84, 1.80)}

//{create dendA1_0010101000}
{dendA1_001010100 connect dendA1_0010101000(0), 1}
{access dendA1_0010101000}
{nseg = 2}
{pt3dclear()}
{pt3dadd(2.03, 59.56, 3.84, 1.50)}
{pt3dadd(4.07, 57.93, 3.48, 1.50)}
{pt3dadd(7.53, 55.90, 0.28, 0.90)}

//{create dendA1_00101010000}
{dendA1_0010101000 connect dendA1_00101010000(0), 1}
{access dendA1_00101010000}
{nseg = 4}
{pt3dclear()}
{pt3dadd(7.53, 55.90, 0.28, 0.60)}
{pt3dadd(10.39, 58.13, -0.88, 0.60)}
{pt3dadd(12.42, 58.95, -0.88, 0.60)}
{pt3dadd(15.28, 59.76, -0.88, 0.60)}
{pt3dadd(19.15, 60.77, -0.88, 0.30)}

//{create dendA1_00101010001}
{dendA1_0010101000 connect dendA1_00101010001(0), 1}
{access dendA1_00101010001}
{nseg = 4}
{pt3dclear()}
{pt3dadd(7.53, 55.90, 0.28, 0.90)}
{pt3dadd(8.35, 52.64, 0.28, 0.90)}
{pt3dadd(10.79, 50.21, 0.28, 0.90)}
{pt3dadd(12.83, 49.80, -1.00, 0.90)}
{pt3dadd(14.26, 48.78, -1.00, 0.60)}
{pt3dadd(15.28, 47.36, -1.00, 0.60)}
{pt3dadd(15.48, 45.12, -1.00, 0.30)}

//{create dendA1_0010101001}
{dendA1_001010100 connect dendA1_0010101001(0), 1}
{access dendA1_0010101001}
{nseg = 5}
{pt3dclear()}
{pt3dadd(2.03, 59.56, 3.84, 0.90)}
{pt3dadd(0.60, 56.71, 3.52, 0.90)}
{pt3dadd(-0.82, 54.47, 3.52, 0.90)}
{pt3dadd(-2.05, 53.05, 3.52, 0.90)}
{pt3dadd(-4.09, 51.02, 3.52, 0.90)}
{pt3dadd(-5.72, 49.60, 3.52, 0.90)}
{pt3dadd(-6.94, 47.77, 3.52, 0.90)}
{pt3dadd(-7.75, 45.33, 3.52, 0.90)}
{pt3dadd(-7.75, 43.50, 3.52, 0.90)}
{pt3dadd(-8.36, 39.84, 3.52, 0.90)}

//{create dendA1_001010101}
{dendA1_00101010 connect dendA1_001010101(0), 1}
{access dendA1_001010101}
{nseg = 2}
{pt3dclear()}
{pt3dadd(1.01, 60.98, 3.40, 0.90)}
{pt3dadd(-1.44, 58.74, 2.20, 0.90)}
{pt3dadd(-2.86, 57.52, 2.20, 0.90)}
{pt3dadd(-3.88, 56.71, 2.20, 1.50)}
{pt3dadd(-5.51, 55.49, 2.20, 1.50)}

//{create dendA1_0010101010}
{dendA1_001010101 connect dendA1_0010101010(0), 1}
{access dendA1_0010101010}
{nseg = 5}
{pt3dclear()}
{pt3dadd(-5.51, 55.49, 2.20, 0.60)}
{pt3dadd(-6.12, 53.86, 1.00, 0.60)}
{pt3dadd(-6.53, 52.24, 1.00, 0.60)}
{pt3dadd(-7.14, 51.63, 1.00, 0.60)}
{pt3dadd(-8.36, 50.61, 1.00, 0.90)}
{pt3dadd(-9.38, 49.39, 1.48, 1.50)}
{pt3dadd(-10.61, 48.78, 1.48, 1.50)}
{pt3dadd(-11.01, 46.75, 1.48, 1.50)}
{pt3dadd(-11.63, 45.12, 1.48, 1.50)}
{pt3dadd(-12.03, 42.48, 1.48, 1.50)}
{pt3dadd(-12.24, 40.65, 3.08, 0.90)}
{pt3dadd(-12.44, 39.03, 3.08, 0.90)}
{pt3dadd(-12.64, 36.79, 3.08, 0.90)}

//{create dendA1_0010101011}
{dendA1_001010101 connect dendA1_0010101011(0), 1}
{access dendA1_0010101011}
{nseg = 4}
{pt3dclear()}
{pt3dadd(-5.51, 55.49, 2.20, 0.90)}
{pt3dadd(-7.96, 55.29, 3.60, 0.90)}
{pt3dadd(-10.00, 55.08, 4.28, 0.90)}
{pt3dadd(-12.03, 54.68, 4.60, 1.50)}
{pt3dadd(-12.85, 55.49, 4.60, 1.80)}
{pt3dadd(-14.48, 53.86, 4.60, 0.60)}
{pt3dadd(-15.91, 52.85, 6.20, 0.90)}
{pt3dadd(-17.13, 52.85, 6.20, 1.80)}
{pt3dadd(-18.76, 53.86, 6.20, 1.80)}
{pt3dadd(-20.19, 53.66, 6.20, 1.50)}
{pt3dadd(-22.43, 52.85, 6.20, 0.90)}

//{create dendA1_00101011}
{dendA1_0010101 connect dendA1_00101011(0), 1}
{access dendA1_00101011}
{nseg = 1}
{pt3dclear()}
{pt3dadd(0.19, 62.81, 3.96, 1.50)}
{pt3dadd(-2.66, 62.40, 4.28, 1.50)}

//{create dendA1_001010110}
{dendA1_00101011 connect dendA1_001010110(0), 1}
{access dendA1_001010110}
{nseg = 3}
{pt3dclear()}
{pt3dadd(-2.66, 62.40, 4.28, 0.90)}
{pt3dadd(-4.49, 60.37, 4.28, 0.90)}
{pt3dadd(-5.92, 59.35, 4.28, 0.90)}
{pt3dadd(-8.36, 59.15, 4.28, 0.90)}
{pt3dadd(-10.40, 59.56, 5.16, 0.90)}
{pt3dadd(-11.63, 59.96, 5.16, 1.50)}
{pt3dadd(-13.46, 60.77, 5.48, 1.50)}
{pt3dadd(-13.87, 61.38, 5.48, 1.50)}
{pt3dadd(-15.70, 61.38, 5.48, 1.50)}

//{create dendA1_0010101100}
{dendA1_001010110 connect dendA1_0010101100(0), 1}
{access dendA1_0010101100}
{nseg = 3}
{pt3dclear()}
{pt3dadd(-15.70, 61.38, 5.48, 0.90)}
{pt3dadd(-17.13, 59.76, 5.48, 0.90)}
{pt3dadd(-18.15, 57.93, 5.48, 0.90)}
{pt3dadd(-20.19, 56.51, 5.48, 0.90)}
{pt3dadd(-21.20, 54.68, 4.80, 0.90)}
{pt3dadd(-22.84, 53.25, 4.80, 0.90)}

//{create dendA1_0010101101}
{dendA1_001010110 connect dendA1_0010101101(0), 1}
{access dendA1_0010101101}
{nseg = 1}
{pt3dclear()}
{pt3dadd(-15.70, 61.38, 5.48, 0.90)}
{pt3dadd(-17.54, 63.01, 5.48, 0.90)}
{pt3dadd(-18.56, 64.03, 5.48, 0.90)}

//{create dendA1_001010111}
{dendA1_00101011 connect dendA1_001010111(0), 1}
{access dendA1_001010111}
{nseg = 4}
{pt3dclear()}
{pt3dadd(-2.66, 62.40, 4.28, 0.90)}
{pt3dadd(-5.72, 63.42, 5.76, 0.90)}
{pt3dadd(-6.94, 64.84, 5.76, 0.90)}
{pt3dadd(-9.38, 63.82, 5.76, 0.90)}
{pt3dadd(-11.63, 64.03, 5.76, 0.90)}
{pt3dadd(-13.05, 66.47, 5.76, 0.90)}
{pt3dadd(-14.48, 69.11, 5.76, 0.90)}

//{create smth_A1_001011}
{smth_A1_00101 connect smth_A1_001011(0), 1}
{access smth_A1_001011}
{nseg = 2}
{pt3dclear()}
{pt3dadd(21.19, 71.95, 5.04, 3.90)}
{pt3dadd(20.37, 73.99, 5.24, 3.90)}
{pt3dadd(20.17, 76.02, 5.24, 3.60)}
{pt3dadd(19.76, 78.05, 5.24, 3.90)}
{pt3dadd(19.15, 79.68, 5.24, 4.50)}

//{create smth_A1_0010110}
{smth_A1_001011 connect smth_A1_0010110(0), 1}
{access smth_A1_0010110}
{nseg = 2}
{pt3dclear()}
{pt3dadd(19.15, 79.68, 5.24, 3.60)}
{pt3dadd(17.31, 79.68, 5.24, 3.60)}
{pt3dadd(15.68, 79.68, 5.24, 2.70)}
{pt3dadd(13.65, 79.68, 5.24, 2.10)}
{pt3dadd(12.22, 79.47, 5.24, 2.10)}
{pt3dadd(10.39, 79.68, 5.24, 2.70)}
{pt3dadd(9.16, 80.08, 5.12, 2.70)}

//{create dendA1_00101100}
{smth_A1_0010110 connect dendA1_00101100(0), 1}
{access dendA1_00101100}
{nseg = 1}
{pt3dclear()}
{pt3dadd(9.16, 80.08, 5.12, 1.80)}
{pt3dadd(8.14, 78.46, 5.12, 1.80)}

//{create dendA1_001011000}
{dendA1_00101100 connect dendA1_001011000(0), 1}
{access dendA1_001011000}
{nseg = 3}
{pt3dclear()}
{pt3dadd(8.14, 78.46, 5.12, 1.50)}
{pt3dadd(7.94, 76.43, 5.12, 1.50)}
{pt3dadd(6.92, 74.60, 5.12, 0.60)}
{pt3dadd(5.09, 73.38, 5.44, 0.90)}
{pt3dadd(2.44, 71.55, 5.44, 0.90)}
{pt3dadd(1.62, 69.51, 5.44, 0.90)}
{pt3dadd(1.21, 66.67, 5.44, 0.60)}

//{create dendA1_001011001}
{dendA1_00101100 connect dendA1_001011001(0), 1}
{access dendA1_001011001}
{nseg = 2}
{pt3dclear()}
{pt3dadd(8.14, 78.46, 5.12, 0.90)}
{pt3dadd(5.90, 77.64, 5.20, 0.90)}
{pt3dadd(4.27, 77.24, 5.40, 1.50)}
{pt3dadd(3.05, 77.03, 5.40, 1.80)}
{pt3dadd(0.81, 77.03, 6.44, 1.80)}
{pt3dadd(-1.64, 77.85, 5.68, 1.80)}

//{create dendA1_0010110010}
{dendA1_001011001 connect dendA1_0010110010(0), 1}
{access dendA1_0010110010}
{nseg = 1}
{pt3dclear()}
{pt3dadd(-1.64, 77.85, 5.68, 1.80)}
{pt3dadd(-4.29, 77.85, 5.16, 1.80)}
{pt3dadd(-6.53, 78.25, 5.16, 1.80)}
{pt3dadd(-8.77, 78.25, 5.16, 1.80)}

//{create dendA1_00101100100}
{dendA1_0010110010 connect dendA1_00101100100(0), 1}
{access dendA1_00101100100}
{nseg = 2}
{pt3dclear()}
{pt3dadd(-8.77, 78.25, 5.16, 0.90)}
{pt3dadd(-11.01, 75.21, 5.16, 0.90)}
{pt3dadd(-12.64, 73.78, 5.16, 0.90)}
{pt3dadd(-14.28, 73.58, 5.16, 1.50)}
{pt3dadd(-15.91, 72.77, 5.16, 1.50)}
{pt3dadd(-17.33, 70.94, 5.16, 1.50)}

//{create dendA1_001011001000}
{dendA1_00101100100 connect dendA1_001011001000(0), 1}
{access dendA1_001011001000}
{nseg = 2}
{pt3dclear()}
{pt3dadd(-17.33, 70.94, 5.16, 0.30)}
{pt3dadd(-16.92, 67.89, 5.40, 0.30)}
{pt3dadd(-16.92, 66.06, 5.40, 0.90)}
{pt3dadd(-15.91, 64.64, 5.40, 0.90)}

//{create dendA1_001011001001}
{dendA1_00101100100 connect dendA1_001011001001(0), 1}
{access dendA1_001011001001}
{nseg = 3}
{pt3dclear()}
{pt3dadd(-17.33, 70.94, 5.16, 1.50)}
{pt3dadd(-18.76, 69.72, 6.24, 1.50)}
{pt3dadd(-20.80, 68.09, 6.24, 1.50)}
{pt3dadd(-23.04, 66.87, 5.20, 1.50)}
{pt3dadd(-24.87, 67.69, 5.20, 1.50)}
{pt3dadd(-27.93, 67.48, 6.52, 0.90)}
{pt3dadd(-30.38, 66.67, 6.52, 0.90)}
{pt3dadd(-31.39, 65.04, 6.52, 0.30)}

//{create dendA1_00101100101}
{dendA1_0010110010 connect dendA1_00101100101(0), 1}
{access dendA1_00101100101}
{nseg = 2}
{pt3dclear()}
{pt3dadd(-8.77, 78.25, 5.16, 1.80)}
{pt3dadd(-11.22, 79.27, 6.88, 1.80)}
{pt3dadd(-13.26, 80.08, 6.88, 2.10)}
{pt3dadd(-16.72, 79.88, 5.92, 1.80)}
{pt3dadd(-18.15, 79.27, 6.00, 1.80)}

//{create dendA1_001011001010}
{dendA1_00101100101 connect dendA1_001011001010(0), 1}
{access dendA1_001011001010}
{nseg = 3}
{pt3dclear()}
{pt3dadd(-18.15, 79.27, 6.00, 0.90)}
{pt3dadd(-18.35, 76.83, 6.00, 0.90)}
{pt3dadd(-18.76, 74.80, 6.00, 0.90)}
{pt3dadd(-20.19, 73.17, 6.00, 1.50)}
{pt3dadd(-22.63, 71.14, 5.92, 1.50)}
{pt3dadd(-25.89, 70.53, 5.92, 1.50)}
{pt3dadd(-28.75, 70.53, 5.92, 1.50)}

//{create dendA1_001011001011}
{dendA1_00101100101 connect dendA1_001011001011(0), 1}
{access dendA1_001011001011}
{nseg = 1}
{pt3dclear()}
{pt3dadd(-18.15, 79.27, 6.00, 1.80)}
{pt3dadd(-20.59, 78.46, 6.00, 1.80)}

//{create dendA1_0010110010110}
{dendA1_001011001011 connect dendA1_0010110010110(0), 1}
{access dendA1_0010110010110}
{nseg = 4}
{pt3dclear()}
{pt3dadd(-20.59, 78.46, 6.00, 1.80)}
{pt3dadd(-22.84, 76.43, 6.00, 1.80)}
{pt3dadd(-25.69, 75.21, 6.00, 1.80)}
{pt3dadd(-27.32, 75.21, 6.00, 2.10)}
{pt3dadd(-29.56, 75.41, 7.12, 1.80)}
{pt3dadd(-31.80, 76.02, 7.40, 1.80)}
{pt3dadd(-33.64, 75.21, 7.36, 1.50)}
{pt3dadd(-35.27, 73.78, 7.36, 1.50)}
{pt3dadd(-37.10, 72.56, 7.36, 0.90)}
{pt3dadd(-38.73, 71.14, 7.32, 0.90)}

//{create dendA1_0010110010111}
{dendA1_001011001011 connect dendA1_0010110010111(0), 1}
{access dendA1_0010110010111}
{nseg = 2}
{pt3dclear()}
{pt3dadd(-20.59, 78.46, 6.00, 0.60)}
{pt3dadd(-22.02, 80.08, 5.08, 0.60)}
{pt3dadd(-22.84, 80.69, 5.08, 0.60)}
{pt3dadd(-25.08, 80.69, 5.08, 0.60)}

//{create dendA1_0010110011}
{dendA1_001011001 connect dendA1_0010110011(0), 1}
{access dendA1_0010110011}
{nseg = 4}
{pt3dclear()}
{pt3dadd(-1.64, 77.85, 5.68, 0.90)}
{pt3dadd(-5.31, 80.69, 5.40, 0.90)}
{pt3dadd(-8.16, 82.32, 5.40, 1.50)}
{pt3dadd(-10.40, 83.34, 5.40, 0.90)}
{pt3dadd(-13.05, 82.52, 5.40, 0.90)}
{pt3dadd(-16.31, 80.69, 5.40, 0.90)}

//{create dendA1_00101101}
{smth_A1_0010110 connect dendA1_00101101(0), 1}
{access dendA1_00101101}
{nseg = 1}
{pt3dclear()}
{pt3dadd(9.16, 80.08, 5.12, 2.10)}
{pt3dadd(6.72, 82.52, 5.68, 2.10)}
{pt3dadd(4.88, 83.95, 5.68, 2.70)}
{pt3dadd(2.84, 84.56, 5.68, 2.70)}

//{create dendA1_001011010}
{dendA1_00101101 connect dendA1_001011010(0), 1}
{access dendA1_001011010}
{nseg = 2}
{pt3dclear()}
{pt3dadd(2.84, 84.56, 5.68, 2.70)}
{pt3dadd(0.40, 84.76, 5.68, 2.70)}
{pt3dadd(-2.25, 85.37, 5.68, 2.70)}
{pt3dadd(-3.68, 86.18, 5.68, 2.10)}
{pt3dadd(-5.31, 87.20, 5.68, 2.10)}

//{create dendA1_0010110100}
{dendA1_001011010 connect dendA1_0010110100(0), 1}
{access dendA1_0010110100}
{nseg = 1}
{pt3dclear()}
{pt3dadd(-5.31, 87.20, 5.68, 2.10)}
{pt3dadd(-6.73, 88.01, 5.68, 2.10)}

//{create dendA1_00101101000}
{dendA1_0010110100 connect dendA1_00101101000(0), 1}
{access dendA1_00101101000}
{nseg = 2}
{pt3dclear()}
{pt3dadd(-6.73, 88.01, 5.68, 1.50)}
{pt3dadd(-9.18, 86.79, 5.68, 1.50)}
{pt3dadd(-10.81, 86.18, 5.68, 1.50)}
{pt3dadd(-12.64, 86.38, 6.44, 1.50)}
{pt3dadd(-14.48, 85.77, 6.40, 1.50)}
{pt3dadd(-16.11, 85.17, 6.40, 1.50)}
{pt3dadd(-17.54, 85.37, 6.36, 1.80)}
{pt3dadd(-18.76, 85.57, 7.48, 1.80)}

//{create dendA1_001011010000}
{dendA1_00101101000 connect dendA1_001011010000(0), 1}
{access dendA1_001011010000}
{nseg = 2}
{pt3dclear()}
{pt3dadd(-18.76, 85.57, 7.48, 0.90)}
{pt3dadd(-20.80, 84.35, 7.48, 0.90)}
{pt3dadd(-21.82, 81.91, 7.48, 0.60)}

//{create dendA1_001011010001}
{dendA1_00101101000 connect dendA1_001011010001(0), 1}
{access dendA1_001011010001}
{nseg = 2}
{pt3dclear()}
{pt3dadd(-18.76, 85.57, 7.48, 1.80)}
{pt3dadd(-19.98, 87.40, 6.88, 1.80)}
{pt3dadd(-22.43, 88.01, 6.88, 1.80)}
{pt3dadd(-25.89, 88.01, 6.88, 1.50)}

//{create dendA1_0010110100010}
{dendA1_001011010001 connect dendA1_0010110100010(0), 1}
{access dendA1_0010110100010}
{nseg = 3}
{pt3dclear()}
{pt3dadd(-25.89, 88.01, 6.88, 0.60)}
{pt3dadd(-28.54, 86.99, 6.88, 0.60)}
{pt3dadd(-30.99, 86.79, 6.88, 0.60)}
{pt3dadd(-33.43, 86.18, 6.88, 0.60)}
{pt3dadd(-34.04, 84.15, 6.88, 0.60)}
{pt3dadd(-35.47, 81.71, 6.88, 0.90)}

//{create dendA1_0010110100011}
{dendA1_001011010001 connect dendA1_0010110100011(0), 1}
{access dendA1_0010110100011}
{nseg = 2}
{pt3dclear()}
{pt3dadd(-25.89, 88.01, 6.88, 0.90)}
{pt3dadd(-28.54, 89.23, 6.88, 0.90)}
{pt3dadd(-29.97, 90.25, 6.88, 0.90)}
{pt3dadd(-31.80, 91.87, 5.56, 0.90)}

//{create dendA1_00101101001}
{dendA1_0010110100 connect dendA1_00101101001(0), 1}
{access dendA1_00101101001}
{nseg = 2}
{pt3dclear()}
{pt3dadd(-6.73, 88.01, 5.68, 1.80)}
{pt3dadd(-8.16, 90.65, 5.20, 1.80)}
{pt3dadd(-10.81, 92.48, 5.20, 1.80)}
{pt3dadd(-13.05, 92.69, 5.20, 1.80)}
{pt3dadd(-16.92, 92.48, 5.80, 1.50)}

//{create dendA1_001011010010}
{dendA1_00101101001 connect dendA1_001011010010(0), 1}
{access dendA1_001011010010}
{nseg = 3}
{pt3dclear()}
{pt3dadd(-16.92, 92.48, 5.80, 0.90)}
{pt3dadd(-19.17, 91.67, 6.80, 0.90)}
{pt3dadd(-20.80, 91.26, 6.80, 0.90)}
{pt3dadd(-22.84, 91.26, 6.80, 0.90)}
{pt3dadd(-24.87, 91.87, 6.84, 0.90)}
{pt3dadd(-28.34, 92.89, 6.84, 0.90)}

//{create dendA1_001011010011}
{dendA1_00101101001 connect dendA1_001011010011(0), 1}
{access dendA1_001011010011}
{nseg = 1}
{pt3dclear()}
{pt3dadd(-16.92, 92.48, 5.80, 1.50)}
{pt3dadd(-18.15, 95.33, 7.16, 1.50)}
{pt3dadd(-19.78, 97.97, 6.28, 1.50)}

//{create dendA1_0010110100110}
{dendA1_001011010011 connect dendA1_0010110100110(0), 1}
{access dendA1_0010110100110}
{nseg = 4}
{pt3dclear()}
{pt3dadd(-19.78, 97.97, 6.28, 1.50)}
{pt3dadd(-22.02, 97.16, 6.72, 1.50)}
{pt3dadd(-24.26, 97.77, 6.72, 0.60)}
{pt3dadd(-26.50, 97.16, 6.72, 1.50)}
{pt3dadd(-28.13, 96.34, 6.72, 1.50)}
{pt3dadd(-30.99, 95.73, 7.88, 1.50)}
{pt3dadd(-33.03, 95.33, 7.84, 1.50)}
{pt3dadd(-34.66, 97.77, 7.80, 0.90)}
{pt3dadd(-37.71, 97.56, 7.44, 0.90)}
{pt3dadd(-40.57, 95.94, 7.44, 0.90)}

//{create dendA1_0010110100111}
{dendA1_001011010011 connect dendA1_0010110100111(0), 1}
{access dendA1_0010110100111}
{nseg = 1}
{pt3dclear()}
{pt3dadd(-19.78, 97.97, 6.28, 0.90)}
{pt3dadd(-22.63, 102.64, 6.28, 0.90)}

//{create dendA1_00101101001110}
{dendA1_0010110100111 connect dendA1_00101101001110(0), 1}
{access dendA1_00101101001110}
{nseg = 2}
{pt3dclear()}
{pt3dadd(-22.63, 102.64, 6.28, 0.60)}
{pt3dadd(-24.67, 102.44, 6.48, 0.60)}
{pt3dadd(-25.89, 104.07, 6.48, 0.90)}
{pt3dadd(-26.91, 105.90, 7.24, 0.30)}

//{create dendA1_00101101001111}
{dendA1_0010110100111 connect dendA1_00101101001111(0), 1}
{access dendA1_00101101001111}
{nseg = 2}
{pt3dclear()}
{pt3dadd(-22.63, 102.64, 6.28, 0.30)}
{pt3dadd(-22.43, 105.90, 7.16, 0.30)}
{pt3dadd(-23.04, 108.13, 7.16, 0.60)}

//{create dendA1_0010110101}
{dendA1_001011010 connect dendA1_0010110101(0), 1}
{access dendA1_0010110101}
{nseg = 4}
{pt3dclear()}
{pt3dadd(-5.31, 87.20, 5.68, 0.90)}
{pt3dadd(-6.33, 92.69, 4.72, 0.90)}
{pt3dadd(-7.35, 96.75, 4.72, 0.90)}
{pt3dadd(-7.75, 98.58, 4.72, 0.60)}
{pt3dadd(-9.79, 100.00, 4.72, 1.50)}
{pt3dadd(-12.64, 100.82, 5.56, 0.30)}
{pt3dadd(-13.46, 100.82, 6.72, 0.60)}

//{create dendA1_00101101010}
{dendA1_0010110101 connect dendA1_00101101010(0), 1}
{access dendA1_00101101010}
{nseg = 1}
{pt3dclear()}
{pt3dadd(-13.46, 100.82, 6.72, 0.60)}
{pt3dadd(-13.66, 97.97, 6.04, 0.60)}

//{create dendA1_00101101011}
{dendA1_0010110101 connect dendA1_00101101011(0), 1}
{access dendA1_00101101011}
{nseg = 2}
{pt3dclear()}
{pt3dadd(-13.46, 100.82, 6.72, 0.90)}
{pt3dadd(-14.68, 102.64, 6.72, 0.90)}
{pt3dadd(-16.52, 102.03, 7.00, 1.50)}
{pt3dadd(-18.35, 103.86, 7.00, 1.50)}

//{create dendA1_001011011}
{dendA1_00101101 connect dendA1_001011011(0), 1}
{access dendA1_001011011}
{nseg = 1}
{pt3dclear()}
{pt3dadd(2.84, 84.56, 5.68, 2.10)}
{pt3dadd(3.46, 89.03, 5.68, 2.10)}

//{create dendA1_0010110110}
{dendA1_001011011 connect dendA1_0010110110(0), 1}
{access dendA1_0010110110}
{nseg = 1}
{pt3dclear()}
{pt3dadd(3.46, 89.03, 5.68, 1.80)}
{pt3dadd(2.03, 91.26, 5.68, 1.80)}
{pt3dadd(1.42, 93.30, 5.40, 1.80)}

//{create dendA1_00101101100}
{dendA1_0010110110 connect dendA1_00101101100(0), 1}
{access dendA1_00101101100}
{nseg = 2}
{pt3dclear()}
{pt3dadd(1.42, 93.30, 5.40, 1.80)}
{pt3dadd(-2.25, 94.72, 5.40, 1.80)}
{pt3dadd(-2.86, 97.16, 5.40, 0.60)}
{pt3dadd(-2.86, 99.39, 5.48, 1.50)}

//{create dendA1_00101101101}
{dendA1_0010110110 connect dendA1_00101101101(0), 1}
{access dendA1_00101101101}
{nseg = 1}
{pt3dclear()}
{pt3dadd(1.42, 93.30, 5.40, 1.50)}
{pt3dadd(1.01, 96.34, 5.40, 1.50)}

//{create dendA1_0010110111}
{dendA1_001011011 connect dendA1_0010110111(0), 1}
{access dendA1_0010110111}
{nseg = 2}
{pt3dclear()}
{pt3dadd(3.46, 89.03, 5.68, 0.90)}
{pt3dadd(8.35, 93.70, 5.24, 0.90)}
{pt3dadd(9.98, 95.12, 6.20, 0.90)}

//{create dendA1_00101101110}
{dendA1_0010110111 connect dendA1_00101101110(0), 1}
{access dendA1_00101101110}
{nseg = 3}
{pt3dclear()}
{pt3dadd(9.98, 95.12, 6.20, 0.30)}
{pt3dadd(11.20, 97.56, 6.20, 0.30)}
{pt3dadd(11.00, 98.99, 6.20, 0.30)}
{pt3dadd(12.02, 100.61, 6.20, 0.30)}

//{create dendA1_00101101111}
{dendA1_0010110111 connect dendA1_00101101111(0), 1}
{access dendA1_00101101111}
{nseg = 2}
{pt3dclear()}
{pt3dadd(9.98, 95.12, 6.20, 0.90)}
{pt3dadd(13.44, 95.33, 5.44, 0.90)}
{pt3dadd(17.11, 96.14, 6.20, 0.90)}

//{create dendA1_001011011110}
{dendA1_00101101111 connect dendA1_001011011110(0), 1}
{access dendA1_001011011110}
{nseg = 1}
{pt3dclear()}
{pt3dadd(17.11, 96.14, 6.20, 0.60)}
{pt3dadd(18.33, 98.78, 6.20, 0.60)}

//{create dendA1_001011011111}
{dendA1_00101101111 connect dendA1_001011011111(0), 1}
{access dendA1_001011011111}
{nseg = 1}
{pt3dclear()}
{pt3dadd(17.11, 96.14, 6.20, 0.90)}
{pt3dadd(18.54, 94.51, 6.20, 0.90)}

//{create dendA1_0010110111110}
{dendA1_001011011111 connect dendA1_0010110111110(0), 1}
{access dendA1_0010110111110}
{nseg = 1}
{pt3dclear()}
{pt3dadd(18.54, 94.51, 6.20, 0.60)}
{pt3dadd(21.39, 95.53, 6.20, 0.60)}

//{create dendA1_0010110111111}
{dendA1_001011011111 connect dendA1_0010110111111(0), 1}
{access dendA1_0010110111111}
{nseg = 2}
{pt3dclear()}
{pt3dadd(18.54, 94.51, 6.20, 0.60)}
{pt3dadd(17.93, 91.26, 6.20, 0.60)}
{pt3dadd(16.91, 89.64, 6.20, 0.30)}
{pt3dadd(16.09, 89.23, 6.20, 0.30)}

//{create smth_A1_0010111}
{smth_A1_001011 connect smth_A1_0010111(0), 1}
{access smth_A1_0010111}
{nseg = 5}
{pt3dclear()}
{pt3dadd(19.15, 79.68, 5.24, 3.00)}
{pt3dadd(19.96, 82.52, 4.96, 3.00)}
{pt3dadd(20.17, 85.57, 4.96, 2.40)}
{pt3dadd(20.98, 88.82, 5.16, 2.40)}
{pt3dadd(22.21, 91.87, 5.28, 2.40)}
{pt3dadd(23.84, 94.72, 5.28, 2.40)}

//{create smth_A1_00101110}
{smth_A1_0010111 connect smth_A1_00101110(0), 1}
{access smth_A1_00101110}
{nseg = 1}
{pt3dclear()}
{pt3dadd(23.84, 94.72, 5.28, 2.40)}
{pt3dadd(22.41, 96.34, 5.28, 2.40)}

//{create dendA1_001011100}
{smth_A1_00101110 connect dendA1_001011100(0), 1}
{access dendA1_001011100}
{nseg = 3}
{pt3dclear()}
{pt3dadd(22.41, 96.34, 5.28, 1.50)}
{pt3dadd(20.37, 92.28, 5.28, 1.50)}
{pt3dadd(18.74, 88.62, 5.28, 0.90)}
{pt3dadd(15.48, 80.49, 5.28, 0.90)}

//{create smth_A1_001011101}
{smth_A1_00101110 connect smth_A1_001011101(0), 1}
{access smth_A1_001011101}
{nseg = 2}
{pt3dclear()}
{pt3dadd(22.41, 96.34, 5.28, 1.80)}
{pt3dadd(19.96, 98.78, 5.28, 1.80)}
{pt3dadd(17.52, 101.63, 4.48, 2.40)}
{pt3dadd(15.68, 103.66, 4.48, 2.40)}
{pt3dadd(14.66, 104.47, 4.48, 3.00)}

//{create dendA1_0010111010}
{smth_A1_001011101 connect dendA1_0010111010(0), 1}
{access dendA1_0010111010}
{nseg = 1}
{pt3dclear()}
{pt3dadd(14.66, 104.47, 4.48, 3.00)}
{pt3dadd(11.00, 104.47, 3.04, 3.00)}

//{create dendA1_00101110100}
{dendA1_0010111010 connect dendA1_00101110100(0), 1}
{access dendA1_00101110100}
{nseg = 2}
{pt3dclear()}
{pt3dadd(11.00, 104.47, 3.04, 1.80)}
{pt3dadd(8.55, 101.83, 3.00, 1.80)}
{pt3dadd(6.11, 100.21, 1.88, 1.80)}
{pt3dadd(3.86, 98.17, 1.88, 1.80)}

//{create dendA1_001011101000}
{dendA1_00101110100 connect dendA1_001011101000(0), 1}
{access dendA1_001011101000}
{nseg = 1}
{pt3dclear()}
{pt3dadd(3.86, 98.17, 1.88, 1.50)}
{pt3dadd(6.11, 95.33, 1.88, 1.50)}

//{create dendA1_0010111010000}
{dendA1_001011101000 connect dendA1_0010111010000(0), 1}
{access dendA1_0010111010000}
{nseg = 1}
{pt3dclear()}
{pt3dadd(6.11, 95.33, 1.88, 1.50)}
{pt3dadd(11.40, 97.16, 1.16, 1.50)}

//{create dendA1_00101110100000}
{dendA1_0010111010000 connect dendA1_00101110100000(0), 1}
{access dendA1_00101110100000}
{nseg = 3}
{pt3dclear()}
{pt3dadd(11.40, 97.16, 1.16, 0.90)}
{pt3dadd(12.83, 99.80, 1.16, 0.90)}
{pt3dadd(13.03, 101.43, 1.16, 0.90)}
{pt3dadd(14.66, 102.24, 1.16, 0.90)}
{pt3dadd(17.72, 104.68, 1.16, 0.90)}
{pt3dadd(18.94, 107.52, 0.96, 0.90)}

//{create dendA1_00101110100001}
{dendA1_0010111010000 connect dendA1_00101110100001(0), 1}
{access dendA1_00101110100001}
{nseg = 4}
{pt3dclear()}
{pt3dadd(11.40, 97.16, 1.16, 0.90)}
{pt3dadd(16.30, 96.55, 1.12, 0.90)}
{pt3dadd(20.58, 96.55, 1.12, 0.90)}
{pt3dadd(24.45, 97.56, 1.12, 1.50)}
{pt3dadd(28.73, 95.53, 0.56, 1.50)}
{pt3dadd(31.17, 96.75, 0.56, 0.30)}

//{create dendA1_0010111010001}
{dendA1_001011101000 connect dendA1_0010111010001(0), 1}
{access dendA1_0010111010001}
{nseg = 1}
{pt3dclear()}
{pt3dadd(6.11, 95.33, 1.88, 1.50)}
{pt3dadd(5.90, 92.89, 0.56, 1.50)}

//{create dendA1_00101110100010}
{dendA1_0010111010001 connect dendA1_00101110100010(0), 1}
{access dendA1_00101110100010}
{nseg = 2}
{pt3dclear()}
{pt3dadd(5.90, 92.89, 0.56, 0.90)}
{pt3dadd(9.57, 92.28, 0.56, 0.90)}
{pt3dadd(13.24, 90.45, -0.08, 0.30)}

//{create dendA1_00101110100011}
{dendA1_0010111010001 connect dendA1_00101110100011(0), 1}
{access dendA1_00101110100011}
{nseg = 6}
{pt3dclear()}
{pt3dadd(5.90, 92.89, 0.56, 1.50)}
{pt3dadd(4.47, 88.62, -1.60, 1.50)}
{pt3dadd(0.40, 83.13, -1.60, 0.90)}
{pt3dadd(-2.45, 81.51, -1.60, 0.90)}
{pt3dadd(-4.09, 78.86, -1.60, 0.90)}
{pt3dadd(-3.47, 75.00, -1.16, 0.90)}
{pt3dadd(-1.84, 72.77, -1.16, 0.90)}
{pt3dadd(-1.03, 70.53, -1.16, 0.90)}
{pt3dadd(-1.03, 68.90, -1.16, 0.90)}

//{create dendA1_001011101001}
{dendA1_00101110100 connect dendA1_001011101001(0), 1}
{access dendA1_001011101001}
{nseg = 1}
{pt3dclear()}
{pt3dadd(3.86, 98.17, 1.88, 1.50)}
{pt3dadd(-0.21, 98.58, 1.80, 1.50)}

//{create dendA1_0010111010010}
{dendA1_001011101001 connect dendA1_0010111010010(0), 1}
{access dendA1_0010111010010}
{nseg = 1}
{pt3dclear()}
{pt3dadd(-0.21, 98.58, 1.80, 1.50)}
{pt3dadd(-2.05, 97.77, 1.80, 1.50)}

//{create dendA1_00101110100100}
{dendA1_0010111010010 connect dendA1_00101110100100(0), 1}
{access dendA1_00101110100100}
{nseg = 1}
{pt3dclear()}
{pt3dadd(-2.05, 97.77, 1.80, 0.90)}
{pt3dadd(-4.49, 93.90, 0.36, 0.90)}

//{create dendA1_001011101001000}
{dendA1_00101110100100 connect dendA1_001011101001000(0), 1}
{access dendA1_001011101001000}
{nseg = 5}
{pt3dclear()}
{pt3dadd(-4.49, 93.90, 0.36, 0.90)}
{pt3dadd(-4.70, 90.86, 0.36, 0.90)}
{pt3dadd(-5.51, 87.40, 0.36, 0.90)}
{pt3dadd(-6.94, 84.56, 1.40, 0.90)}
{pt3dadd(-7.75, 81.51, 1.36, 0.90)}
{pt3dadd(-7.96, 79.27, 1.36, 0.90)}
{pt3dadd(-7.35, 77.03, 1.36, 0.90)}
{pt3dadd(-6.53, 74.19, 1.36, 0.90)}

//{create dendA1_001011101001001}
{dendA1_00101110100100 connect dendA1_001011101001001(0), 1}
{access dendA1_001011101001001}
{nseg = 3}
{pt3dclear()}
{pt3dadd(-4.49, 93.90, 0.36, 0.90)}
{pt3dadd(-7.55, 92.28, 0.48, 0.90)}
{pt3dadd(-8.77, 90.86, 0.48, 0.90)}
{pt3dadd(-11.63, 90.25, 0.48, 0.90)}
{pt3dadd(-13.87, 90.04, 0.48, 0.90)}
{pt3dadd(-15.29, 90.45, 0.48, 0.90)}

//{create dendA1_0010111010010010}
{dendA1_001011101001001 connect dendA1_0010111010010010(0), 1}
{access dendA1_0010111010010010}
{nseg = 3}
{pt3dclear()}
{pt3dadd(-15.29, 90.45, 0.48, 0.90)}
{pt3dadd(-17.74, 89.03, 0.48, 0.90)}
{pt3dadd(-20.19, 88.01, 0.48, 0.90)}
{pt3dadd(-22.22, 85.77, 0.48, 0.90)}
{pt3dadd(-23.45, 84.15, 0.48, 0.90)}
{pt3dadd(-24.26, 83.13, 0.48, 0.90)}
{pt3dadd(-25.89, 80.29, 0.48, 1.50)}

//{create dendA1_0010111010010011}
{dendA1_001011101001001 connect dendA1_0010111010010011(0), 1}
{access dendA1_0010111010010011}
{nseg = 3}
{pt3dclear()}
{pt3dadd(-15.29, 90.45, 0.48, 0.90)}
{pt3dadd(-17.94, 91.87, 0.48, 0.90)}
{pt3dadd(-21.20, 92.48, 0.48, 0.90)}
{pt3dadd(-23.24, 92.89, 0.48, 0.90)}
{pt3dadd(-25.69, 92.48, 0.48, 0.90)}

//{create dendA1_00101110100101}
{dendA1_0010111010010 connect dendA1_00101110100101(0), 1}
{access dendA1_00101110100101}
{nseg = 3}
{pt3dclear()}
{pt3dadd(-2.05, 97.77, 1.80, 0.30)}
{pt3dadd(-3.68, 100.00, 1.20, 0.30)}
{pt3dadd(-5.51, 100.21, 1.20, 0.30)}
{pt3dadd(-7.55, 100.41, 1.20, 0.30)}

//{create dendA1_0010111010011}
{dendA1_001011101001 connect dendA1_0010111010011(0), 1}
{access dendA1_0010111010011}
{nseg = 1}
{pt3dclear()}
{pt3dadd(-0.21, 98.58, 1.80, 0.30)}
{pt3dadd(-0.21, 103.05, 2.40, 0.30)}

//{create dendA1_00101110101}
{dendA1_0010111010 connect dendA1_00101110101(0), 1}
{access dendA1_00101110101}
{nseg = 1}
{pt3dclear()}
{pt3dadd(11.00, 104.47, 3.04, 2.40)}
{pt3dadd(8.16, 105.18, 4.48, 2.40)}
{pt3dadd(6.93, 106.19, 4.48, 2.40)}

//{create dendA1_001011101010}
{dendA1_00101110101 connect dendA1_001011101010(0), 1}
{access dendA1_001011101010}
{nseg = 1}
{pt3dclear()}
{pt3dadd(6.93, 106.19, 4.48, 2.40)}
{pt3dadd(4.49, 107.41, 4.76, 2.40)}

//{create dendA1_0010111010100}
{dendA1_001011101010 connect dendA1_0010111010100(0), 1}
{access dendA1_0010111010100}
{nseg = 1}
{pt3dclear()}
{pt3dadd(4.49, 107.41, 4.76, 1.80)}
{pt3dadd(1.43, 106.40, 4.36, 1.80)}
{pt3dadd(-0.81, 105.79, 4.36, 1.80)}

//{create dendA1_00101110101000}
{dendA1_0010111010100 connect dendA1_00101110101000(0), 1}
{access dendA1_00101110101000}
{nseg = 2}
{pt3dclear()}
{pt3dadd(-0.81, 105.79, 4.36, 1.50)}
{pt3dadd(-3.05, 104.57, 3.72, 1.50)}
{pt3dadd(-5.29, 104.16, 2.72, 1.50)}
{pt3dadd(-7.94, 102.74, 2.72, 1.50)}

//{create dendA1_001011101010000}
{dendA1_00101110101000 connect dendA1_001011101010000(0), 1}
{access dendA1_001011101010000}
{nseg = 4}
{pt3dclear()}
{pt3dadd(-7.94, 102.74, 2.72, 1.50)}
{pt3dadd(-8.96, 100.70, 2.72, 1.50)}
{pt3dadd(-10.39, 99.28, 2.72, 1.50)}
{pt3dadd(-11.41, 97.66, 2.72, 1.50)}
{pt3dadd(-11.82, 95.62, 2.72, 0.90)}
{pt3dadd(-12.43, 93.79, 2.72, 0.90)}
{pt3dadd(-13.04, 91.56, 2.72, 0.90)}
{pt3dadd(-13.45, 89.12, 2.72, 0.90)}
{pt3dadd(-14.06, 87.70, 2.72, 0.30)}
{pt3dadd(-15.08, 87.09, 2.72, 0.90)}
{pt3dadd(-16.71, 85.66, 2.72, 0.90)}

//{create dendA1_001011101010001}
{dendA1_00101110101000 connect dendA1_001011101010001(0), 1}
{access dendA1_001011101010001}
{nseg = 2}
{pt3dclear()}
{pt3dadd(-7.94, 102.74, 2.72, 1.50)}
{pt3dadd(-10.80, 103.55, 2.72, 1.50)}
{pt3dadd(-12.84, 104.57, 2.72, 1.50)}
{pt3dadd(-14.87, 106.19, 2.36, 1.50)}
{pt3dadd(-15.69, 107.21, 3.04, 1.50)}

//{create dendA1_0010111010100010}
{dendA1_001011101010001 connect dendA1_0010111010100010(0), 1}
{access dendA1_0010111010100010}
{nseg = 4}
{pt3dclear()}
{pt3dadd(-15.69, 107.21, 3.04, 0.90)}
{pt3dadd(-17.52, 105.99, 3.04, 0.90)}
{pt3dadd(-19.15, 104.16, 3.04, 0.90)}
{pt3dadd(-21.19, 102.33, 2.92, 0.90)}
{pt3dadd(-22.62, 100.50, 2.92, 0.90)}
{pt3dadd(-24.25, 98.87, 2.92, 0.90)}
{pt3dadd(-26.29, 97.66, 2.92, 0.90)}
{pt3dadd(-27.92, 97.45, 2.92, 0.90)}
{pt3dadd(-29.95, 97.66, 2.92, 0.90)}

//{create dendA1_0010111010100011}
{dendA1_001011101010001 connect dendA1_0010111010100011(0), 1}
{access dendA1_0010111010100011}
{nseg = 1}
{pt3dclear()}
{pt3dadd(-15.69, 107.21, 3.04, 1.50)}
{pt3dadd(-16.91, 109.24, 3.04, 1.50)}
{pt3dadd(-17.11, 111.07, 3.04, 1.50)}
{pt3dadd(-17.93, 113.10, 3.04, 1.50)}

//{create dendA1_00101110101000110}
{dendA1_0010111010100011 connect dendA1_00101110101000110(0), 1}
{access dendA1_00101110101000110}
{nseg = 3}
{pt3dclear()}
{pt3dadd(-17.93, 113.10, 3.04, 1.50)}
{pt3dadd(-19.36, 113.71, 3.04, 1.50)}
{pt3dadd(-21.19, 112.90, 3.04, 1.50)}
{pt3dadd(-22.21, 111.27, 3.04, 0.90)}
{pt3dadd(-24.04, 109.24, 4.32, 1.50)}
{pt3dadd(-25.47, 108.43, 4.32, 1.50)}
{pt3dadd(-27.10, 107.21, 4.32, 1.50)}
{pt3dadd(-29.14, 105.79, 4.32, 1.50)}
{pt3dadd(-30.77, 106.60, 4.32, 1.50)}
{pt3dadd(-31.99, 108.22, 4.32, 1.50)}

//{create dendA1_00101110101000111}
{dendA1_0010111010100011 connect dendA1_00101110101000111(0), 1}
{access dendA1_00101110101000111}
{nseg = 2}
{pt3dclear()}
{pt3dadd(-17.93, 113.10, 3.04, 1.50)}
{pt3dadd(-17.73, 116.96, 3.04, 1.50)}
{pt3dadd(-17.52, 119.40, 3.04, 1.50)}
{pt3dadd(-17.73, 120.83, 3.04, 1.50)}

//{create dendA1_00101110101001}
{dendA1_0010111010100 connect dendA1_00101110101001(0), 1}
{access dendA1_00101110101001}
{nseg = 2}
{pt3dclear()}
{pt3dadd(-0.81, 105.79, 4.36, 1.50)}
{pt3dadd(-2.44, 108.02, 3.60, 1.50)}
{pt3dadd(-4.28, 109.04, 3.60, 1.50)}
{pt3dadd(-6.11, 109.65, 3.60, 1.50)}

//{create dendA1_001011101010010}
{dendA1_00101110101001 connect dendA1_001011101010010(0), 1}
{access dendA1_001011101010010}
{nseg = 3}
{pt3dclear()}
{pt3dadd(-6.11, 109.65, 3.60, 0.90)}
{pt3dadd(-8.96, 109.04, 3.60, 0.90)}
{pt3dadd(-10.39, 108.43, 3.60, 1.50)}
{pt3dadd(-12.22, 110.05, 3.60, 1.50)}
{pt3dadd(-14.26, 111.27, 3.16, 0.90)}
{pt3dadd(-15.28, 112.90, 3.16, 0.90)}
{pt3dadd(-15.69, 115.74, 3.16, 0.30)}

//{create dendA1_001011101010011}
{dendA1_00101110101001 connect dendA1_001011101010011(0), 1}
{access dendA1_001011101010011}
{nseg = 5}
{pt3dclear()}
{pt3dadd(-6.11, 109.65, 3.60, 1.50)}
{pt3dadd(-6.72, 112.70, 4.12, 1.50)}
{pt3dadd(-7.33, 114.32, 4.12, 1.50)}
{pt3dadd(-9.78, 115.34, 5.36, 1.50)}
{pt3dadd(-11.00, 115.74, 5.36, 1.50)}
{pt3dadd(-12.63, 117.37, 5.36, 1.50)}
{pt3dadd(-13.45, 118.79, 5.36, 1.50)}
{pt3dadd(-15.28, 119.20, 6.40, 1.50)}
{pt3dadd(-18.75, 117.98, 6.40, 1.50)}
{pt3dadd(-20.38, 117.17, 6.40, 0.90)}
{pt3dadd(-21.60, 115.74, 6.40, 0.30)}
{pt3dadd(-23.43, 114.53, 6.40, 0.30)}

//{create dendA1_0010111010101}
{dendA1_001011101010 connect dendA1_0010111010101(0), 1}
{access dendA1_0010111010101}
{nseg = 1}
{pt3dclear()}
{pt3dadd(4.49, 107.41, 4.76, 1.50)}
{pt3dadd(4.08, 110.87, 5.32, 1.50)}

//{create dendA1_00101110101010}
{dendA1_0010111010101 connect dendA1_00101110101010(0), 1}
{access dendA1_00101110101010}
{nseg = 3}
{pt3dclear()}
{pt3dadd(4.08, 110.87, 5.32, 1.50)}
{pt3dadd(2.04, 111.68, 5.32, 1.50)}
{pt3dadd(-0.20, 113.10, 5.32, 1.50)}
{pt3dadd(-1.22, 115.13, 5.32, 1.50)}
{pt3dadd(-3.05, 118.18, 5.32, 1.50)}
{pt3dadd(-3.66, 120.22, 5.32, 1.50)}
{pt3dadd(-4.48, 122.45, 5.32, 1.50)}
{pt3dadd(-4.89, 125.30, 5.32, 1.50)}

//{create dendA1_001011101010100}
{dendA1_00101110101010 connect dendA1_001011101010100(0), 1}
{access dendA1_001011101010100}
{nseg = 2}
{pt3dclear()}
{pt3dadd(-4.89, 125.30, 5.32, 0.90)}
{pt3dadd(-7.13, 125.70, 5.64, 0.90)}
{pt3dadd(-9.17, 125.30, 5.64, 0.90)}
{pt3dadd(-11.61, 123.47, 5.64, 0.30)}

//{create dendA1_001011101010101}
{dendA1_00101110101010 connect dendA1_001011101010101(0), 1}
{access dendA1_001011101010101}
{nseg = 3}
{pt3dclear()}
{pt3dadd(-4.89, 125.30, 5.32, 0.90)}
{pt3dadd(-3.26, 129.36, 4.48, 0.90)}
{pt3dadd(-2.24, 130.58, 4.48, 0.90)}
{pt3dadd(0.00, 133.63, 4.48, 0.30)}

//{create dendA1_00101110101011}
{dendA1_0010111010101 connect dendA1_00101110101011(0), 1}
{access dendA1_00101110101011}
{nseg = 2}
{pt3dclear()}
{pt3dadd(4.08, 110.87, 5.32, 1.50)}
{pt3dadd(4.28, 113.71, 5.32, 1.50)}
{pt3dadd(3.88, 115.74, 5.32, 1.80)}
{pt3dadd(3.47, 117.78, 5.40, 1.80)}

//{create dendA1_001011101010110}
{dendA1_00101110101011 connect dendA1_001011101010110(0), 1}
{access dendA1_001011101010110}
{nseg = 4}
{pt3dclear()}
{pt3dadd(3.47, 117.78, 5.40, 1.50)}
{pt3dadd(1.43, 118.59, 5.76, 1.50)}
{pt3dadd(-0.20, 120.22, 5.76, 0.90)}
{pt3dadd(-0.81, 121.23, 5.76, 0.90)}
{pt3dadd(-1.42, 122.86, 5.76, 1.50)}
{pt3dadd(-1.83, 124.08, 5.76, 1.50)}
{pt3dadd(-1.22, 126.11, 5.76, 0.90)}
{pt3dadd(-0.61, 127.74, 5.76, 1.50)}
{pt3dadd(0.41, 129.57, 5.76, 1.50)}
{pt3dadd(1.02, 131.19, 5.76, 1.50)}
{pt3dadd(2.25, 133.22, 5.76, 1.50)}
{pt3dadd(3.67, 134.44, 5.76, 1.50)}
{pt3dadd(5.30, 136.07, 5.76, 1.50)}

//{create dendA1_001011101010111}
{dendA1_00101110101011 connect dendA1_001011101010111(0), 1}
{access dendA1_001011101010111}
{nseg = 2}
{pt3dclear()}
{pt3dadd(3.47, 117.78, 5.40, 0.90)}
{pt3dadd(3.67, 121.03, 5.40, 0.90)}
{pt3dadd(3.67, 123.47, 5.40, 1.50)}
{pt3dadd(4.49, 125.30, 5.40, 1.50)}
{pt3dadd(5.51, 126.92, 5.32, 1.50)}

//{create dendA1_0010111010101110}
{dendA1_001011101010111 connect dendA1_0010111010101110(0), 1}
{access dendA1_0010111010101110}
{nseg = 2}
{pt3dclear()}
{pt3dadd(5.51, 126.92, 5.32, 0.90)}
{pt3dadd(3.67, 128.75, 5.32, 0.90)}
{pt3dadd(3.67, 130.38, 5.32, 0.90)}
{pt3dadd(4.28, 133.63, 5.32, 0.90)}

//{create dendA1_0010111010101111}
{dendA1_001011101010111 connect dendA1_0010111010101111(0), 1}
{access dendA1_0010111010101111}
{nseg = 1}
{pt3dclear()}
{pt3dadd(5.51, 126.92, 5.32, 0.90)}
{pt3dadd(6.53, 127.33, 5.32, 0.90)}

//{create dendA1_00101110101011110}
{dendA1_0010111010101111 connect dendA1_00101110101011110(0), 1}
{access dendA1_00101110101011110}
{nseg = 1}
{pt3dclear()}
{pt3dadd(6.53, 127.33, 5.32, 0.90)}
{pt3dadd(7.55, 128.75, 5.32, 0.90)}

//{create dendA1_00101110101011111}
{dendA1_0010111010101111 connect dendA1_00101110101011111(0), 1}
{access dendA1_00101110101011111}
{nseg = 3}
{pt3dclear()}
{pt3dadd(6.53, 127.33, 5.32, 0.90)}
{pt3dadd(8.97, 125.50, 4.96, 0.90)}
{pt3dadd(9.99, 124.08, 3.80, 0.90)}
{pt3dadd(10.40, 121.84, 3.52, 0.90)}
{pt3dadd(10.19, 119.40, 3.72, 0.30)}

//{create dendA1_001011101011}
{dendA1_00101110101 connect dendA1_001011101011(0), 1}
{access dendA1_001011101011}
{nseg = 2}
{pt3dclear()}
{pt3dadd(6.93, 106.19, 4.48, 1.50)}
{pt3dadd(7.55, 109.04, 3.68, 1.50)}
{pt3dadd(8.36, 111.88, 3.68, 1.50)}
{pt3dadd(9.99, 115.13, 3.68, 1.50)}

//{create dendA1_0010111010110}
{dendA1_001011101011 connect dendA1_0010111010110(0), 1}
{access dendA1_0010111010110}
{nseg = 2}
{pt3dclear()}
{pt3dadd(9.99, 115.13, 3.68, 1.50)}
{pt3dadd(8.56, 117.17, 4.04, 1.50)}
{pt3dadd(7.75, 119.00, 4.04, 1.50)}
{pt3dadd(6.93, 120.83, 4.04, 1.50)}
{pt3dadd(7.55, 123.06, 4.04, 1.50)}
{pt3dadd(8.36, 125.30, 4.04, 0.90)}

//{create dendA1_0010111010111}
{dendA1_001011101011 connect dendA1_0010111010111(0), 1}
{access dendA1_0010111010111}
{nseg = 1}
{pt3dclear()}
{pt3dadd(9.99, 115.13, 3.68, 1.50)}
{pt3dadd(13.25, 118.79, 3.68, 1.50)}

//{create dendA1_00101110101110}
{dendA1_0010111010111 connect dendA1_00101110101110(0), 1}
{access dendA1_00101110101110}
{nseg = 2}
{pt3dclear()}
{pt3dadd(13.25, 118.79, 3.68, 1.50)}
{pt3dadd(13.05, 121.44, 3.68, 1.50)}
{pt3dadd(13.25, 123.47, 3.68, 1.50)}
{pt3dadd(13.46, 124.69, 3.68, 1.50)}
{pt3dadd(14.47, 128.35, 3.68, 0.90)}

//{create dendA1_00101110101111}
{dendA1_0010111010111 connect dendA1_00101110101111(0), 1}
{access dendA1_00101110101111}
{nseg = 1}
{pt3dclear()}
{pt3dadd(13.25, 118.79, 3.68, 0.90)}
{pt3dadd(16.11, 120.01, 4.20, 0.90)}

//{create dendA1_001011101011110}
{dendA1_00101110101111 connect dendA1_001011101011110(0), 1}
{access dendA1_001011101011110}
{nseg = 2}
{pt3dclear()}
{pt3dadd(16.11, 120.01, 4.20, 0.90)}
{pt3dadd(17.12, 122.66, 4.20, 0.90)}
{pt3dadd(17.33, 125.09, 4.20, 0.90)}

//{create dendA1_001011101011111}
{dendA1_00101110101111 connect dendA1_001011101011111(0), 1}
{access dendA1_001011101011111}
{nseg = 1}
{pt3dclear()}
{pt3dadd(16.11, 120.01, 4.20, 0.90)}
{pt3dadd(18.35, 118.39, 3.28, 0.90)}

//{create dendA1_0010111011}
{smth_A1_001011101 connect dendA1_0010111011(0), 1}
{access dendA1_0010111011}
{nseg = 2}
{pt3dclear()}
{pt3dadd(14.66, 104.47, 4.48, 1.80)}
{pt3dadd(14.47, 108.02, 4.96, 1.80)}
{pt3dadd(15.29, 110.87, 4.96, 1.80)}
{pt3dadd(16.72, 112.29, 4.96, 2.40)}
{pt3dadd(17.74, 113.71, 4.96, 2.40)}
{pt3dadd(18.96, 115.54, 5.60, 2.40)}

//{create dendA1_00101110110}
{dendA1_0010111011 connect dendA1_00101110110(0), 1}
{access dendA1_00101110110}
{nseg = 1}
{pt3dclear()}
{pt3dadd(18.96, 115.54, 5.60, 1.80)}
{pt3dadd(20.39, 117.57, 4.92, 1.80)}
{pt3dadd(21.40, 119.40, 4.28, 1.80)}

//{create dendA1_001011101100}
{dendA1_00101110110 connect dendA1_001011101100(0), 1}
{access dendA1_001011101100}
{nseg = 3}
{pt3dclear()}
{pt3dadd(21.40, 119.40, 4.28, 1.50)}
{pt3dadd(20.79, 122.45, 4.28, 1.50)}
{pt3dadd(19.37, 124.69, 4.28, 1.50)}
{pt3dadd(18.35, 127.13, 4.28, 1.50)}
{pt3dadd(17.12, 128.35, 4.28, 1.50)}
{pt3dadd(16.11, 129.77, 4.28, 1.50)}
{pt3dadd(14.47, 131.19, 4.28, 1.50)}

//{create dendA1_0010111011000}
{dendA1_001011101100 connect dendA1_0010111011000(0), 1}
{access dendA1_0010111011000}
{nseg = 3}
{pt3dclear()}
{pt3dadd(14.47, 131.19, 4.28, 1.50)}
{pt3dadd(12.44, 130.38, 4.24, 1.50)}
{pt3dadd(10.81, 129.97, 4.24, 1.50)}
{pt3dadd(8.77, 131.19, 4.20, 1.50)}
{pt3dadd(8.36, 132.82, 4.16, 1.50)}
{pt3dadd(7.55, 134.24, 3.00, 1.50)}
{pt3dadd(4.49, 134.44, 2.96, 1.50)}
{pt3dadd(2.04, 134.44, 2.96, 1.50)}
{pt3dadd(-0.20, 134.24, 2.92, 1.50)}

//{create dendA1_0010111011001}
{dendA1_001011101100 connect dendA1_0010111011001(0), 1}
{access dendA1_0010111011001}
{nseg = 3}
{pt3dclear()}
{pt3dadd(14.47, 131.19, 4.28, 1.50)}
{pt3dadd(14.47, 133.22, 4.36, 1.50)}
{pt3dadd(14.47, 135.26, 4.36, 0.90)}
{pt3dadd(13.66, 136.68, 4.36, 0.90)}
{pt3dadd(11.42, 137.09, 4.32, 0.90)}
{pt3dadd(9.79, 137.49, 4.32, 0.90)}
{pt3dadd(6.93, 138.51, 4.28, 0.90)}

//{create dendA1_001011101101}
{dendA1_00101110110 connect dendA1_001011101101(0), 1}
{access dendA1_001011101101}
{nseg = 2}
{pt3dclear()}
{pt3dadd(21.40, 119.40, 4.28, 1.80)}
{pt3dadd(23.03, 122.66, 2.92, 1.80)}
{pt3dadd(23.85, 125.91, 2.92, 1.80)}
{pt3dadd(24.05, 126.92, 2.92, 1.80)}

//{create dendA1_0010111011010}
{dendA1_001011101101 connect dendA1_0010111011010(0), 1}
{access dendA1_0010111011010}
{nseg = 3}
{pt3dclear()}
{pt3dadd(24.05, 126.92, 2.92, 1.50)}
{pt3dadd(21.81, 128.96, 2.92, 1.50)}
{pt3dadd(20.79, 130.58, 2.92, 1.50)}
{pt3dadd(19.57, 131.80, 2.92, 1.50)}
{pt3dadd(17.12, 133.63, 2.92, 1.50)}
{pt3dadd(17.94, 135.66, 2.92, 0.90)}
{pt3dadd(19.37, 138.31, 2.92, 0.90)}

//{create dendA1_0010111011011}
{dendA1_001011101101 connect dendA1_0010111011011(0), 1}
{access dendA1_0010111011011}
{nseg = 2}
{pt3dclear()}
{pt3dadd(24.05, 126.92, 2.92, 1.80)}
{pt3dadd(24.66, 128.55, 2.92, 1.80)}
{pt3dadd(25.48, 130.79, 3.56, 1.80)}
{pt3dadd(25.07, 132.00, 3.56, 1.80)}
{pt3dadd(24.26, 133.63, 3.56, 1.80)}

//{create dendA1_00101110110110}
{dendA1_0010111011011 connect dendA1_00101110110110(0), 1}
{access dendA1_00101110110110}
{nseg = 1}
{pt3dclear()}
{pt3dadd(24.26, 133.63, 3.56, 1.80)}
{pt3dadd(23.44, 135.87, 3.56, 1.80)}

//{create dendA1_001011101101100}
{dendA1_00101110110110 connect dendA1_001011101101100(0), 1}
{access dendA1_001011101101100}
{nseg = 1}
{pt3dclear()}
{pt3dadd(23.44, 135.87, 3.56, 1.80)}
{pt3dadd(21.40, 138.10, 3.56, 1.80)}

//{create dendA1_0010111011011000}
{dendA1_001011101101100 connect dendA1_0010111011011000(0), 1}
{access dendA1_0010111011011000}
{nseg = 2}
{pt3dclear()}
{pt3dadd(21.40, 138.10, 3.56, 1.50)}
{pt3dadd(19.37, 139.12, 3.56, 1.50)}
{pt3dadd(17.74, 140.13, 3.56, 1.50)}
{pt3dadd(16.31, 140.54, 3.56, 1.50)}
{pt3dadd(12.23, 140.74, 3.56, 0.90)}

//{create dendA1_0010111011011001}
{dendA1_001011101101100 connect dendA1_0010111011011001(0), 1}
{access dendA1_0010111011011001}
{nseg = 1}
{pt3dclear()}
{pt3dadd(21.40, 138.10, 3.56, 1.50)}
{pt3dadd(22.63, 142.17, 3.08, 1.50)}

//{create dendA1_00101110110110010}
{dendA1_0010111011011001 connect dendA1_00101110110110010(0), 1}
{access dendA1_00101110110110010}
{nseg = 1}
{pt3dclear()}
{pt3dadd(22.63, 142.17, 3.08, 1.50)}
{pt3dadd(22.22, 145.42, 3.08, 1.50)}

//{create dendA1_001011101101100100}
{dendA1_00101110110110010 connect dendA1_001011101101100100(0), 1}
{access dendA1_001011101101100100}
{nseg = 2}
{pt3dclear()}
{pt3dadd(22.22, 145.42, 3.08, 1.50)}
{pt3dadd(19.77, 144.20, 3.08, 1.50)}
{pt3dadd(17.74, 142.78, 3.08, 1.50)}
{pt3dadd(15.49, 141.76, 3.08, 1.50)}
{pt3dadd(12.84, 140.74, 3.08, 1.50)}

//{create dendA1_001011101101100101}
{dendA1_00101110110110010 connect dendA1_001011101101100101(0), 1}
{access dendA1_001011101101100101}
{nseg = 1}
{pt3dclear()}
{pt3dadd(22.22, 145.42, 3.08, 0.90)}
{pt3dadd(24.46, 148.67, 3.08, 0.90)}

//{create dendA1_00101110110110011}
{dendA1_0010111011011001 connect dendA1_00101110110110011(0), 1}
{access dendA1_00101110110110011}
{nseg = 3}
{pt3dclear()}
{pt3dadd(22.63, 142.17, 3.08, 0.90)}
{pt3dadd(25.07, 144.61, 3.08, 0.90)}
{pt3dadd(26.70, 147.25, 3.08, 0.90)}
{pt3dadd(28.94, 150.91, 3.08, 0.90)}

//{create dendA1_001011101101101}
{dendA1_00101110110110 connect dendA1_001011101101101(0), 1}
{access dendA1_001011101101101}
{nseg = 4}
{pt3dclear()}
{pt3dadd(23.44, 135.87, 3.56, 0.90)}
{pt3dadd(26.50, 138.92, 2.04, 0.90)}
{pt3dadd(29.15, 141.56, 2.04, 0.90)}
{pt3dadd(29.56, 144.00, 2.04, 0.30)}
{pt3dadd(29.96, 145.22, 2.04, 0.90)}
{pt3dadd(30.78, 147.86, 2.04, 0.30)}
{pt3dadd(31.59, 151.11, 2.04, 0.90)}

//{create dendA1_00101110110111}
{dendA1_0010111011011 connect dendA1_00101110110111(0), 1}
{access dendA1_00101110110111}
{nseg = 4}
{pt3dclear()}
{pt3dadd(24.26, 133.63, 3.56, 0.90)}
{pt3dadd(28.33, 136.07, 3.08, 0.90)}
{pt3dadd(31.39, 137.70, 3.08, 0.30)}
{pt3dadd(33.02, 139.53, 3.08, 0.30)}
{pt3dadd(34.45, 141.56, 3.08, 0.30)}

//{create dendA1_00101110111}
{dendA1_0010111011 connect dendA1_00101110111(0), 1}
{access dendA1_00101110111}
{nseg = 2}
{pt3dclear()}
{pt3dadd(18.96, 115.54, 5.60, 1.50)}
{pt3dadd(22.83, 114.32, 5.20, 1.50)}
{pt3dadd(26.70, 113.31, 5.40, 1.50)}

//{create dendA1_001011101110}
{dendA1_00101110111 connect dendA1_001011101110(0), 1}
{access dendA1_001011101110}
{nseg = 1}
{pt3dclear()}
{pt3dadd(26.70, 113.31, 5.40, 0.30)}
{pt3dadd(28.74, 116.56, 7.16, 0.30)}

//{create dendA1_001011101111}
{dendA1_00101110111 connect dendA1_001011101111(0), 1}
{access dendA1_001011101111}
{nseg = 2}
{pt3dclear()}
{pt3dadd(26.70, 113.31, 5.40, 0.90)}
{pt3dadd(27.72, 110.66, 3.80, 0.90)}
{pt3dadd(29.15, 109.24, 1.60, 0.90)}
{pt3dadd(30.58, 108.22, -0.24, 0.90)}

//{create smth_A1_00101111}
{smth_A1_0010111 connect smth_A1_00101111(0), 1}
{access smth_A1_00101111}
{nseg = 3}
{pt3dclear()}
{pt3dadd(23.84, 94.72, 5.28, 2.40)}
{pt3dadd(24.87, 97.05, 4.60, 2.40)}
{pt3dadd(26.50, 99.28, 4.08, 1.80)}
{pt3dadd(27.11, 100.70, 4.08, 1.80)}
{pt3dadd(27.52, 101.52, 4.08, 2.40)}
{pt3dadd(28.33, 103.35, 5.52, 2.40)}
{pt3dadd(28.94, 104.97, 5.52, 3.00)}
{pt3dadd(30.17, 106.60, 5.60, 3.00)}
{pt3dadd(30.98, 108.02, 5.60, 2.40)}
{pt3dadd(32.00, 108.63, 5.60, 2.40)}
{pt3dadd(34.65, 111.68, 5.60, 2.40)}
{pt3dadd(34.97, 112.11, 4.80, 2.70)}
{pt3dadd(35.33, 112.78, 4.80, 2.70)}

//{create smth_A1_001011110}
{smth_A1_00101111 connect smth_A1_001011110(0), 1}
{access smth_A1_001011110}
{nseg = 3}
{pt3dclear()}
{pt3dadd(35.33, 112.78, 4.80, 3.00)}
{pt3dadd(36.44, 113.94, 5.72, 3.00)}
{pt3dadd(38.47, 115.77, 5.44, 2.10)}
{pt3dadd(40.50, 116.60, 5.16, 2.10)}
{pt3dadd(42.53, 117.76, 4.96, 1.80)}
{pt3dadd(44.19, 119.09, 4.28, 1.80)}
{pt3dadd(45.85, 120.75, 3.36, 1.80)}
{pt3dadd(47.33, 122.41, 3.48, 2.10)}
{pt3dadd(47.70, 124.24, 2.72, 3.00)}
{pt3dadd(48.62, 125.90, 2.56, 3.00)}

//{create dendA1_0010111100}
{smth_A1_001011110 connect dendA1_0010111100(0), 1}
{access dendA1_0010111100}
{nseg = 1}
{pt3dclear()}
{pt3dadd(48.62, 125.90, 2.56, 2.10)}
{pt3dadd(46.59, 127.23, 2.96, 2.10)}

//{create dendA1_00101111000}
{dendA1_0010111100 connect dendA1_00101111000(0), 1}
{access dendA1_00101111000}
{nseg = 2}
{pt3dclear()}
{pt3dadd(46.59, 127.23, 2.96, 1.20)}
{pt3dadd(44.74, 127.40, 3.12, 1.20)}
{pt3dadd(42.71, 127.40, 2.56, 1.20)}
{pt3dadd(40.50, 127.23, 3.68, 1.80)}
{pt3dadd(38.47, 126.90, 3.72, 1.20)}
{pt3dadd(36.63, 126.23, 3.36, 1.80)}

//{create dendA1_001011110000}
{dendA1_00101111000 connect dendA1_001011110000(0), 1}
{access dendA1_001011110000}
{nseg = 1}
{pt3dclear()}
{pt3dadd(36.63, 126.23, 3.36, 1.20)}
{pt3dadd(36.07, 124.07, 3.36, 1.20)}
{pt3dadd(36.07, 122.08, 3.64, 1.20)}
{pt3dadd(35.89, 120.92, 2.64, 1.20)}

//{create dendA1_0010111100000}
{dendA1_001011110000 connect dendA1_0010111100000(0), 1}
{access dendA1_0010111100000}
{nseg = 3}
{pt3dclear()}
{pt3dadd(35.89, 120.92, 2.64, 0.60)}
{pt3dadd(36.44, 119.42, 3.24, 0.60)}
{pt3dadd(38.47, 118.76, 4.20, 0.60)}
{pt3dadd(40.68, 118.92, 5.40, 0.60)}
{pt3dadd(42.90, 119.75, 4.88, 0.60)}
{pt3dadd(44.19, 120.25, 4.36, 0.60)}

//{create dendA1_0010111100001}
{dendA1_001011110000 connect dendA1_0010111100001(0), 1}
{access dendA1_0010111100001}
{nseg = 2}
{pt3dclear()}
{pt3dadd(35.89, 120.92, 2.64, 0.60)}
{pt3dadd(34.78, 120.09, 2.52, 0.60)}
{pt3dadd(32.94, 119.42, 1.44, 0.60)}
{pt3dadd(31.83, 119.59, 0.48, 0.60)}

//{create dendA1_00101111000010}
{dendA1_0010111100001 connect dendA1_00101111000010(0), 1}
{access dendA1_00101111000010}
{nseg = 3}
{pt3dclear()}
{pt3dadd(31.83, 119.59, 0.48, 0.60)}
{pt3dadd(29.61, 119.26, 0.88, 0.60)}
{pt3dadd(27.40, 119.26, 0.96, 0.60)}
{pt3dadd(25.37, 118.92, 1.36, 0.60)}
{pt3dadd(23.34, 117.93, 2.16, 0.30)}

//{create dendA1_00101111000011}
{dendA1_0010111100001 connect dendA1_00101111000011(0), 1}
{access dendA1_00101111000011}
{nseg = 2}
{pt3dclear()}
{pt3dadd(31.83, 119.59, 0.48, 0.60)}
{pt3dadd(31.09, 121.75, 1.72, 0.60)}
{pt3dadd(30.54, 123.41, 1.96, 0.30)}
{pt3dadd(31.64, 124.57, 1.28, 0.30)}

//{create dendA1_001011110001}
{dendA1_00101111000 connect dendA1_001011110001(0), 1}
{access dendA1_001011110001}
{nseg = 2}
{pt3dclear()}
{pt3dadd(36.63, 126.23, 3.36, 1.20)}
{pt3dadd(34.04, 125.73, 3.24, 1.20)}
{pt3dadd(32.20, 125.40, 3.24, 1.20)}
{pt3dadd(30.54, 124.90, 2.92, 1.20)}
{pt3dadd(28.32, 124.07, 2.80, 1.20)}

//{create dendA1_0010111100010}
{dendA1_001011110001 connect dendA1_0010111100010(0), 1}
{access dendA1_0010111100010}
{nseg = 1}
{pt3dclear()}
{pt3dadd(28.32, 124.07, 2.80, 0.60)}
{pt3dadd(27.03, 122.41, 3.08, 0.60)}

//{create dendA1_00101111000100}
{dendA1_0010111100010 connect dendA1_00101111000100(0), 1}
{access dendA1_00101111000100}
{nseg = 2}
{pt3dclear()}
{pt3dadd(27.03, 122.41, 3.08, 0.30)}
{pt3dadd(28.32, 121.08, 3.72, 0.30)}
{pt3dadd(29.06, 120.25, 3.72, 0.30)}

//{create dendA1_00101111000101}
{dendA1_0010111100010 connect dendA1_00101111000101(0), 1}
{access dendA1_00101111000101}
{nseg = 2}
{pt3dclear()}
{pt3dadd(27.03, 122.41, 3.08, 1.20)}
{pt3dadd(25.56, 120.92, 4.56, 1.20)}
{pt3dadd(23.90, 119.92, 5.48, 1.80)}
{pt3dadd(21.87, 119.59, 5.48, 1.80)}

//{create dendA1_001011110001010}
{dendA1_00101111000101 connect dendA1_001011110001010(0), 1}
{access dendA1_001011110001010}
{nseg = 1}
{pt3dclear()}
{pt3dadd(21.87, 119.59, 5.48, 1.20)}
{pt3dadd(19.65, 118.76, 5.48, 1.20)}
{pt3dadd(17.99, 117.60, 5.48, 1.20)}

//{create dendA1_001011110001011}
{dendA1_00101111000101 connect dendA1_001011110001011(0), 1}
{access dendA1_001011110001011}
{nseg = 2}
{pt3dclear()}
{pt3dadd(21.87, 119.59, 5.48, 1.20)}
{pt3dadd(20.94, 121.42, 4.80, 1.20)}
{pt3dadd(20.76, 122.91, 4.80, 1.20)}
{pt3dadd(21.50, 123.74, 4.80, 1.20)}
{pt3dadd(22.05, 125.40, 4.80, 0.60)}
{pt3dadd(21.68, 127.73, 4.80, 0.60)}

//{create dendA1_0010111100011}
{dendA1_001011110001 connect dendA1_0010111100011(0), 1}
{access dendA1_0010111100011}
{nseg = 3}
{pt3dclear()}
{pt3dadd(28.32, 124.07, 2.80, 0.30)}
{pt3dadd(27.59, 125.57, 2.32, 0.30)}
{pt3dadd(27.77, 127.06, 2.32, 0.60)}
{pt3dadd(28.14, 128.06, 2.32, 0.60)}
{pt3dadd(28.51, 129.89, 2.88, 0.30)}
{pt3dadd(28.88, 131.05, 2.88, 0.30)}

//{create dendA1_00101111001}
{dendA1_0010111100 connect dendA1_00101111001(0), 1}
{access dendA1_00101111001}
{nseg = 2}
{pt3dclear()}
{pt3dadd(46.59, 127.23, 2.96, 1.20)}
{pt3dadd(44.37, 129.56, 2.08, 1.20)}
{pt3dadd(42.71, 131.05, 2.88, 1.20)}
{pt3dadd(41.05, 131.22, 2.96, 1.20)}
{pt3dadd(39.39, 130.88, 2.76, 1.80)}
{pt3dadd(37.36, 131.22, 3.04, 1.80)}
{pt3dadd(35.52, 131.55, 4.16, 3.00)}

//{create dendA1_001011110010}
{dendA1_00101111001 connect dendA1_001011110010(0), 1}
{access dendA1_001011110010}
{nseg = 4}
{pt3dclear()}
{pt3dadd(35.52, 131.55, 4.16, 1.80)}
{pt3dadd(33.86, 129.72, 4.40, 1.80)}
{pt3dadd(32.94, 128.56, 4.12, 1.80)}
{pt3dadd(32.20, 127.56, 4.28, 1.80)}
{pt3dadd(30.54, 127.23, 4.24, 1.80)}
{pt3dadd(29.43, 127.89, 4.24, 1.80)}
{pt3dadd(27.59, 128.89, 3.72, 1.20)}
{pt3dadd(26.48, 129.56, 4.04, 1.20)}
{pt3dadd(24.26, 130.39, 4.04, 1.20)}
{pt3dadd(22.79, 130.55, 4.04, 1.20)}
{pt3dadd(20.76, 130.05, 4.00, 1.20)}
{pt3dadd(18.73, 129.22, 4.00, 1.20)}
{pt3dadd(16.88, 129.39, 4.00, 1.20)}

//{create dendA1_001011110011}
{dendA1_00101111001 connect dendA1_001011110011(0), 1}
{access dendA1_001011110011}
{nseg = 1}
{pt3dclear()}
{pt3dadd(35.52, 131.55, 4.16, 1.80)}
{pt3dadd(32.94, 132.71, 3.56, 1.80)}
{pt3dadd(30.72, 133.71, 3.12, 1.80)}

//{create dendA1_0010111100110}
{dendA1_001011110011 connect dendA1_0010111100110(0), 1}
{access dendA1_0010111100110}
{nseg = 2}
{pt3dclear()}
{pt3dadd(30.72, 133.71, 3.12, 0.60)}
{pt3dadd(29.43, 132.21, 3.72, 0.60)}
{pt3dadd(27.95, 131.71, 3.72, 1.20)}
{pt3dadd(26.85, 132.05, 3.72, 1.20)}
{pt3dadd(25.19, 132.88, 3.72, 1.20)}
{pt3dadd(23.53, 133.38, 3.72, 0.60)}
{pt3dadd(22.97, 133.45, 3.72, 0.60)}

//{create dendA1_00101111001100}
{dendA1_0010111100110 connect dendA1_00101111001100(0), 1}
{access dendA1_00101111001100}
{nseg = 4}
{pt3dclear()}
{pt3dadd(22.97, 133.45, 3.72, 0.60)}
{pt3dadd(21.12, 133.78, 3.72, 0.60)}
{pt3dadd(19.09, 133.45, 3.72, 0.60)}
{pt3dadd(17.62, 133.12, 3.72, 0.60)}
{pt3dadd(15.40, 133.12, 3.64, 0.60)}
{pt3dadd(13.56, 132.95, 3.64, 0.60)}
{pt3dadd(12.08, 133.12, 3.64, 0.60)}
{pt3dadd(10.79, 133.62, 3.64, 0.60)}
{pt3dadd(10.05, 134.28, 3.64, 0.60)}

//{create dendA1_00101111001101}
{dendA1_0010111100110 connect dendA1_00101111001101(0), 1}
{access dendA1_00101111001101}
{nseg = 1}
{pt3dclear()}
{pt3dadd(22.97, 133.45, 3.72, 0.60)}
{pt3dadd(22.41, 134.95, 3.64, 0.60)}
{pt3dadd(21.67, 136.61, 4.20, 0.60)}

//{create dendA1_0010111100111}
{dendA1_001011110011 connect dendA1_0010111100111(0), 1}
{access dendA1_0010111100111}
{nseg = 4}
{pt3dclear()}
{pt3dadd(30.72, 133.71, 3.12, 1.20)}
{pt3dadd(29.05, 134.45, 2.76, 1.20)}
{pt3dadd(27.39, 135.45, 2.76, 1.20)}
{pt3dadd(26.47, 136.11, 2.76, 1.20)}
{pt3dadd(25.73, 137.94, 3.12, 0.60)}
{pt3dadd(25.73, 140.26, 3.12, 0.60)}
{pt3dadd(25.55, 142.59, 3.24, 0.60)}
{pt3dadd(25.36, 144.75, 3.08, 0.60)}
{pt3dadd(25.18, 147.57, 3.08, 0.60)}

//{create smth_A1_0010111101}
{smth_A1_001011110 connect smth_A1_0010111101(0), 1}
{access smth_A1_0010111101}
{nseg = 1}
{pt3dclear()}
{pt3dadd(48.62, 125.90, 2.56, 3.00)}
{pt3dadd(50.09, 128.14, 1.00, 3.00)}
{pt3dadd(51.75, 131.29, 0.56, 2.70)}

//{create dendA1_00101111010}
{smth_A1_0010111101 connect dendA1_00101111010(0), 1}
{access dendA1_00101111010}
{nseg = 2}
{pt3dclear()}
{pt3dadd(51.75, 131.29, 0.56, 2.10)}
{pt3dadd(50.46, 132.62, -0.76, 2.10)}
{pt3dadd(48.98, 133.95, -0.24, 1.20)}
{pt3dadd(47.50, 134.95, 1.24, 1.80)}
{pt3dadd(46.58, 135.61, 1.64, 2.10)}

//{create dendA1_001011110100}
{dendA1_00101111010 connect dendA1_001011110100(0), 1}
{access dendA1_001011110100}
{nseg = 3}
{pt3dclear()}
{pt3dadd(46.58, 135.61, 1.64, 1.20)}
{pt3dadd(43.63, 135.45, 2.80, 1.20)}
{pt3dadd(41.23, 135.28, 3.48, 1.20)}
{pt3dadd(38.83, 135.61, 3.40, 1.20)}
{pt3dadd(36.99, 136.11, 3.40, 1.20)}
{pt3dadd(34.59, 136.94, 3.40, 0.60)}
{pt3dadd(32.56, 138.44, 2.88, 0.60)}

//{create dendA1_001011110101}
{dendA1_00101111010 connect dendA1_001011110101(0), 1}
{access dendA1_001011110101}
{nseg = 1}
{pt3dclear()}
{pt3dadd(46.58, 135.61, 1.64, 2.10)}
{pt3dadd(46.58, 137.60, 3.08, 2.10)}
{pt3dadd(46.95, 138.93, 3.12, 2.10)}

//{create dendA1_0010111101010}
{dendA1_001011110101 connect dendA1_0010111101010(0), 1}
{access dendA1_0010111101010}
{nseg = 1}
{pt3dclear()}
{pt3dadd(46.95, 138.93, 3.12, 2.10)}
{pt3dadd(45.47, 139.60, 4.20, 2.10)}
{pt3dadd(44.37, 140.26, 4.20, 3.00)}

//{create dendA1_00101111010100}
{dendA1_0010111101010 connect dendA1_00101111010100(0), 1}
{access dendA1_00101111010100}
{nseg = 1}
{pt3dclear()}
{pt3dadd(44.37, 140.26, 4.20, 1.20)}
{pt3dadd(42.71, 139.10, 3.84, 1.20)}
{pt3dadd(41.97, 139.10, 3.84, 1.20)}

//{create dendA1_001011110101000}
{dendA1_00101111010100 connect dendA1_001011110101000(0), 1}
{access dendA1_001011110101000}
{nseg = 3}
{pt3dclear()}
{pt3dadd(41.97, 139.10, 3.84, 0.30)}
{pt3dadd(39.94, 137.94, 3.60, 0.30)}
{pt3dadd(37.91, 137.60, 3.28, 0.30)}
{pt3dadd(35.51, 137.11, 2.92, 0.30)}

//{create dendA1_001011110101001}
{dendA1_00101111010100 connect dendA1_001011110101001(0), 1}
{access dendA1_001011110101001}
{nseg = 2}
{pt3dclear()}
{pt3dadd(41.97, 139.10, 3.84, 0.60)}
{pt3dadd(39.94, 139.43, 3.56, 0.60)}
{pt3dadd(37.54, 139.76, 3.00, 0.60)}
{pt3dadd(36.07, 141.09, 2.72, 0.60)}

//{create dendA1_0010111101010010}
{dendA1_001011110101001 connect dendA1_0010111101010010(0), 1}
{access dendA1_0010111101010010}
{nseg = 1}
{pt3dclear()}
{pt3dadd(36.07, 141.09, 2.72, 0.60)}
{pt3dadd(33.67, 142.26, 2.80, 0.60)}

//{create dendA1_00101111010100100}
{dendA1_0010111101010010 connect dendA1_00101111010100100(0), 1}
{access dendA1_00101111010100100}
{nseg = 2}
{pt3dclear()}
{pt3dadd(33.67, 142.26, 2.80, 0.60)}
{pt3dadd(31.82, 141.26, 4.08, 0.60)}
{pt3dadd(30.35, 140.10, 3.96, 1.20)}
{pt3dadd(28.69, 139.43, 3.96, 1.20)}

//{create dendA1_00101111010100101}
{dendA1_0010111101010010 connect dendA1_00101111010100101(0), 1}
{access dendA1_00101111010100101}
{nseg = 3}
{pt3dclear()}
{pt3dadd(33.67, 142.26, 2.80, 0.30)}
{pt3dadd(33.11, 143.75, 1.80, 0.30)}
{pt3dadd(33.11, 144.91, 1.80, 0.30)}
{pt3dadd(34.04, 146.41, 0.68, 0.60)}
{pt3dadd(35.14, 148.40, -0.04, 0.60)}
{pt3dadd(36.80, 149.73, -0.32, 0.60)}
{pt3dadd(37.54, 150.40, -0.32, 0.60)}

//{create dendA1_0010111101010011}
{dendA1_001011110101001 connect dendA1_0010111101010011(0), 1}
{access dendA1_0010111101010011}
{nseg = 2}
{pt3dclear()}
{pt3dadd(36.07, 141.09, 2.72, 0.30)}
{pt3dadd(36.07, 143.75, 2.72, 0.30)}
{pt3dadd(35.51, 145.25, 2.44, 0.60)}
{pt3dadd(34.40, 147.07, 2.20, 0.60)}

//{create dendA1_00101111010101}
{dendA1_0010111101010 connect dendA1_00101111010101(0), 1}
{access dendA1_00101111010101}
{nseg = 2}
{pt3dclear()}
{pt3dadd(44.37, 140.26, 4.20, 1.80)}
{pt3dadd(43.81, 141.92, 3.60, 1.80)}
{pt3dadd(42.89, 142.92, 3.60, 1.80)}
{pt3dadd(40.86, 143.59, 3.60, 1.80)}
{pt3dadd(39.20, 144.42, 3.80, 1.20)}
{pt3dadd(38.83, 145.91, 3.80, 1.20)}
{pt3dadd(38.65, 147.24, 3.88, 1.20)}

//{create dendA1_001011110101010}
{dendA1_00101111010101 connect dendA1_001011110101010(0), 1}
{access dendA1_001011110101010}
{nseg = 2}
{pt3dclear()}
{pt3dadd(38.65, 147.24, 3.88, 0.60)}
{pt3dadd(36.43, 147.24, 3.84, 0.60)}
{pt3dadd(34.59, 147.57, 3.84, 1.20)}
{pt3dadd(33.85, 148.90, 4.88, 1.20)}
{pt3dadd(33.30, 149.90, 4.88, 1.20)}

//{create dendA1_0010111101010100}
{dendA1_001011110101010 connect dendA1_0010111101010100(0), 1}
{access dendA1_0010111101010100}
{nseg = 1}
{pt3dclear()}
{pt3dadd(33.30, 149.90, 4.88, 1.20)}
{pt3dadd(31.82, 149.90, 4.96, 1.20)}
{pt3dadd(29.42, 150.06, 4.96, 1.20)}

//{create dendA1_0010111101010101}
{dendA1_001011110101010 connect dendA1_0010111101010101(0), 1}
{access dendA1_0010111101010101}
{nseg = 3}
{pt3dclear()}
{pt3dadd(33.30, 149.90, 4.88, 0.30)}
{pt3dadd(33.67, 150.73, 0.24, 0.30)}
{pt3dadd(34.40, 151.39, 0.24, 0.30)}
{pt3dadd(35.70, 152.06, 0.60, 0.30)}

//{create dendA1_001011110101011}
{dendA1_00101111010101 connect dendA1_001011110101011(0), 1}
{access dendA1_001011110101011}
{nseg = 1}
{pt3dclear()}
{pt3dadd(38.65, 147.24, 3.88, 1.20)}
{pt3dadd(38.83, 149.07, 3.56, 1.20)}
{pt3dadd(39.02, 150.06, 4.20, 1.20)}

//{create dendA1_0010111101010110}
{dendA1_001011110101011 connect dendA1_0010111101010110(0), 1}
{access dendA1_0010111101010110}
{nseg = 1}
{pt3dclear()}
{pt3dadd(39.02, 150.06, 4.20, 1.20)}
{pt3dadd(37.36, 150.56, 4.08, 1.20)}
{pt3dadd(36.62, 151.23, 4.08, 1.20)}
{pt3dadd(36.07, 152.22, 4.08, 1.80)}

//{create dendA1_0010111101010111}
{dendA1_001011110101011 connect dendA1_0010111101010111(0), 1}
{access dendA1_0010111101010111}
{nseg = 1}
{pt3dclear()}
{pt3dadd(39.02, 150.06, 4.20, 1.80)}
{pt3dadd(39.94, 152.22, 4.52, 1.80)}
{pt3dadd(41.05, 153.88, 4.76, 1.80)}
{pt3dadd(41.78, 155.21, 4.80, 1.80)}

//{create dendA1_00101111010101110}
{dendA1_0010111101010111 connect dendA1_00101111010101110(0), 1}
{access dendA1_00101111010101110}
{nseg = 1}
{pt3dclear()}
{pt3dadd(41.78, 155.21, 4.80, 1.20)}
{pt3dadd(41.42, 157.37, 4.80, 1.20)}
{pt3dadd(41.42, 159.03, 4.80, 1.80)}
{pt3dadd(41.23, 160.53, 4.96, 1.20)}

//{create dendA1_00101111010101111}
{dendA1_0010111101010111 connect dendA1_00101111010101111(0), 1}
{access dendA1_00101111010101111}
{nseg = 2}
{pt3dclear()}
{pt3dadd(41.78, 155.21, 4.80, 1.20)}
{pt3dadd(44.18, 155.88, 4.60, 1.20)}
{pt3dadd(45.66, 157.70, 3.52, 1.20)}
{pt3dadd(46.77, 159.20, 4.08, 1.20)}
{pt3dadd(47.50, 160.36, 4.08, 1.20)}

//{create dendA1_0010111101011}
{dendA1_001011110101 connect dendA1_0010111101011(0), 1}
{access dendA1_0010111101011}
{nseg = 1}
{pt3dclear()}
{pt3dadd(46.95, 138.93, 3.12, 1.80)}
{pt3dadd(48.43, 140.43, 1.20, 1.80)}
{pt3dadd(48.98, 140.76, 0.52, 1.80)}

//{create dendA1_00101111010110}
{dendA1_0010111101011 connect dendA1_00101111010110(0), 1}
{access dendA1_00101111010110}
{nseg = 1}
{pt3dclear()}
{pt3dadd(48.98, 140.76, 0.52, 1.20)}
{pt3dadd(48.98, 142.42, 2.04, 1.20)}
{pt3dadd(49.16, 144.08, 1.64, 1.20)}
{pt3dadd(49.16, 145.41, 2.64, 1.20)}

//{create dendA1_001011110101100}
{dendA1_00101111010110 connect dendA1_001011110101100(0), 1}
{access dendA1_001011110101100}
{nseg = 1}
{pt3dclear()}
{pt3dadd(49.16, 145.41, 2.64, 1.20)}
{pt3dadd(48.24, 147.07, 2.12, 1.20)}
{pt3dadd(47.87, 147.74, 2.76, 1.20)}

//{create dendA1_0010111101011000}
{dendA1_001011110101100 connect dendA1_0010111101011000(0), 1}
{access dendA1_0010111101011000}
{nseg = 2}
{pt3dclear()}
{pt3dadd(47.87, 147.74, 2.76, 0.30)}
{pt3dadd(46.03, 148.40, 2.24, 0.30)}
{pt3dadd(44.37, 149.57, 2.24, 0.30)}

//{create dendA1_0010111101011001}
{dendA1_001011110101100 connect dendA1_0010111101011001(0), 1}
{access dendA1_0010111101011001}
{nseg = 1}
{pt3dclear()}
{pt3dadd(47.87, 147.74, 2.76, 1.20)}
{pt3dadd(48.61, 149.73, 3.04, 1.20)}
{pt3dadd(48.98, 151.23, 3.96, 1.20)}

//{create dendA1_00101111010110010}
{dendA1_0010111101011001 connect dendA1_00101111010110010(0), 1}
{access dendA1_00101111010110010}
{nseg = 3}
{pt3dclear()}
{pt3dadd(48.98, 151.23, 3.96, 1.20)}
{pt3dadd(47.50, 152.39, 3.84, 1.20)}
{pt3dadd(47.14, 153.55, 3.84, 1.20)}
{pt3dadd(47.32, 155.05, 3.84, 1.20)}
{pt3dadd(47.87, 156.87, 4.20, 0.60)}
{pt3dadd(49.53, 157.70, 3.80, 0.30)}
{pt3dadd(51.01, 158.04, 3.36, 0.60)}
{pt3dadd(51.75, 159.03, 4.00, 0.60)}
{pt3dadd(50.83, 161.03, 4.52, 0.30)}

//{create dendA1_00101111010110011}
{dendA1_0010111101011001 connect dendA1_00101111010110011(0), 1}
{access dendA1_00101111010110011}
{nseg = 1}
{pt3dclear()}
{pt3dadd(48.98, 151.23, 3.96, 1.20)}
{pt3dadd(49.72, 151.89, 3.92, 1.20)}

//{create dendA1_001011110101100110}
{dendA1_00101111010110011 connect dendA1_001011110101100110(0), 1}
{access dendA1_001011110101100110}
{nseg = 1}
{pt3dclear()}
{pt3dadd(49.72, 151.89, 3.92, 0.30)}
{pt3dadd(49.35, 154.88, 3.92, 0.30)}

//{create dendA1_001011110101100111}
{dendA1_00101111010110011 connect dendA1_001011110101100111(0), 1}
{access dendA1_001011110101100111}
{nseg = 2}
{pt3dclear()}
{pt3dadd(49.72, 151.89, 3.92, 0.60)}
{pt3dadd(51.75, 153.39, 3.68, 0.60)}
{pt3dadd(52.85, 155.05, 3.96, 0.60)}
{pt3dadd(53.96, 157.54, 3.72, 1.20)}
{pt3dadd(54.33, 158.04, 3.72, 1.20)}

//{create dendA1_0010111101011001110}
{dendA1_001011110101100111 connect dendA1_0010111101011001110(0), 1}
{access dendA1_0010111101011001110}
{nseg = 2}
{pt3dclear()}
{pt3dadd(54.33, 158.04, 3.72, 0.60)}
{pt3dadd(53.59, 160.36, 3.68, 0.60)}
{pt3dadd(53.59, 162.19, 3.68, 0.60)}

//{create dendA1_0010111101011001111}
{dendA1_001011110101100111 connect dendA1_0010111101011001111(0), 1}
{access dendA1_0010111101011001111}
{nseg = 3}
{pt3dclear()}
{pt3dadd(54.33, 158.04, 3.72, 1.20)}
{pt3dadd(55.99, 159.70, 4.36, 1.20)}
{pt3dadd(56.55, 160.86, 4.36, 0.60)}
{pt3dadd(57.10, 161.69, 4.36, 0.60)}
{pt3dadd(58.02, 161.86, 4.36, 0.60)}
{pt3dadd(59.50, 163.52, 3.68, 0.60)}
{pt3dadd(61.16, 165.01, 3.28, 0.60)}
{pt3dadd(63.19, 166.84, 1.40, 0.30)}

//{create dendA1_001011110101101}
{dendA1_00101111010110 connect dendA1_001011110101101(0), 1}
{access dendA1_001011110101101}
{nseg = 5}
{pt3dclear()}
{pt3dadd(49.16, 145.41, 2.64, 0.30)}
{pt3dadd(51.56, 146.41, 2.76, 0.30)}
{pt3dadd(54.15, 146.58, 2.76, 0.30)}
{pt3dadd(55.81, 148.24, 2.76, 0.30)}
{pt3dadd(57.65, 150.40, 3.68, 0.60)}
{pt3dadd(58.02, 152.39, 2.68, 0.60)}
{pt3dadd(58.39, 154.38, 2.68, 0.60)}
{pt3dadd(58.39, 155.71, 2.68, 0.60)}
{pt3dadd(57.47, 156.87, 2.68, 0.60)}

//{create dendA1_00101111010111}
{dendA1_0010111101011 connect dendA1_00101111010111(0), 1}
{access dendA1_00101111010111}
{nseg = 2}
{pt3dclear()}
{pt3dadd(48.98, 140.76, 0.52, 0.60)}
{pt3dadd(51.01, 140.76, -0.48, 0.60)}
{pt3dadd(52.49, 140.10, -0.48, 0.60)}
{pt3dadd(52.85, 139.43, -0.48, 0.60)}
{pt3dadd(52.85, 137.44, 0.00, 0.60)}
{pt3dadd(52.67, 136.61, 0.00, 1.20)}

//{create smth_A1_00101111011}
{smth_A1_0010111101 connect smth_A1_00101111011(0), 1}
{access smth_A1_00101111011}
{nseg = 3}
{pt3dclear()}
{pt3dadd(51.75, 131.29, 0.56, 2.70)}
{pt3dadd(52.85, 133.29, 3.28, 2.70)}
{pt3dadd(53.22, 134.12, 4.00, 3.60)}
{pt3dadd(53.78, 135.28, 4.00, 3.90)}
{pt3dadd(54.33, 136.94, 3.04, 3.30)}
{pt3dadd(55.44, 138.44, 3.36, 2.70)}
{pt3dadd(56.55, 140.26, 3.36, 3.00)}
{pt3dadd(58.02, 141.92, 3.20, 3.00)}
{pt3dadd(59.68, 143.59, 3.56, 3.00)}
{pt3dadd(61.34, 145.41, 4.48, 2.70)}
{pt3dadd(62.26, 147.24, 3.68, 2.70)}
{pt3dadd(63.00, 148.57, 3.52, 2.70)}

//{create dendA1_001011110110}
{smth_A1_00101111011 connect dendA1_001011110110(0), 1}
{access dendA1_001011110110}
{nseg = 3}
{pt3dclear()}
{pt3dadd(63.00, 148.57, 3.52, 3.00)}
{pt3dadd(63.00, 151.06, 3.92, 3.00)}
{pt3dadd(62.82, 154.05, 3.92, 2.10)}
{pt3dadd(63.00, 156.54, 4.16, 2.10)}
{pt3dadd(63.37, 159.53, 4.32, 1.80)}
{pt3dadd(63.74, 161.86, 3.64, 2.10)}
{pt3dadd(64.29, 164.35, 3.24, 1.80)}
{pt3dadd(65.22, 167.17, 2.76, 1.80)}

//{create dendA1_0010111101100}
{dendA1_001011110110 connect dendA1_0010111101100(0), 1}
{access dendA1_0010111101100}
{nseg = 4}
{pt3dclear()}
{pt3dadd(65.22, 167.17, 2.76, 1.80)}
{pt3dadd(65.77, 169.50, 3.24, 1.80)}
{pt3dadd(65.89, 172.66, 2.32, 1.80)}
{pt3dadd(66.26, 175.31, 3.24, 2.10)}
{pt3dadd(65.89, 178.14, 3.24, 2.10)}
{pt3dadd(66.45, 181.13, 4.24, 2.10)}
{pt3dadd(67.92, 183.95, 3.16, 2.10)}
{pt3dadd(68.48, 186.44, 2.12, 1.80)}
{pt3dadd(69.03, 187.94, -0.08, 2.10)}

//{create dendA1_00101111011000}
{dendA1_0010111101100 connect dendA1_00101111011000(0), 1}
{access dendA1_00101111011000}
{nseg = 1}
{pt3dclear()}
{pt3dadd(69.03, 187.94, -0.08, 1.80)}
{pt3dadd(67.92, 188.94, -0.68, 1.80)}

//{create dendA1_001011110110000}
{dendA1_00101111011000 connect dendA1_001011110110000(0), 1}
{access dendA1_001011110110000}
{nseg = 2}
{pt3dclear()}
{pt3dadd(67.92, 188.94, -0.68, 1.20)}
{pt3dadd(65.71, 189.27, -1.68, 1.20)}
{pt3dadd(63.49, 189.27, -1.36, 1.20)}
{pt3dadd(61.65, 188.77, -1.16, 1.80)}
{pt3dadd(60.54, 187.77, -1.32, 1.80)}

//{create dendA1_0010111101100000}
{dendA1_001011110110000 connect dendA1_0010111101100000(0), 1}
{access dendA1_0010111101100000}
{nseg = 3}
{pt3dclear()}
{pt3dadd(60.54, 187.77, -1.32, 0.30)}
{pt3dadd(61.28, 185.95, -1.92, 0.30)}
{pt3dadd(61.65, 184.78, -1.36, 0.60)}
{pt3dadd(61.65, 183.79, -1.36, 0.60)}
{pt3dadd(62.39, 182.79, -1.36, 0.60)}
{pt3dadd(62.20, 181.79, -0.96, 0.60)}
{pt3dadd(62.76, 180.13, -1.00, 0.30)}

//{create dendA1_0010111101100001}
{dendA1_001011110110000 connect dendA1_0010111101100001(0), 1}
{access dendA1_0010111101100001}
{nseg = 1}
{pt3dclear()}
{pt3dadd(60.54, 187.77, -1.32, 1.80)}
{pt3dadd(59.07, 188.60, -0.08, 1.80)}
{pt3dadd(57.59, 188.27, -0.08, 2.10)}

//{create dendA1_00101111011000010}
{dendA1_0010111101100001 connect dendA1_00101111011000010(0), 1}
{access dendA1_00101111011000010}
{nseg = 1}
{pt3dclear()}
{pt3dadd(57.59, 188.27, -0.08, 2.10)}
{pt3dadd(55.93, 187.27, 0.08, 2.10)}

//{create dendA1_001011110110000100}
{dendA1_00101111011000010 connect dendA1_001011110110000100(0), 1}
{access dendA1_001011110110000100}
{nseg = 1}
{pt3dclear()}
{pt3dadd(55.93, 187.27, 0.08, 1.20)}
{pt3dadd(55.38, 185.11, 1.28, 1.20)}
{pt3dadd(54.82, 184.28, -0.28, 1.20)}

//{create dendA1_0010111101100001000}
{dendA1_001011110110000100 connect dendA1_0010111101100001000(0), 1}
{access dendA1_0010111101100001000}
{nseg = 1}
{pt3dclear()}
{pt3dadd(54.82, 184.28, -0.28, 0.60)}
{pt3dadd(55.38, 182.62, -0.04, 0.60)}
{pt3dadd(56.30, 180.63, -0.04, 0.60)}

//{create dendA1_00101111011000010000}
{dendA1_0010111101100001000 connect dendA1_00101111011000010000(0), 1}
{access dendA1_00101111011000010000}
{nseg = 1}
{pt3dclear()}
{pt3dadd(56.30, 180.63, -0.04, 0.60)}
{pt3dadd(58.14, 179.63, -0.68, 0.60)}
{pt3dadd(59.07, 179.97, -0.68, 0.60)}

//{create dendA1_00101111011000010001}
{dendA1_0010111101100001000 connect dendA1_00101111011000010001(0), 1}
{access dendA1_00101111011000010001}
{nseg = 2}
{pt3dclear()}
{pt3dadd(56.30, 180.63, -0.04, 0.60)}
{pt3dadd(56.30, 178.30, -0.28, 0.60)}
{pt3dadd(56.48, 176.48, 0.80, 0.60)}

//{create dendA1_001011110110000100010}
{dendA1_00101111011000010001 connect dendA1_001011110110000100010(0), 1}
{access dendA1_001011110110000100010}
{nseg = 2}
{pt3dclear()}
{pt3dadd(56.48, 176.48, 0.80, 0.30)}
{pt3dadd(57.22, 174.82, 0.56, 0.30)}
{pt3dadd(57.04, 173.32, 2.32, 0.60)}
{pt3dadd(56.30, 171.66, 2.72, 1.20)}

//{create dendA1_001011110110000100011}
{dendA1_00101111011000010001 connect dendA1_001011110110000100011(0), 1}
{access dendA1_001011110110000100011}
{nseg = 3}
{pt3dclear()}
{pt3dadd(56.48, 176.48, 0.80, 0.60)}
{pt3dadd(55.19, 175.98, 0.20, 0.60)}
{pt3dadd(54.82, 174.98, 0.20, 0.60)}
{pt3dadd(54.64, 173.65, 0.20, 0.60)}
{pt3dadd(53.16, 172.49, 1.36, 0.60)}
{pt3dadd(50.76, 171.00, 1.32, 0.30)}

//{create dendA1_0010111101100001001}
{dendA1_001011110110000100 connect dendA1_0010111101100001001(0), 1}
{access dendA1_0010111101100001001}
{nseg = 2}
{pt3dclear()}
{pt3dadd(54.82, 184.28, -0.28, 1.20)}
{pt3dadd(53.35, 182.79, 0.56, 1.20)}
{pt3dadd(52.42, 181.13, 0.84, 1.20)}
{pt3dadd(51.32, 179.47, -0.24, 1.20)}

//{create dendA1_00101111011000010010}
{dendA1_0010111101100001001 connect dendA1_00101111011000010010(0), 1}
{access dendA1_00101111011000010010}
{nseg = 3}
{pt3dclear()}
{pt3dadd(51.32, 179.47, -0.24, 0.60)}
{pt3dadd(51.50, 177.31, 0.36, 0.60)}
{pt3dadd(51.69, 175.48, 0.36, 0.30)}
{pt3dadd(51.69, 173.15, -0.20, 0.60)}
{pt3dadd(51.69, 169.83, -0.32, 0.60)}

//{create dendA1_00101111011000010011}
{dendA1_0010111101100001001 connect dendA1_00101111011000010011(0), 1}
{access dendA1_00101111011000010011}
{nseg = 2}
{pt3dclear()}
{pt3dadd(51.32, 179.47, -0.24, 1.20)}
{pt3dadd(49.29, 178.30, -0.08, 1.20)}
{pt3dadd(48.18, 177.31, -0.08, 1.20)}
{pt3dadd(46.52, 176.14, -0.60, 0.60)}
{pt3dadd(44.67, 175.15, 0.12, 1.20)}

//{create dendA1_001011110110000100110}
{dendA1_00101111011000010011 connect dendA1_001011110110000100110(0), 1}
{access dendA1_001011110110000100110}
{nseg = 4}
{pt3dclear()}
{pt3dadd(44.67, 175.15, 0.12, 0.30)}
{pt3dadd(44.12, 173.15, 0.24, 0.30)}
{pt3dadd(44.31, 171.49, 0.24, 0.30)}
{pt3dadd(44.67, 170.16, -1.52, 0.30)}
{pt3dadd(45.41, 168.67, -1.52, 0.60)}
{pt3dadd(46.89, 167.67, -0.96, 0.60)}
{pt3dadd(47.63, 167.17, -1.40, 0.30)}

//{create dendA1_001011110110000100111}
{dendA1_00101111011000010011 connect dendA1_001011110110000100111(0), 1}
{access dendA1_001011110110000100111}
{nseg = 3}
{pt3dclear()}
{pt3dadd(44.67, 175.15, 0.12, 1.20)}
{pt3dadd(42.83, 175.81, 0.24, 1.20)}
{pt3dadd(41.54, 176.31, -0.72, 1.20)}
{pt3dadd(38.95, 175.98, -0.72, 0.30)}
{pt3dadd(36.93, 176.31, -0.72, 0.60)}
{pt3dadd(33.97, 177.31, -0.16, 0.60)}

//{create dendA1_001011110110000101}
{dendA1_00101111011000010 connect dendA1_001011110110000101(0), 1}
{access dendA1_001011110110000101}
{nseg = 2}
{pt3dclear()}
{pt3dadd(55.93, 187.27, 0.08, 1.20)}
{pt3dadd(53.72, 188.27, 1.24, 1.20)}
{pt3dadd(52.61, 189.60, 2.80, 1.20)}
{pt3dadd(51.87, 191.09, 3.16, 1.20)}
{pt3dadd(50.76, 192.59, 2.04, 1.80)}
{pt3dadd(50.39, 193.59, 2.92, 1.80)}

//{create dendA1_0010111101100001010}
{dendA1_001011110110000101 connect dendA1_0010111101100001010(0), 1}
{access dendA1_0010111101100001010}
{nseg = 2}
{pt3dclear()}
{pt3dadd(50.39, 193.59, 2.92, 1.20)}
{pt3dadd(48.00, 192.42, 1.72, 1.20)}
{pt3dadd(46.89, 191.09, 2.60, 1.20)}
{pt3dadd(46.15, 189.27, 1.76, 0.60)}

//{create dendA1_00101111011000010100}
{dendA1_0010111101100001010 connect dendA1_00101111011000010100(0), 1}
{access dendA1_00101111011000010100}
{nseg = 2}
{pt3dclear()}
{pt3dadd(46.15, 189.27, 1.76, 0.30)}
{pt3dadd(45.78, 187.77, 3.04, 0.30)}
{pt3dadd(45.04, 186.61, 3.04, 0.30)}
{pt3dadd(45.23, 185.61, 3.04, 0.30)}

//{create dendA1_00101111011000010101}
{dendA1_0010111101100001010 connect dendA1_00101111011000010101(0), 1}
{access dendA1_00101111011000010101}
{nseg = 3}
{pt3dclear()}
{pt3dadd(46.15, 189.27, 1.76, 0.60)}
{pt3dadd(44.12, 188.44, 1.16, 0.60)}
{pt3dadd(42.09, 187.77, 1.16, 0.60)}
{pt3dadd(40.80, 187.77, 1.16, 0.60)}
{pt3dadd(39.32, 186.61, 1.16, 0.60)}
{pt3dadd(38.22, 185.78, 1.76, 0.30)}

//{create dendA1_0010111101100001011}
{dendA1_001011110110000101 connect dendA1_0010111101100001011(0), 1}
{access dendA1_0010111101100001011}
{nseg = 1}
{pt3dclear()}
{pt3dadd(50.39, 193.59, 2.92, 3.00)}
{pt3dadd(49.84, 195.08, 1.20, 3.00)}

//{create dendA1_00101111011000010110}
{dendA1_0010111101100001011 connect dendA1_00101111011000010110(0), 1}
{access dendA1_00101111011000010110}
{nseg = 2}
{pt3dclear()}
{pt3dadd(49.84, 195.08, 1.20, 1.20)}
{pt3dadd(47.07, 196.41, 1.52, 1.20)}
{pt3dadd(45.04, 197.07, 1.52, 1.20)}
{pt3dadd(43.57, 197.57, -1.16, 1.20)}

//{create dendA1_001011110110000101100}
{dendA1_00101111011000010110 connect dendA1_001011110110000101100(0), 1}
{access dendA1_001011110110000101100}
{nseg = 2}
{pt3dclear()}
{pt3dadd(43.57, 197.57, -1.16, 1.20)}
{pt3dadd(41.17, 198.24, -0.28, 1.20)}
{pt3dadd(36.37, 199.23, -0.32, 1.20)}
{pt3dadd(33.86, 200.23, 0.96, 0.60)}

//{create dendA1_001011110110000101101}
{dendA1_00101111011000010110 connect dendA1_001011110110000101101(0), 1}
{access dendA1_001011110110000101101}
{nseg = 2}
{pt3dclear()}
{pt3dadd(43.57, 197.57, -1.16, 1.20)}
{pt3dadd(44.01, 200.40, 0.08, 1.20)}
{pt3dadd(44.19, 202.22, 0.36, 1.20)}
{pt3dadd(44.38, 203.72, 0.88, 1.20)}
{pt3dadd(44.56, 204.55, 0.88, 1.20)}

//{create dendA1_0010111101100001011010}
{dendA1_001011110110000101101 connect dendA1_0010111101100001011010(0), 1}
{access dendA1_0010111101100001011010}
{nseg = 1}
{pt3dclear()}
{pt3dadd(44.56, 204.55, 0.88, 1.20)}
{pt3dadd(44.56, 205.55, 0.96, 1.20)}

//{create dendA1_00101111011000010110100}
{dendA1_0010111101100001011010 connect dendA1_00101111011000010110100(0), 1}
{access dendA1_00101111011000010110100}
{nseg = 2}
{pt3dclear()}
{pt3dadd(44.56, 205.55, 0.96, 0.60)}
{pt3dadd(43.09, 206.04, 3.40, 0.60)}
{pt3dadd(41.98, 206.54, 3.40, 0.60)}
{pt3dadd(40.69, 206.38, 3.76, 0.60)}

//{create dendA1_00101111011000010110101}
{dendA1_0010111101100001011010 connect dendA1_00101111011000010110101(0), 1}
{access dendA1_00101111011000010110101}
{nseg = 3}
{pt3dclear()}
{pt3dadd(44.56, 205.55, 0.96, 0.60)}
{pt3dadd(44.56, 207.37, 0.80, 0.60)}
{pt3dadd(44.93, 208.70, 0.80, 0.60)}
{pt3dadd(46.04, 209.86, 1.28, 0.60)}
{pt3dadd(47.88, 210.86, 0.60, 0.60)}
{pt3dadd(49.73, 211.19, 0.60, 0.30)}

//{create dendA1_0010111101100001011011}
{dendA1_001011110110000101101 connect dendA1_0010111101100001011011(0), 1}
{access dendA1_0010111101100001011011}
{nseg = 3}
{pt3dclear()}
{pt3dadd(44.56, 204.55, 0.88, 0.30)}
{pt3dadd(46.59, 205.88, -0.24, 0.30)}
{pt3dadd(47.88, 206.21, -0.24, 0.30)}
{pt3dadd(49.36, 207.54, -1.24, 0.30)}

//{create dendA1_00101111011000010111}
{dendA1_0010111101100001011 connect dendA1_00101111011000010111(0), 1}
{access dendA1_00101111011000010111}
{nseg = 6}
{pt3dclear()}
{pt3dadd(49.84, 195.08, 1.20, 0.60)}
{pt3dadd(51.02, 196.91, 1.16, 0.60)}
{pt3dadd(51.21, 198.40, 1.36, 0.60)}
{pt3dadd(50.84, 199.57, 1.36, 0.60)}
{pt3dadd(51.57, 200.89, 1.72, 0.60)}
{pt3dadd(50.10, 201.56, 2.44, 0.60)}
{pt3dadd(48.07, 201.72, 3.00, 0.60)}
{pt3dadd(47.52, 202.89, 2.32, 0.60)}
{pt3dadd(46.78, 204.71, 2.56, 0.60)}
{pt3dadd(47.33, 207.21, 1.48, 0.60)}
{pt3dadd(47.70, 208.87, 1.48, 0.60)}
{pt3dadd(48.62, 210.03, 1.84, 0.60)}
{pt3dadd(50.28, 211.03, 1.84, 0.60)}

//{create dendA1_00101111011000011}
{dendA1_0010111101100001 connect dendA1_00101111011000011(0), 1}
{access dendA1_00101111011000011}
{nseg = 4}
{pt3dclear()}
{pt3dadd(57.59, 188.27, -0.08, 0.60)}
{pt3dadd(57.48, 190.93, -0.04, 0.60)}
{pt3dadd(57.85, 192.59, -0.04, 0.60)}
{pt3dadd(58.95, 193.75, 0.88, 0.60)}
{pt3dadd(61.35, 193.75, 0.20, 0.60)}
{pt3dadd(63.38, 193.59, -0.48, 0.60)}
{pt3dadd(65.23, 192.75, -1.84, 0.30)}

//{create dendA1_001011110110001}
{dendA1_00101111011000 connect dendA1_001011110110001(0), 1}
{access dendA1_001011110110001}
{nseg = 3}
{pt3dclear()}
{pt3dadd(67.92, 188.94, -0.68, 0.60)}
{pt3dadd(68.73, 190.43, -2.52, 0.60)}
{pt3dadd(68.73, 191.59, -2.52, 0.60)}
{pt3dadd(68.18, 193.09, -2.68, 0.60)}
{pt3dadd(67.07, 193.92, -1.36, 0.60)}
{pt3dadd(65.97, 194.58, -1.36, 1.20)}
{pt3dadd(65.23, 195.25, -0.08, 1.80)}

//{create dendA1_0010111101100010}
{dendA1_001011110110001 connect dendA1_0010111101100010(0), 1}
{access dendA1_0010111101100010}
{nseg = 1}
{pt3dclear()}
{pt3dadd(65.23, 195.25, -0.08, 1.80)}
{pt3dadd(64.49, 195.91, 1.52, 1.80)}

//{create dendA1_00101111011000100}
{dendA1_0010111101100010 connect dendA1_00101111011000100(0), 1}
{access dendA1_00101111011000100}
{nseg = 1}
{pt3dclear()}
{pt3dadd(64.49, 195.91, 1.52, 1.20)}
{pt3dadd(63.20, 196.08, 1.92, 1.20)}
{pt3dadd(61.91, 196.58, 1.32, 1.20)}

//{create dendA1_001011110110001000}
{dendA1_00101111011000100 connect dendA1_001011110110001000(0), 1}
{access dendA1_001011110110001000}
{nseg = 5}
{pt3dclear()}
{pt3dadd(61.91, 196.58, 1.32, 1.20)}
{pt3dadd(60.43, 195.74, 0.84, 1.20)}
{pt3dadd(58.22, 196.24, 0.84, 1.20)}
{pt3dadd(56.93, 197.57, 0.64, 1.20)}
{pt3dadd(56.56, 199.07, 0.64, 1.20)}
{pt3dadd(56.56, 201.56, 1.52, 1.20)}
{pt3dadd(56.37, 203.88, 0.72, 0.60)}
{pt3dadd(55.45, 206.54, 0.72, 0.60)}
{pt3dadd(54.16, 208.04, 0.60, 1.20)}
{pt3dadd(51.94, 208.37, 1.20, 0.60)}
{pt3dadd(49.36, 208.70, 0.72, 0.60)}

//{create dendA1_001011110110001001}
{dendA1_00101111011000100 connect dendA1_001011110110001001(0), 1}
{access dendA1_001011110110001001}
{nseg = 2}
{pt3dclear()}
{pt3dadd(61.91, 196.58, 1.32, 0.60)}
{pt3dadd(61.35, 198.40, 0.28, 0.60)}
{pt3dadd(60.62, 200.56, 0.44, 0.60)}
{pt3dadd(60.06, 201.56, 2.60, 0.60)}

//{create dendA1_0010111101100010010}
{dendA1_001011110110001001 connect dendA1_0010111101100010010(0), 1}
{access dendA1_0010111101100010010}
{nseg = 1}
{pt3dclear()}
{pt3dadd(60.06, 201.56, 2.60, 0.30)}
{pt3dadd(57.29, 200.89, 2.60, 0.30)}

//{create dendA1_0010111101100010011}
{dendA1_001011110110001001 connect dendA1_0010111101100010011(0), 1}
{access dendA1_0010111101100010011}
{nseg = 1}
{pt3dclear()}
{pt3dadd(60.06, 201.56, 2.60, 0.60)}
{pt3dadd(60.06, 203.22, 3.00, 0.60)}

//{create dendA1_00101111011000101}
{dendA1_0010111101100010 connect dendA1_00101111011000101(0), 1}
{access dendA1_00101111011000101}
{nseg = 4}
{pt3dclear()}
{pt3dadd(64.49, 195.91, 1.52, 1.20)}
{pt3dadd(65.23, 197.74, 1.96, 1.20)}
{pt3dadd(65.23, 199.23, 1.96, 1.20)}
{pt3dadd(63.94, 201.23, 3.36, 0.60)}
{pt3dadd(63.75, 202.72, 2.40, 0.60)}
{pt3dadd(63.75, 204.22, 2.52, 1.20)}
{pt3dadd(63.38, 205.55, 2.52, 1.80)}
{pt3dadd(62.46, 206.21, 2.60, 2.10)}
{pt3dadd(60.80, 206.54, 2.56, 1.80)}
{pt3dadd(58.77, 206.71, 2.12, 1.20)}
{pt3dadd(57.66, 207.21, 2.08, 0.60)}
{pt3dadd(55.82, 206.71, 2.08, 0.60)}
{pt3dadd(54.53, 206.04, 2.08, 0.60)}

//{create dendA1_0010111101100011}
{dendA1_001011110110001 connect dendA1_0010111101100011(0), 1}
{access dendA1_0010111101100011}
{nseg = 2}
{pt3dclear()}
{pt3dadd(65.23, 195.25, -0.08, 0.30)}
{pt3dadd(66.70, 196.08, -0.64, 0.30)}
{pt3dadd(68.18, 196.24, -0.64, 0.30)}
{pt3dadd(69.47, 195.58, -0.64, 0.60)}

//{create dendA1_00101111011001}
{dendA1_0010111101100 connect dendA1_00101111011001(0), 1}
{access dendA1_00101111011001}
{nseg = 3}
{pt3dclear()}
{pt3dadd(69.03, 187.94, -0.08, 2.10)}
{pt3dadd(70.39, 189.27, 0.48, 2.10)}
{pt3dadd(72.24, 190.26, -1.52, 1.80)}
{pt3dadd(72.61, 192.26, -3.40, 1.80)}
{pt3dadd(72.61, 193.92, -3.12, 1.20)}
{pt3dadd(71.87, 195.58, -3.44, 1.20)}
{pt3dadd(71.87, 197.07, -1.44, 1.20)}
{pt3dadd(71.69, 198.40, 0.12, 1.80)}

//{create dendA1_001011110110010}
{dendA1_00101111011001 connect dendA1_001011110110010(0), 1}
{access dendA1_001011110110010}
{nseg = 1}
{pt3dclear()}
{pt3dadd(71.69, 198.40, 0.12, 1.20)}
{pt3dadd(70.39, 199.23, 1.24, 1.20)}
{pt3dadd(70.21, 200.73, 1.20, 1.20)}

//{create dendA1_0010111101100100}
{dendA1_001011110110010 connect dendA1_0010111101100100(0), 1}
{access dendA1_0010111101100100}
{nseg = 4}
{pt3dclear()}
{pt3dadd(70.21, 200.73, 1.20, 0.60)}
{pt3dadd(68.18, 201.56, 3.32, 0.60)}
{pt3dadd(67.26, 202.56, 3.32, 0.60)}
{pt3dadd(67.07, 204.55, 3.32, 0.60)}
{pt3dadd(67.44, 205.88, 3.76, 0.60)}
{pt3dadd(68.00, 207.04, 3.76, 0.60)}
{pt3dadd(67.63, 208.20, 3.76, 0.60)}
{pt3dadd(68.92, 208.04, 3.76, 0.60)}
{pt3dadd(70.39, 207.70, 4.08, 0.60)}

//{create dendA1_0010111101100101}
{dendA1_001011110110010 connect dendA1_0010111101100101(0), 1}
{access dendA1_0010111101100101}
{nseg = 4}
{pt3dclear()}
{pt3dadd(70.21, 200.73, 1.20, 1.20)}
{pt3dadd(70.02, 202.06, 1.56, 1.20)}
{pt3dadd(70.39, 203.39, 1.32, 1.20)}
{pt3dadd(71.32, 205.38, 1.12, 1.20)}
{pt3dadd(72.42, 207.37, 0.44, 1.20)}
{pt3dadd(73.53, 209.53, 1.16, 1.20)}
{pt3dadd(74.45, 211.69, 1.40, 0.60)}
{pt3dadd(74.45, 213.19, 1.08, 0.60)}
{pt3dadd(73.90, 215.01, 1.48, 1.20)}
{pt3dadd(73.90, 216.51, 1.64, 1.20)}

//{create dendA1_00101111011001010}
{dendA1_0010111101100101 connect dendA1_00101111011001010(0), 1}
{access dendA1_00101111011001010}
{nseg = 4}
{pt3dclear()}
{pt3dadd(73.90, 216.51, 1.64, 0.60)}
{pt3dadd(71.50, 217.51, 2.20, 0.60)}
{pt3dadd(68.73, 218.50, 1.08, 0.60)}
{pt3dadd(65.60, 219.67, 0.04, 0.60)}
{pt3dadd(63.38, 219.50, -0.60, 0.60)}
{pt3dadd(61.17, 219.67, -1.40, 0.60)}
{pt3dadd(59.51, 219.17, -2.28, 1.20)}

//{create dendA1_001011110110010100}
{dendA1_00101111011001010 connect dendA1_001011110110010100(0), 1}
{access dendA1_001011110110010100}
{nseg = 2}
{pt3dclear()}
{pt3dadd(59.51, 219.17, -2.28, 1.80)}
{pt3dadd(59.14, 218.00, -1.60, 1.80)}
{pt3dadd(58.22, 216.84, -0.88, 0.30)}
{pt3dadd(57.66, 215.84, -0.88, 0.60)}
{pt3dadd(56.56, 214.68, -0.28, 1.20)}
{pt3dadd(55.82, 214.18, -0.28, 1.80)}

//{create dendA1_001011110110010101}
{dendA1_00101111011001010 connect dendA1_001011110110010101(0), 1}
{access dendA1_001011110110010101}
{nseg = 2}
{pt3dclear()}
{pt3dadd(59.51, 219.17, -2.28, 1.80)}
{pt3dadd(58.03, 219.50, -2.84, 1.80)}
{pt3dadd(56.56, 220.66, -2.84, 1.20)}
{pt3dadd(56.56, 222.32, -2.84, 1.20)}
{pt3dadd(56.74, 223.98, -2.84, 0.60)}
{pt3dadd(57.29, 224.65, -2.84, 0.60)}

//{create dendA1_00101111011001011}
{dendA1_0010111101100101 connect dendA1_00101111011001011(0), 1}
{access dendA1_00101111011001011}
{nseg = 2}
{pt3dclear()}
{pt3dadd(73.90, 216.51, 1.64, 1.80)}
{pt3dadd(74.45, 218.34, 1.40, 1.80)}
{pt3dadd(74.82, 220.66, 1.08, 1.80)}
{pt3dadd(75.93, 222.82, 1.04, 1.20)}
{pt3dadd(75.74, 224.81, 0.68, 1.80)}
{pt3dadd(76.30, 226.31, -0.16, 2.10)}

//{create dendA1_001011110110010110}
{dendA1_00101111011001011 connect dendA1_001011110110010110(0), 1}
{access dendA1_001011110110010110}
{nseg = 2}
{pt3dclear()}
{pt3dadd(76.30, 226.31, -0.16, 1.80)}
{pt3dadd(74.82, 227.14, -0.16, 1.80)}
{pt3dadd(73.71, 228.30, -2.44, 1.80)}
{pt3dadd(72.98, 229.80, -2.84, 1.80)}
{pt3dadd(72.42, 231.29, -4.08, 1.80)}

//{create dendA1_001011110110010111}
{dendA1_00101111011001011 connect dendA1_001011110110010111(0), 1}
{access dendA1_001011110110010111}
{nseg = 1}
{pt3dclear()}
{pt3dadd(76.30, 226.31, -0.16, 1.80)}
{pt3dadd(78.51, 227.14, -0.28, 1.80)}
{pt3dadd(79.62, 228.30, 0.20, 1.20)}

//{create dendA1_001011110110011}
{dendA1_00101111011001 connect dendA1_001011110110011(0), 1}
{access dendA1_001011110110011}
{nseg = 1}
{pt3dclear()}
{pt3dadd(71.69, 198.40, 0.12, 1.80)}
{pt3dadd(72.79, 199.23, -0.84, 1.80)}
{pt3dadd(73.71, 200.40, -0.32, 1.80)}

//{create dendA1_0010111101100110}
{dendA1_001011110110011 connect dendA1_0010111101100110(0), 1}
{access dendA1_0010111101100110}
{nseg = 2}
{pt3dclear()}
{pt3dadd(73.71, 200.40, -0.32, 0.60)}
{pt3dadd(72.98, 201.56, 1.76, 0.60)}
{pt3dadd(73.35, 202.89, 1.56, 0.60)}
{pt3dadd(73.53, 204.05, 2.08, 0.60)}

//{create dendA1_0010111101100111}
{dendA1_001011110110011 connect dendA1_0010111101100111(0), 1}
{access dendA1_0010111101100111}
{nseg = 2}
{pt3dclear()}
{pt3dadd(73.71, 200.40, -0.32, 1.20)}
{pt3dadd(74.82, 202.56, -0.84, 1.20)}
{pt3dadd(76.30, 204.05, -0.76, 1.20)}
{pt3dadd(77.22, 204.88, 0.16, 1.20)}

//{create dendA1_00101111011001110}
{dendA1_0010111101100111 connect dendA1_00101111011001110(0), 1}
{access dendA1_00101111011001110}
{nseg = 1}
{pt3dclear()}
{pt3dadd(77.22, 204.88, 0.16, 1.20)}
{pt3dadd(77.59, 206.71, 0.92, 1.20)}
{pt3dadd(78.33, 207.70, 2.04, 1.20)}
{pt3dadd(78.70, 209.03, 1.52, 1.20)}

//{create dendA1_001011110110011100}
{dendA1_00101111011001110 connect dendA1_001011110110011100(0), 1}
{access dendA1_001011110110011100}
{nseg = 1}
{pt3dclear()}
{pt3dadd(78.70, 209.03, 1.52, 1.80)}
{pt3dadd(78.51, 210.53, 2.04, 1.80)}

//{create dendA1_0010111101100111000}
{dendA1_001011110110011100 connect dendA1_0010111101100111000(0), 1}
{access dendA1_0010111101100111000}
{nseg = 5}
{pt3dclear()}
{pt3dadd(78.51, 210.53, 2.04, 1.20)}
{pt3dadd(76.30, 210.70, 3.28, 1.20)}
{pt3dadd(74.27, 210.36, 3.28, 1.20)}
{pt3dadd(72.24, 211.36, 3.28, 1.20)}
{pt3dadd(70.76, 211.03, 2.12, 1.20)}
{pt3dadd(69.29, 211.86, 3.20, 1.20)}
{pt3dadd(67.26, 212.02, 3.20, 1.20)}
{pt3dadd(65.23, 211.69, 2.52, 1.20)}
{pt3dadd(62.83, 210.53, 2.52, 1.20)}
{pt3dadd(61.17, 210.70, 2.12, 1.20)}
{pt3dadd(59.32, 210.36, 2.12, 0.60)}
{pt3dadd(58.22, 211.69, 2.12, 0.60)}
{pt3dadd(57.48, 212.69, 2.00, 0.60)}

//{create dendA1_00101111011001110000}
{dendA1_0010111101100111000 connect dendA1_00101111011001110000(0), 1}
{access dendA1_00101111011001110000}
{nseg = 1}
{pt3dclear()}
{pt3dadd(57.48, 212.69, 2.00, 0.60)}
{pt3dadd(55.63, 212.69, 2.08, 0.60)}
{pt3dadd(54.34, 213.52, 2.08, 0.60)}

//{create dendA1_00101111011001110001}
{dendA1_0010111101100111000 connect dendA1_00101111011001110001(0), 1}
{access dendA1_00101111011001110001}
{nseg = 2}
{pt3dclear()}
{pt3dadd(57.48, 212.69, 2.00, 0.60)}
{pt3dadd(58.22, 214.35, 2.52, 0.60)}
{pt3dadd(59.32, 215.35, 2.52, 0.60)}
{pt3dadd(60.43, 217.67, 2.52, 0.60)}

//{create dendA1_0010111101100111001}
{dendA1_001011110110011100 connect dendA1_0010111101100111001(0), 1}
{access dendA1_0010111101100111001}
{nseg = 3}
{pt3dclear()}
{pt3dadd(78.51, 210.53, 2.04, 1.20)}
{pt3dadd(77.96, 213.19, 2.40, 1.20)}
{pt3dadd(78.33, 215.35, 2.76, 1.20)}
{pt3dadd(78.33, 216.68, 2.76, 0.60)}
{pt3dadd(78.88, 218.17, 2.64, 0.60)}
{pt3dadd(79.62, 219.67, 1.84, 1.20)}
{pt3dadd(80.91, 221.33, 1.92, 1.20)}
{pt3dadd(82.76, 223.15, 1.92, 1.20)}

//{create dendA1_001011110110011101}
{dendA1_00101111011001110 connect dendA1_001011110110011101(0), 1}
{access dendA1_001011110110011101}
{nseg = 1}
{pt3dclear()}
{pt3dadd(78.70, 209.03, 1.52, 1.20)}
{pt3dadd(80.36, 212.02, 1.68, 1.20)}
{pt3dadd(80.54, 212.52, 1.76, 1.20)}

//{create dendA1_0010111101100111010}
{dendA1_001011110110011101 connect dendA1_0010111101100111010(0), 1}
{access dendA1_0010111101100111010}
{nseg = 4}
{pt3dclear()}
{pt3dadd(80.54, 212.52, 1.76, 1.20)}
{pt3dadd(81.65, 214.68, 2.16, 1.20)}
{pt3dadd(82.94, 216.68, 2.80, 1.20)}
{pt3dadd(83.68, 219.00, 2.80, 1.80)}
{pt3dadd(82.02, 220.66, 2.24, 1.20)}
{pt3dadd(80.54, 222.82, 1.60, 2.10)}
{pt3dadd(79.62, 224.32, 1.48, 1.20)}
{pt3dadd(79.25, 225.81, -0.04, 1.20)}
{pt3dadd(79.99, 228.30, -0.28, 1.20)}

//{create dendA1_0010111101100111011}
{dendA1_001011110110011101 connect dendA1_0010111101100111011(0), 1}
{access dendA1_0010111101100111011}
{nseg = 2}
{pt3dclear()}
{pt3dadd(80.54, 212.52, 1.76, 0.30)}
{pt3dadd(82.39, 212.69, 1.84, 0.30)}
{pt3dadd(83.86, 213.35, 1.84, 0.30)}

//{create dendA1_00101111011001111}
{dendA1_0010111101100111 connect dendA1_00101111011001111(0), 1}
{access dendA1_00101111011001111}
{nseg = 1}
{pt3dclear()}
{pt3dadd(77.22, 204.88, 0.16, 0.60)}
{pt3dadd(79.25, 205.21, -1.16, 0.60)}
{pt3dadd(80.54, 206.21, -1.12, 0.60)}

//{create dendA1_001011110110011110}
{dendA1_00101111011001111 connect dendA1_001011110110011110(0), 1}
{access dendA1_001011110110011110}
{nseg = 2}
{pt3dclear()}
{pt3dadd(80.54, 206.21, -1.12, 0.60)}
{pt3dadd(81.83, 207.54, -0.20, 0.60)}
{pt3dadd(82.94, 208.04, -0.20, 0.60)}
{pt3dadd(84.42, 208.37, -0.20, 0.60)}

//{create dendA1_0010111101100111100}
{dendA1_001011110110011110 connect dendA1_0010111101100111100(0), 1}
{access dendA1_0010111101100111100}
{nseg = 2}
{pt3dclear()}
{pt3dadd(84.42, 208.37, -0.20, 0.60)}
{pt3dadd(85.34, 210.53, -0.20, 0.60)}
{pt3dadd(85.89, 211.69, -0.20, 0.60)}
{pt3dadd(85.89, 213.52, 1.68, 0.60)}
{pt3dadd(85.89, 215.01, 1.76, 1.20)}
{pt3dadd(86.26, 216.51, 1.88, 1.20)}
{pt3dadd(86.45, 217.34, 1.32, 1.80)}

//{create dendA1_00101111011001111000}
{dendA1_0010111101100111100 connect dendA1_00101111011001111000(0), 1}
{access dendA1_00101111011001111000}
{nseg = 4}
{pt3dclear()}
{pt3dadd(86.45, 217.34, 1.32, 0.60)}
{pt3dadd(85.71, 219.17, 0.04, 0.60)}
{pt3dadd(84.78, 221.33, 0.04, 0.60)}
{pt3dadd(84.97, 223.49, -1.76, 0.60)}
{pt3dadd(85.89, 224.81, -1.88, 0.60)}
{pt3dadd(87.74, 224.81, -2.68, 0.60)}
{pt3dadd(89.77, 223.98, -2.64, 0.60)}

//{create dendA1_00101111011001111001}
{dendA1_0010111101100111100 connect dendA1_00101111011001111001(0), 1}
{access dendA1_00101111011001111001}
{nseg = 3}
{pt3dclear()}
{pt3dadd(86.45, 217.34, 1.32, 0.60)}
{pt3dadd(88.11, 217.51, 1.96, 0.60)}
{pt3dadd(89.21, 217.67, 1.96, 0.60)}
{pt3dadd(90.50, 216.84, 1.96, 0.60)}
{pt3dadd(90.32, 214.85, 3.08, 0.60)}
{pt3dadd(91.06, 212.52, 3.08, 0.60)}

//{create dendA1_0010111101100111101}
{dendA1_001011110110011110 connect dendA1_0010111101100111101(0), 1}
{access dendA1_0010111101100111101}
{nseg = 1}
{pt3dclear()}
{pt3dadd(84.42, 208.37, -0.20, 1.20)}
{pt3dadd(87.00, 208.37, 0.92, 1.20)}

//{create dendA1_00101111011001111010}
{dendA1_0010111101100111101 connect dendA1_00101111011001111010(0), 1}
{access dendA1_00101111011001111010}
{nseg = 2}
{pt3dclear()}
{pt3dadd(87.00, 208.37, 0.92, 0.60)}
{pt3dadd(88.66, 210.03, 0.80, 0.60)}
{pt3dadd(89.58, 211.53, 1.64, 0.60)}
{pt3dadd(90.50, 213.19, 1.64, 0.60)}

//{create dendA1_00101111011001111011}
{dendA1_0010111101100111101 connect dendA1_00101111011001111011(0), 1}
{access dendA1_00101111011001111011}
{nseg = 5}
{pt3dclear()}
{pt3dadd(87.00, 208.37, 0.92, 0.60)}
{pt3dadd(89.03, 207.54, -0.76, 0.60)}
{pt3dadd(89.40, 206.04, -0.76, 0.60)}
{pt3dadd(88.84, 204.38, -0.76, 0.60)}
{pt3dadd(87.37, 202.39, -1.84, 0.60)}
{pt3dadd(85.15, 200.73, -2.68, 0.30)}
{pt3dadd(83.68, 199.23, -2.68, 0.30)}
{pt3dadd(81.83, 197.90, -2.68, 0.30)}

//{create dendA1_001011110110011111}
{dendA1_00101111011001111 connect dendA1_001011110110011111(0), 1}
{access dendA1_001011110110011111}
{nseg = 2}
{pt3dclear()}
{pt3dadd(80.54, 206.21, -1.12, 1.20)}
{pt3dadd(82.94, 204.22, -1.00, 1.20)}
{pt3dadd(84.78, 203.55, -0.40, 1.20)}
{pt3dadd(87.18, 203.22, 1.60, 1.20)}

//{create dendA1_0010111101100111110}
{dendA1_001011110110011111 connect dendA1_0010111101100111110(0), 1}
{access dendA1_0010111101100111110}
{nseg = 2}
{pt3dclear()}
{pt3dadd(87.18, 203.22, 1.60, 0.60)}
{pt3dadd(90.14, 203.55, 2.76, 0.60)}
{pt3dadd(92.35, 202.89, 3.40, 1.20)}

//{create dendA1_00101111011001111100}
{dendA1_0010111101100111110 connect dendA1_00101111011001111100(0), 1}
{access dendA1_00101111011001111100}
{nseg = 2}
{pt3dclear()}
{pt3dadd(92.35, 202.89, 3.40, 0.60)}
{pt3dadd(94.19, 203.72, 4.04, 0.60)}
{pt3dadd(96.22, 205.38, 4.04, 0.60)}
{pt3dadd(98.07, 206.04, 4.72, 0.60)}

//{create dendA1_00101111011001111101}
{dendA1_0010111101100111110 connect dendA1_00101111011001111101(0), 1}
{access dendA1_00101111011001111101}
{nseg = 1}
{pt3dclear()}
{pt3dadd(92.35, 202.89, 3.40, 1.80)}
{pt3dadd(93.83, 201.06, 4.52, 1.80)}
{pt3dadd(94.75, 200.23, 4.52, 1.80)}

//{create dendA1_001011110110011111010}
{dendA1_00101111011001111101 connect dendA1_001011110110011111010(0), 1}
{access dendA1_001011110110011111010}
{nseg = 1}
{pt3dclear()}
{pt3dadd(94.75, 200.23, 4.52, 0.60)}
{pt3dadd(96.78, 200.56, 4.92, 0.60)}

//{create dendA1_001011110110011111011}
{dendA1_00101111011001111101 connect dendA1_001011110110011111011(0), 1}
{access dendA1_001011110110011111011}
{nseg = 2}
{pt3dclear()}
{pt3dadd(94.75, 200.23, 4.52, 0.60)}
{pt3dadd(95.12, 198.07, 5.16, 0.60)}
{pt3dadd(93.83, 196.58, 5.16, 0.60)}

//{create dendA1_0010111101100111111}
{dendA1_001011110110011111 connect dendA1_0010111101100111111(0), 1}
{access dendA1_0010111101100111111}
{nseg = 4}
{pt3dclear()}
{pt3dadd(87.18, 203.22, 1.60, 0.60)}
{pt3dadd(86.08, 200.23, 2.00, 0.60)}
{pt3dadd(84.42, 197.90, 3.44, 0.60)}
{pt3dadd(83.12, 196.24, 3.44, 0.60)}
{pt3dadd(82.57, 194.58, 3.40, 1.20)}
{pt3dadd(81.83, 193.25, 3.96, 1.20)}
{pt3dadd(81.28, 191.59, 4.56, 0.60)}
{pt3dadd(81.83, 190.60, 4.56, 0.60)}

//{create dendA1_0010111101101}
{dendA1_001011110110 connect dendA1_0010111101101(0), 1}
{access dendA1_0010111101101}
{nseg = 1}
{pt3dclear()}
{pt3dadd(65.22, 167.17, 2.76, 3.00)}
{pt3dadd(66.03, 167.30, 2.60, 3.00)}

//{create dendA1_00101111011010}
{dendA1_0010111101101 connect dendA1_00101111011010(0), 1}
{access dendA1_00101111011010}
{nseg = 1}
{pt3dclear()}
{pt3dadd(66.03, 167.30, 2.60, 3.00)}
{pt3dadd(66.77, 167.47, 3.00, 3.00)}

//{create dendA1_001011110110100}
{dendA1_00101111011010 connect dendA1_001011110110100(0), 1}
{access dendA1_001011110110100}
{nseg = 1}
{pt3dclear()}
{pt3dadd(66.77, 167.47, 3.00, 3.00)}
{pt3dadd(67.32, 167.47, 2.04, 3.00)}

//{create dendA1_0010111101101000}
{dendA1_001011110110100 connect dendA1_0010111101101000(0), 1}
{access dendA1_0010111101101000}
{nseg = 1}
{pt3dclear()}
{pt3dadd(67.32, 167.47, 2.04, 1.80)}
{pt3dadd(68.43, 169.30, 1.72, 1.80)}

//{create dendA1_00101111011010000}
{dendA1_0010111101101000 connect dendA1_00101111011010000(0), 1}
{access dendA1_00101111011010000}
{nseg = 1}
{pt3dclear()}
{pt3dadd(68.43, 169.30, 1.72, 0.60)}
{pt3dadd(67.69, 169.96, 0.76, 0.60)}

//{create dendA1_001011110110100000}
{dendA1_00101111011010000 connect dendA1_001011110110100000(0), 1}
{access dendA1_001011110110100000}
{nseg = 1}
{pt3dclear()}
{pt3dadd(67.69, 169.96, 0.76, 0.60)}
{pt3dadd(65.11, 168.13, 0.40, 0.60)}

//{create dendA1_001011110110100001}
{dendA1_00101111011010000 connect dendA1_001011110110100001(0), 1}
{access dendA1_001011110110100001}
{nseg = 2}
{pt3dclear()}
{pt3dadd(67.69, 169.96, 0.76, 0.60)}
{pt3dadd(68.80, 171.62, 0.44, 0.60)}
{pt3dadd(69.17, 172.95, 0.44, 0.60)}
{pt3dadd(70.27, 173.45, 0.44, 0.30)}
{pt3dadd(71.01, 175.11, -0.52, 0.30)}

//{create dendA1_00101111011010001}
{dendA1_0010111101101000 connect dendA1_00101111011010001(0), 1}
{access dendA1_00101111011010001}
{nseg = 2}
{pt3dclear()}
{pt3dadd(68.43, 169.30, 1.72, 1.20)}
{pt3dadd(70.83, 170.46, 0.80, 1.20)}
{pt3dadd(73.23, 172.29, 0.40, 1.20)}
{pt3dadd(75.07, 174.45, -0.12, 1.20)}

//{create dendA1_001011110110100010}
{dendA1_00101111011010001 connect dendA1_001011110110100010(0), 1}
{access dendA1_001011110110100010}
{nseg = 2}
{pt3dclear()}
{pt3dadd(75.07, 174.45, -0.12, 1.20)}
{pt3dadd(75.26, 176.44, 0.92, 1.20)}
{pt3dadd(75.07, 177.77, 0.92, 2.10)}
{pt3dadd(74.70, 179.10, 1.32, 3.00)}
{pt3dadd(74.33, 181.09, 2.52, 1.80)}

//{create dendA1_0010111101101000100}
{dendA1_001011110110100010 connect dendA1_0010111101101000100(0), 1}
{access dendA1_0010111101101000100}
{nseg = 1}
{pt3dclear()}
{pt3dadd(74.33, 181.09, 2.52, 0.30)}
{pt3dadd(71.93, 182.42, 2.52, 0.30)}

//{create dendA1_0010111101101000101}
{dendA1_001011110110100010 connect dendA1_0010111101101000101(0), 1}
{access dendA1_0010111101101000101}
{nseg = 3}
{pt3dclear()}
{pt3dadd(74.33, 181.09, 2.52, 1.80)}
{pt3dadd(76.18, 182.75, 3.56, 1.80)}
{pt3dadd(77.47, 184.75, 3.72, 1.80)}
{pt3dadd(77.65, 186.41, 3.40, 1.80)}
{pt3dadd(77.65, 188.57, 4.20, 1.80)}
{pt3dadd(76.55, 190.23, 3.52, 1.80)}
{pt3dadd(76.55, 191.72, 3.12, 1.80)}
{pt3dadd(76.18, 193.22, 1.12, 1.20)}

//{create dendA1_00101111011010001010}
{dendA1_0010111101101000101 connect dendA1_00101111011010001010(0), 1}
{access dendA1_00101111011010001010}
{nseg = 3}
{pt3dclear()}
{pt3dadd(76.18, 193.22, 1.12, 0.60)}
{pt3dadd(75.81, 194.88, -0.96, 0.60)}
{pt3dadd(75.07, 196.54, -2.64, 0.60)}
{pt3dadd(74.33, 197.54, -2.40, 0.60)}
{pt3dadd(73.23, 199.03, -2.40, 0.30)}

//{create dendA1_00101111011010001011}
{dendA1_0010111101101000101 connect dendA1_00101111011010001011(0), 1}
{access dendA1_00101111011010001011}
{nseg = 5}
{pt3dclear()}
{pt3dadd(76.18, 193.22, 1.12, 0.60)}
{pt3dadd(77.47, 195.21, 1.40, 0.60)}
{pt3dadd(78.95, 197.04, 1.60, 0.60)}
{pt3dadd(80.05, 198.70, 0.32, 0.60)}
{pt3dadd(80.24, 200.86, 0.08, 0.60)}
{pt3dadd(80.42, 203.02, -0.08, 0.60)}
{pt3dadd(81.34, 204.51, 1.52, 0.60)}
{pt3dadd(83.00, 205.84, 1.52, 0.30)}
{pt3dadd(85.03, 206.51, 1.12, 0.30)}

//{create dendA1_001011110110100011}
{dendA1_00101111011010001 connect dendA1_001011110110100011(0), 1}
{access dendA1_001011110110100011}
{nseg = 2}
{pt3dclear()}
{pt3dadd(75.07, 174.45, -0.12, 1.20)}
{pt3dadd(77.47, 175.94, 1.04, 1.20)}
{pt3dadd(79.50, 178.27, 1.32, 1.20)}
{pt3dadd(81.34, 179.60, 1.96, 1.20)}

//{create dendA1_0010111101101000110}
{dendA1_001011110110100011 connect dendA1_0010111101101000110(0), 1}
{access dendA1_0010111101101000110}
{nseg = 1}
{pt3dclear()}
{pt3dadd(81.34, 179.60, 1.96, 1.20)}
{pt3dadd(81.53, 181.92, 2.20, 1.20)}
{pt3dadd(81.90, 183.42, 2.20, 1.20)}

//{create dendA1_00101111011010001100}
{dendA1_0010111101101000110 connect dendA1_00101111011010001100(0), 1}
{access dendA1_00101111011010001100}
{nseg = 1}
{pt3dclear()}
{pt3dadd(81.90, 183.42, 2.20, 0.60)}
{pt3dadd(80.97, 184.91, 1.48, 0.60)}
{pt3dadd(80.42, 185.74, 1.48, 0.60)}

//{create dendA1_00101111011010001101}
{dendA1_0010111101101000110 connect dendA1_00101111011010001101(0), 1}
{access dendA1_00101111011010001101}
{nseg = 2}
{pt3dclear()}
{pt3dadd(81.90, 183.42, 2.20, 1.20)}
{pt3dadd(83.74, 185.08, 1.92, 1.20)}
{pt3dadd(84.85, 187.07, 3.36, 1.20)}
{pt3dadd(87.25, 188.40, 2.84, 1.20)}
{pt3dadd(88.91, 189.23, 2.68, 1.80)}

//{create dendA1_001011110110100011010}
{dendA1_00101111011010001101 connect dendA1_001011110110100011010(0), 1}
{access dendA1_001011110110100011010}
{nseg = 1}
{pt3dclear()}
{pt3dadd(88.91, 189.23, 2.68, 1.80)}
{pt3dadd(89.65, 190.89, 2.60, 1.80)}

//{create dendA1_0010111101101000110100}
{dendA1_001011110110100011010 connect dendA1_0010111101101000110100(0), 1}
{access dendA1_0010111101101000110100}
{nseg = 3}
{pt3dclear()}
{pt3dadd(89.65, 190.89, 2.60, 1.20)}
{pt3dadd(89.65, 192.55, 3.76, 1.20)}
{pt3dadd(89.28, 194.55, 4.24, 1.20)}
{pt3dadd(89.09, 196.71, 3.04, 1.20)}
{pt3dadd(88.91, 198.70, 3.12, 0.60)}
{pt3dadd(88.91, 200.36, 2.56, 0.60)}
{pt3dadd(88.35, 201.19, 2.56, 0.60)}

//{create dendA1_0010111101101000110101}
{dendA1_001011110110100011010 connect dendA1_0010111101101000110101(0), 1}
{access dendA1_0010111101101000110101}
{nseg = 2}
{pt3dclear()}
{pt3dadd(89.65, 190.89, 2.60, 0.60)}
{pt3dadd(91.86, 190.39, 2.24, 0.60)}
{pt3dadd(93.15, 191.22, 2.24, 0.60)}
{pt3dadd(93.71, 192.22, 2.24, 0.60)}

//{create dendA1_001011110110100011011}
{dendA1_00101111011010001101 connect dendA1_001011110110100011011(0), 1}
{access dendA1_001011110110100011011}
{nseg = 2}
{pt3dclear()}
{pt3dadd(88.91, 189.23, 2.68, 1.20)}
{pt3dadd(89.28, 186.91, 2.48, 1.20)}
{pt3dadd(89.28, 184.58, 2.60, 1.20)}
{pt3dadd(88.91, 183.25, 2.48, 1.20)}

//{create dendA1_0010111101101000111}
{dendA1_001011110110100011 connect dendA1_0010111101101000111(0), 1}
{access dendA1_0010111101101000111}
{nseg = 4}
{pt3dclear()}
{pt3dadd(81.34, 179.60, 1.96, 1.20)}
{pt3dadd(83.93, 179.60, 2.44, 1.20)}
{pt3dadd(87.06, 179.43, 3.04, 1.20)}
{pt3dadd(89.09, 179.60, 4.12, 1.20)}
{pt3dadd(91.12, 181.26, 4.44, 1.20)}
{pt3dadd(93.71, 182.42, 3.64, 1.20)}
{pt3dadd(95.55, 183.25, 4.48, 1.20)}
{pt3dadd(97.03, 184.75, 5.32, 1.20)}
{pt3dadd(97.95, 185.91, 5.32, 1.20)}
{pt3dadd(100.72, 187.07, 4.44, 1.20)}

//{create dendA1_00101111011010001110}
{dendA1_0010111101101000111 connect dendA1_00101111011010001110(0), 1}
{access dendA1_00101111011010001110}
{nseg = 2}
{pt3dclear()}
{pt3dadd(100.72, 187.07, 4.44, 1.80)}
{pt3dadd(100.90, 189.23, 4.04, 1.80)}
{pt3dadd(101.27, 190.89, 3.56, 1.80)}
{pt3dadd(100.90, 192.55, 3.56, 1.20)}
{pt3dadd(100.16, 193.88, 3.56, 0.60)}
{pt3dadd(99.06, 195.88, 3.96, 0.30)}

//{create dendA1_00101111011010001111}
{dendA1_0010111101101000111 connect dendA1_00101111011010001111(0), 1}
{access dendA1_00101111011010001111}
{nseg = 1}
{pt3dclear()}
{pt3dadd(100.72, 187.07, 4.44, 1.20)}
{pt3dadd(102.38, 186.24, 3.68, 1.20)}
{pt3dadd(103.48, 185.74, 3.04, 1.20)}

//{create dendA1_0010111101101001}
{dendA1_001011110110100 connect dendA1_0010111101101001(0), 1}
{access dendA1_0010111101101001}
{nseg = 3}
{pt3dclear()}
{pt3dadd(67.32, 167.47, 2.04, 1.20)}
{pt3dadd(69.72, 165.98, 1.28, 1.20)}
{pt3dadd(70.83, 165.14, 1.28, 1.20)}
{pt3dadd(73.04, 165.81, 1.28, 1.20)}
{pt3dadd(75.07, 166.31, 2.08, 1.20)}
{pt3dadd(76.55, 166.31, 2.52, 1.20)}
{pt3dadd(78.02, 165.48, 4.84, 1.20)}

//{create dendA1_001011110110101}
{dendA1_00101111011010 connect dendA1_001011110110101(0), 1}
{access dendA1_001011110110101}
{nseg = 2}
{pt3dclear()}
{pt3dadd(66.77, 167.47, 3.00, 0.60)}
{pt3dadd(67.14, 165.48, 3.32, 0.60)}
{pt3dadd(66.95, 163.98, 3.32, 0.60)}
{pt3dadd(66.40, 162.65, 3.32, 0.60)}
{pt3dadd(65.85, 161.49, 3.32, 0.60)}

//{create dendA1_00101111011011}
{dendA1_0010111101101 connect dendA1_00101111011011(0), 1}
{access dendA1_00101111011011}
{nseg = 4}
{pt3dclear()}
{pt3dadd(66.03, 167.30, 2.60, 0.60)}
{pt3dadd(64.00, 164.81, 1.20, 0.60)}
{pt3dadd(62.71, 162.15, 1.20, 0.60)}
{pt3dadd(61.79, 160.49, 0.72, 0.60)}
{pt3dadd(60.68, 158.50, 1.32, 0.60)}
{pt3dadd(59.94, 156.67, 0.76, 0.60)}

//{create dendA1_001011110111}
{smth_A1_00101111011 connect dendA1_001011110111(0), 1}
{access dendA1_001011110111}
{nseg = 1}
{pt3dclear()}
{pt3dadd(63.00, 148.57, 3.52, 1.80)}
{pt3dadd(65.36, 149.69, 2.04, 1.80)}
{pt3dadd(66.84, 150.35, 2.24, 1.20)}
{pt3dadd(68.13, 151.01, 2.24, 1.20)}

//{create dendA1_0010111101110}
{dendA1_001011110111 connect dendA1_0010111101110(0), 1}
{access dendA1_0010111101110}
{nseg = 2}
{pt3dclear()}
{pt3dadd(68.13, 151.01, 2.24, 0.60)}
{pt3dadd(67.95, 153.34, 0.52, 0.60)}
{pt3dadd(67.95, 155.33, 0.52, 0.60)}
{pt3dadd(67.02, 157.66, 0.68, 0.60)}

//{create dendA1_00101111011100}
{dendA1_0010111101110 connect dendA1_00101111011100(0), 1}
{access dendA1_00101111011100}
{nseg = 2}
{pt3dclear()}
{pt3dadd(67.02, 157.66, 0.68, 0.60)}
{pt3dadd(66.29, 159.15, 2.16, 0.60)}
{pt3dadd(66.10, 161.15, 2.16, 0.60)}
{pt3dadd(66.29, 162.81, 2.16, 0.60)}

//{create dendA1_00101111011101}
{dendA1_0010111101110 connect dendA1_00101111011101(0), 1}
{access dendA1_00101111011101}
{nseg = 2}
{pt3dclear()}
{pt3dadd(67.02, 157.66, 0.68, 0.30)}
{pt3dadd(68.68, 159.49, 0.76, 0.30)}
{pt3dadd(70.16, 160.65, 0.76, 0.60)}
{pt3dadd(71.08, 162.31, -0.88, 0.60)}

//{create dendA1_0010111101111}
{dendA1_001011110111 connect dendA1_0010111101111(0), 1}
{access dendA1_0010111101111}
{nseg = 1}
{pt3dclear()}
{pt3dadd(68.13, 151.01, 2.24, 1.20)}
{pt3dadd(70.71, 152.18, 2.44, 1.20)}
{pt3dadd(72.93, 153.84, 2.60, 1.80)}

//{create dendA1_00101111011110}
{dendA1_0010111101111 connect dendA1_00101111011110(0), 1}
{access dendA1_00101111011110}
{nseg = 4}
{pt3dclear()}
{pt3dadd(72.93, 153.84, 2.60, 1.20)}
{pt3dadd(73.67, 156.33, 3.36, 1.20)}
{pt3dadd(73.85, 157.66, 3.52, 1.20)}
{pt3dadd(75.14, 158.82, 3.52, 1.20)}
{pt3dadd(75.14, 160.82, 1.64, 1.20)}
{pt3dadd(76.25, 162.81, 0.72, 1.20)}
{pt3dadd(76.43, 165.13, 1.84, 1.80)}
{pt3dadd(77.54, 167.96, 1.08, 1.80)}
{pt3dadd(79.20, 169.79, 1.96, 1.80)}
{pt3dadd(80.31, 170.78, 1.84, 1.80)}

//{create dendA1_001011110111100}
{dendA1_00101111011110 connect dendA1_001011110111100(0), 1}
{access dendA1_001011110111100}
{nseg = 1}
{pt3dclear()}
{pt3dadd(80.31, 170.78, 1.84, 1.20)}
{pt3dadd(80.86, 172.94, 2.52, 1.20)}
{pt3dadd(82.15, 173.61, 1.92, 1.20)}

//{create dendA1_0010111101111000}
{dendA1_001011110111100 connect dendA1_0010111101111000(0), 1}
{access dendA1_0010111101111000}
{nseg = 2}
{pt3dclear()}
{pt3dadd(82.15, 173.61, 1.92, 0.60)}
{pt3dadd(83.08, 175.43, 2.92, 0.60)}
{pt3dadd(84.74, 177.59, 3.28, 0.30)}

//{create dendA1_0010111101111001}
{dendA1_001011110111100 connect dendA1_0010111101111001(0), 1}
{access dendA1_0010111101111001}
{nseg = 2}
{pt3dclear()}
{pt3dadd(82.15, 173.61, 1.92, 0.60)}
{pt3dadd(84.74, 174.44, 2.96, 0.60)}
{pt3dadd(86.40, 174.44, 4.96, 0.60)}
{pt3dadd(87.50, 174.60, 5.28, 0.60)}

//{create dendA1_001011110111101}
{dendA1_00101111011110 connect dendA1_001011110111101(0), 1}
{access dendA1_001011110111101}
{nseg = 2}
{pt3dclear()}
{pt3dadd(80.31, 170.78, 1.84, 0.30)}
{pt3dadd(82.34, 170.62, 2.28, 0.30)}
{pt3dadd(83.63, 170.12, 2.28, 0.30)}

//{create dendA1_00101111011111}
{dendA1_0010111101111 connect dendA1_00101111011111(0), 1}
{access dendA1_00101111011111}
{nseg = 1}
{pt3dclear()}
{pt3dadd(72.93, 153.84, 2.60, 1.20)}
{pt3dadd(74.96, 154.17, 2.68, 1.20)}
{pt3dadd(76.62, 154.67, 3.44, 1.20)}

//{create dendA1_001011110111110}
{dendA1_00101111011111 connect dendA1_001011110111110(0), 1}
{access dendA1_001011110111110}
{nseg = 5}
{pt3dclear()}
{pt3dadd(76.62, 154.67, 3.44, 0.60)}
{pt3dadd(76.99, 156.83, 2.80, 0.60)}
{pt3dadd(76.99, 157.83, 2.80, 0.60)}
{pt3dadd(78.09, 158.82, 2.80, 0.60)}
{pt3dadd(79.57, 160.48, 2.44, 1.20)}
{pt3dadd(80.49, 162.64, 2.28, 1.20)}
{pt3dadd(81.23, 164.14, 2.28, 1.20)}
{pt3dadd(82.89, 166.13, 2.88, 1.20)}
{pt3dadd(85.29, 167.46, 2.80, 1.20)}
{pt3dadd(86.77, 169.29, 1.88, 1.20)}
{pt3dadd(88.79, 170.95, 2.32, 1.20)}
{pt3dadd(89.72, 172.44, 1.84, 1.20)}
{pt3dadd(90.82, 173.94, 2.00, 1.20)}

//{create dendA1_0010111101111100}
{dendA1_001011110111110 connect dendA1_0010111101111100(0), 1}
{access dendA1_0010111101111100}
{nseg = 1}
{pt3dclear()}
{pt3dadd(90.82, 173.94, 2.00, 0.60)}
{pt3dadd(90.82, 175.60, 2.12, 0.60)}
{pt3dadd(90.82, 176.26, 0.88, 0.60)}

//{create dendA1_00101111011111000}
{dendA1_0010111101111100 connect dendA1_00101111011111000(0), 1}
{access dendA1_00101111011111000}
{nseg = 1}
{pt3dclear()}
{pt3dadd(90.82, 176.26, 0.88, 0.60)}
{pt3dadd(89.53, 177.09, 2.12, 0.60)}

//{create dendA1_00101111011111001}
{dendA1_0010111101111100 connect dendA1_00101111011111001(0), 1}
{access dendA1_00101111011111001}
{nseg = 1}
{pt3dclear()}
{pt3dadd(90.82, 176.26, 0.88, 1.20)}
{pt3dadd(92.48, 177.76, 1.52, 1.20)}
{pt3dadd(93.59, 179.42, 1.52, 1.80)}
{pt3dadd(94.15, 180.08, 1.48, 1.80)}

//{create dendA1_0010111101111101}
{dendA1_001011110111110 connect dendA1_0010111101111101(0), 1}
{access dendA1_0010111101111101}
{nseg = 1}
{pt3dclear()}
{pt3dadd(90.82, 173.94, 2.00, 1.20)}
{pt3dadd(93.59, 174.10, 2.00, 1.20)}

//{create dendA1_00101111011111010}
{dendA1_0010111101111101 connect dendA1_00101111011111010(0), 1}
{access dendA1_00101111011111010}
{nseg = 2}
{pt3dclear()}
{pt3dadd(93.59, 174.10, 2.00, 1.80)}
{pt3dadd(94.15, 175.27, 2.44, 1.80)}
{pt3dadd(96.17, 177.26, 2.32, 2.10)}
{pt3dadd(98.02, 179.09, 2.32, 2.10)}
{pt3dadd(99.86, 180.08, 2.72, 2.10)}
{pt3dadd(100.97, 181.91, 2.68, 1.80)}
{pt3dadd(101.53, 182.74, 2.72, 1.80)}

//{create dendA1_00101111011111011}
{dendA1_0010111101111101 connect dendA1_00101111011111011(0), 1}
{access dendA1_00101111011111011}
{nseg = 3}
{pt3dclear()}
{pt3dadd(93.59, 174.10, 2.00, 0.60)}
{pt3dadd(94.88, 172.94, 3.24, 0.60)}
{pt3dadd(96.36, 172.28, 3.20, 0.30)}
{pt3dadd(97.84, 171.61, 2.48, 0.60)}
{pt3dadd(98.76, 170.95, 2.92, 0.30)}
{pt3dadd(99.86, 170.45, 3.60, 0.60)}

//{create dendA1_001011110111111}
{dendA1_00101111011111 connect dendA1_001011110111111(0), 1}
{access dendA1_001011110111111}
{nseg = 1}
{pt3dclear()}
{pt3dadd(76.62, 154.67, 3.44, 1.80)}
{pt3dadd(78.65, 155.00, 3.12, 1.80)}

//{create dendA1_0010111101111110}
{dendA1_001011110111111 connect dendA1_0010111101111110(0), 1}
{access dendA1_0010111101111110}
{nseg = 2}
{pt3dclear()}
{pt3dadd(78.65, 155.00, 3.12, 1.20)}
{pt3dadd(81.60, 156.83, 3.12, 1.20)}
{pt3dadd(84.18, 158.16, 3.64, 1.20)}
{pt3dadd(85.84, 159.49, 1.96, 1.20)}
{pt3dadd(87.50, 160.65, 3.68, 1.20)}

//{create dendA1_00101111011111100}
{dendA1_0010111101111110 connect dendA1_00101111011111100(0), 1}
{access dendA1_00101111011111100}
{nseg = 1}
{pt3dclear()}
{pt3dadd(87.50, 160.65, 3.68, 1.20)}
{pt3dadd(89.35, 162.48, 4.28, 1.20)}
{pt3dadd(90.64, 163.47, 3.72, 1.80)}
{pt3dadd(91.56, 164.30, 4.40, 2.10)}

//{create dendA1_001011110111111000}
{dendA1_00101111011111100 connect dendA1_001011110111111000(0), 1}
{access dendA1_001011110111111000}
{nseg = 2}
{pt3dclear()}
{pt3dadd(91.56, 164.30, 4.40, 2.10)}
{pt3dadd(92.48, 166.46, 4.48, 2.10)}
{pt3dadd(93.59, 167.79, 4.08, 1.80)}
{pt3dadd(93.78, 169.45, 4.08, 1.20)}
{pt3dadd(93.78, 170.62, 3.96, 1.20)}
{pt3dadd(93.78, 171.78, 4.76, 0.60)}

//{create dendA1_001011110111111001}
{dendA1_00101111011111100 connect dendA1_001011110111111001(0), 1}
{access dendA1_001011110111111001}
{nseg = 1}
{pt3dclear()}
{pt3dadd(91.56, 164.30, 4.40, 1.80)}
{pt3dadd(93.41, 163.64, 5.16, 1.80)}
{pt3dadd(94.51, 162.98, 5.16, 1.20)}

//{create dendA1_00101111011111101}
{dendA1_0010111101111110 connect dendA1_00101111011111101(0), 1}
{access dendA1_00101111011111101}
{nseg = 3}
{pt3dclear()}
{pt3dadd(87.50, 160.65, 3.68, 0.30)}
{pt3dadd(88.79, 159.32, 2.48, 0.30)}
{pt3dadd(90.27, 158.82, 2.48, 0.30)}
{pt3dadd(91.38, 159.49, 2.48, 0.30)}
{pt3dadd(91.56, 161.15, 2.44, 0.30)}

//{create dendA1_0010111101111111}
{dendA1_001011110111111 connect dendA1_0010111101111111(0), 1}
{access dendA1_0010111101111111}
{nseg = 1}
{pt3dclear()}
{pt3dadd(78.65, 155.00, 3.12, 1.20)}
{pt3dadd(78.46, 152.51, 3.96, 1.20)}
{pt3dadd(77.54, 150.68, 3.48, 1.20)}

//{create dendA1_00101111011111110}
{dendA1_0010111101111111 connect dendA1_00101111011111110(0), 1}
{access dendA1_00101111011111110}
{nseg = 3}
{pt3dclear()}
{pt3dadd(77.54, 150.68, 3.48, 0.60)}
{pt3dadd(78.83, 149.19, 3.48, 0.60)}
{pt3dadd(80.49, 148.02, 3.48, 0.60)}
{pt3dadd(82.15, 148.36, 3.48, 0.60)}
{pt3dadd(83.44, 149.69, 3.48, 0.60)}
{pt3dadd(84.37, 151.18, 3.72, 0.60)}
{pt3dadd(84.55, 152.51, 3.72, 0.60)}
{pt3dadd(84.74, 153.84, 3.72, 0.60)}

//{create dendA1_00101111011111111}
{dendA1_0010111101111111 connect dendA1_00101111011111111(0), 1}
{access dendA1_00101111011111111}
{nseg = 1}
{pt3dclear()}
{pt3dadd(77.54, 150.68, 3.48, 1.20)}
{pt3dadd(76.06, 149.52, 3.28, 1.20)}
{pt3dadd(75.33, 149.19, 3.92, 1.80)}

//{create dendA1_001011110111111110}
{dendA1_00101111011111111 connect dendA1_001011110111111110(0), 1}
{access dendA1_001011110111111110}
{nseg = 2}
{pt3dclear()}
{pt3dadd(75.33, 149.19, 3.92, 1.20)}
{pt3dadd(74.03, 147.69, 3.60, 1.20)}
{pt3dadd(73.11, 146.70, 5.04, 1.20)}
{pt3dadd(71.27, 144.54, 3.76, 0.60)}

//{create dendA1_0010111101111111100}
{dendA1_001011110111111110 connect dendA1_0010111101111111100(0), 1}
{access dendA1_0010111101111111100}
{nseg = 2}
{pt3dclear()}
{pt3dadd(71.27, 144.54, 3.76, 0.60)}
{pt3dadd(69.61, 142.04, 2.80, 0.60)}
{pt3dadd(68.50, 140.22, 3.52, 0.60)}
{pt3dadd(67.76, 138.56, 3.12, 0.60)}
{pt3dadd(67.58, 137.89, 3.12, 0.60)}

//{create dendA1_00101111011111111000}
{dendA1_0010111101111111100 connect dendA1_00101111011111111000(0), 1}
{access dendA1_00101111011111111000}
{nseg = 3}
{pt3dclear()}
{pt3dadd(67.58, 137.89, 3.12, 0.60)}
{pt3dadd(68.32, 135.40, 4.08, 0.60)}
{pt3dadd(67.95, 132.74, 4.08, 0.60)}
{pt3dadd(67.95, 130.92, 4.88, 0.60)}
{pt3dadd(67.39, 129.42, 4.88, 0.60)}
{pt3dadd(66.10, 127.93, 4.88, 0.60)}
{pt3dadd(65.55, 126.93, 4.20, 0.60)}

//{create dendA1_00101111011111111001}
{dendA1_0010111101111111100 connect dendA1_00101111011111111001(0), 1}
{access dendA1_00101111011111111001}
{nseg = 7}
{pt3dclear()}
{pt3dadd(67.58, 137.89, 3.12, 0.60)}
{pt3dadd(65.73, 136.23, 2.48, 0.60)}
{pt3dadd(64.26, 134.07, 2.48, 0.60)}
{pt3dadd(62.41, 131.91, 1.68, 0.60)}
{pt3dadd(60.75, 130.08, 2.08, 0.60)}
{pt3dadd(58.35, 128.09, 2.08, 0.30)}
{pt3dadd(56.73, 126.91, 0.52, 0.30)}
{pt3dadd(55.25, 125.58, -1.56, 0.30)}
{pt3dadd(54.33, 124.09, -1.56, 0.30)}
{pt3dadd(53.04, 122.92, -1.56, 0.30)}
{pt3dadd(52.49, 122.09, -0.52, 0.30)}

//{create dendA1_0010111101111111101}
{dendA1_001011110111111110 connect dendA1_0010111101111111101(0), 1}
{access dendA1_0010111101111111101}
{nseg = 1}
{pt3dclear()}
{pt3dadd(71.27, 144.54, 3.76, 0.30)}
{pt3dadd(68.72, 143.69, 3.48, 0.30)}

//{create dendA1_001011110111111111}
{dendA1_00101111011111111 connect dendA1_001011110111111111(0), 1}
{access dendA1_001011110111111111}
{nseg = 7}
{pt3dclear()}
{pt3dadd(75.33, 149.19, 3.92, 0.30)}
{pt3dadd(73.15, 149.34, 3.12, 0.30)}
{pt3dadd(71.31, 149.00, 1.84, 0.30)}
{pt3dadd(69.46, 148.34, 0.84, 0.30)}
{pt3dadd(67.80, 147.51, -0.76, 0.30)}
{pt3dadd(66.51, 147.51, -0.12, 0.30)}
{pt3dadd(64.48, 146.85, 0.84, 0.30)}
{pt3dadd(62.63, 146.18, -1.32, 0.30)}
{pt3dadd(61.53, 144.69, -1.32, 0.60)}
{pt3dadd(61.16, 143.02, -1.32, 0.60)}

//{create dendA1_0010111101111111110}
{dendA1_001011110111111111 connect dendA1_0010111101111111110(0), 1}
{access dendA1_0010111101111111110}
{nseg = 2}
{pt3dclear()}
{pt3dadd(61.16, 143.02, -1.32, 0.60)}
{pt3dadd(62.26, 140.87, -0.40, 0.60)}
{pt3dadd(63.74, 139.20, -0.40, 0.60)}
{pt3dadd(64.66, 138.37, -0.40, 0.60)}

//{create dendA1_0010111101111111111}
{dendA1_001011110111111111 connect dendA1_0010111101111111111(0), 1}
{access dendA1_0010111101111111111}
{nseg = 3}
{pt3dclear()}
{pt3dadd(61.16, 143.02, -1.32, 0.30)}
{pt3dadd(59.87, 141.20, -1.32, 0.30)}
{pt3dadd(59.31, 139.04, -1.32, 0.30)}
{pt3dadd(59.31, 138.04, -0.16, 0.30)}

//{create dendA1_001011111}
{smth_A1_00101111 connect dendA1_001011111(0), 1}
{access dendA1_001011111}
{nseg = 6}
{pt3dclear()}
{pt3dadd(35.33, 112.78, 4.80, 1.20)}
{pt3dadd(37.34, 111.23, 3.08, 1.20)}
{pt3dadd(39.19, 111.06, 3.08, 1.20)}
{pt3dadd(41.22, 112.23, 3.08, 1.20)}
{pt3dadd(43.43, 113.39, 3.76, 1.20)}
{pt3dadd(45.46, 114.55, 3.60, 1.20)}
{pt3dadd(46.57, 116.38, 3.12, 0.60)}
{pt3dadd(48.41, 118.21, 2.64, 1.20)}
{pt3dadd(49.52, 120.03, 2.72, 1.20)}
{pt3dadd(50.99, 121.53, 2.88, 1.20)}
{pt3dadd(52.65, 123.85, 2.08, 1.20)}
{pt3dadd(53.95, 126.35, 2.32, 1.80)}
{pt3dadd(55.42, 128.17, 3.52, 1.80)}
{pt3dadd(56.35, 129.83, 1.84, 1.20)}
{pt3dadd(57.08, 131.16, 1.84, 1.20)}

//{create dendA1_0010111110}
{dendA1_001011111 connect dendA1_0010111110(0), 1}
{access dendA1_0010111110}
{nseg = 5}
{pt3dclear()}
{pt3dadd(57.08, 131.16, 1.84, 0.60)}
{pt3dadd(55.42, 132.16, -0.56, 0.60)}
{pt3dadd(54.50, 131.16, -0.56, 0.30)}
{pt3dadd(53.95, 129.83, -0.56, 0.30)}
{pt3dadd(52.47, 128.17, -0.56, 0.30)}
{pt3dadd(51.92, 126.18, -0.56, 0.30)}
{pt3dadd(50.81, 124.52, -0.56, 0.30)}
{pt3dadd(49.52, 122.86, -0.56, 0.30)}

//{create dendA1_0010111111}
{dendA1_001011111 connect dendA1_0010111111(0), 1}
{access dendA1_0010111111}
{nseg = 1}
{pt3dclear()}
{pt3dadd(57.08, 131.16, 1.84, 1.20)}
{pt3dadd(58.37, 132.33, 2.12, 1.20)}

//{create dendA1_00101111110}
{dendA1_0010111111 connect dendA1_00101111110(0), 1}
{access dendA1_00101111110}
{nseg = 1}
{pt3dclear()}
{pt3dadd(58.37, 132.33, 2.12, 0.60)}
{pt3dadd(58.56, 134.32, 2.44, 0.60)}
{pt3dadd(58.93, 136.15, 2.08, 0.60)}

//{create dendA1_001011111100}
{dendA1_00101111110 connect dendA1_001011111100(0), 1}
{access dendA1_001011111100}
{nseg = 4}
{pt3dclear()}
{pt3dadd(58.93, 136.15, 2.08, 0.60)}
{pt3dadd(57.64, 137.81, 1.60, 0.60)}
{pt3dadd(56.71, 139.80, -0.04, 0.60)}
{pt3dadd(55.61, 142.29, -0.44, 0.60)}
{pt3dadd(53.95, 144.12, -0.44, 0.30)}
{pt3dadd(52.10, 147.11, -0.44, 0.30)}

//{create dendA1_001011111101}
{dendA1_00101111110 connect dendA1_001011111101(0), 1}
{access dendA1_001011111101}
{nseg = 4}
{pt3dclear()}
{pt3dadd(58.93, 136.15, 2.08, 0.60)}
{pt3dadd(60.22, 138.47, 1.80, 0.60)}
{pt3dadd(61.88, 140.13, 2.44, 0.60)}
{pt3dadd(63.73, 142.46, 2.60, 0.60)}
{pt3dadd(65.57, 143.95, 3.24, 1.20)}
{pt3dadd(67.05, 145.28, 3.24, 1.20)}
{pt3dadd(67.97, 147.78, 3.24, 0.60)}

//{create dendA1_00101111111}
{dendA1_0010111111 connect dendA1_00101111111(0), 1}
{access dendA1_00101111111}
{nseg = 2}
{pt3dclear()}
{pt3dadd(58.37, 132.33, 2.12, 0.60)}
{pt3dadd(60.40, 133.82, 2.16, 0.60)}
{pt3dadd(61.51, 135.15, 2.16, 1.20)}
{pt3dadd(62.99, 137.14, 3.88, 1.20)}

//{create smth_A1_0011}
{smth_A1_001 connect smth_A1_0011(0), 1}
{access smth_A1_0011}
{nseg = 12}
{pt3dclear()}
{pt3dadd(33.70, 51.14, 3.00, 3.00)}
{pt3dadd(37.87, 55.21, 2.10, 3.00)}
{pt3dadd(39.90, 57.54, 1.95, 3.00)}
{pt3dadd(42.85, 59.86, 1.83, 3.00)}
{pt3dadd(46.72, 62.35, 1.76, 3.00)}
{pt3dadd(50.41, 64.85, 0.80, 3.00)}
{pt3dadd(52.99, 66.51, 0.80, 2.10)}
{pt3dadd(55.21, 68.83, 0.72, 2.10)}
{pt3dadd(56.29, 69.50, 0.28, 3.00)}
{pt3dadd(57.03, 70.16, 0.48, 2.70)}
{pt3dadd(57.40, 70.49, 0.48, 3.60)}

//{create smth_A1_00110}
{smth_A1_0011 connect smth_A1_00110(0), 1}
{access smth_A1_00110}
{nseg = 1}
{pt3dclear()}
{pt3dadd(57.40, 70.49, 0.48, 3.60)}
{pt3dadd(57.95, 71.16, 0.48, 3.60)}

//{create dendA1_001100}
{smth_A1_00110 connect dendA1_001100(0), 1}
{access dendA1_001100}
{nseg = 1}
{pt3dclear()}
{pt3dadd(57.95, 71.16, 0.48, 1.80)}
{pt3dadd(56.48, 73.48, 0.52, 1.80)}
{pt3dadd(55.19, 74.98, 1.08, 1.80)}

//{create dendA1_0011000}
{dendA1_001100 connect dendA1_0011000(0), 1}
{access dendA1_0011000}
{nseg = 1}
{pt3dclear()}
{pt3dadd(55.19, 74.98, 1.08, 0.60)}
{pt3dadd(55.00, 75.48, 1.68, 0.60)}

//{create dendA1_00110000}
{dendA1_0011000 connect dendA1_00110000(0), 1}
{access dendA1_00110000}
{nseg = 2}
{pt3dclear()}
{pt3dadd(55.00, 75.48, 1.68, 0.60)}
{pt3dadd(53.71, 73.65, 0.72, 0.60)}
{pt3dadd(53.71, 72.15, 0.72, 0.60)}
{pt3dadd(52.42, 71.49, 1.12, 0.60)}
{pt3dadd(51.68, 70.49, 1.12, 0.60)}

//{create dendA1_00110001}
{dendA1_0011000 connect dendA1_00110001(0), 1}
{access dendA1_00110001}
{nseg = 2}
{pt3dclear()}
{pt3dadd(55.00, 75.48, 1.68, 0.60)}
{pt3dadd(56.29, 75.48, 1.20, 0.60)}
{pt3dadd(57.40, 75.31, 1.20, 0.60)}
{pt3dadd(58.88, 75.48, 1.20, 0.60)}
{pt3dadd(59.25, 76.14, 1.20, 0.60)}
{pt3dadd(59.43, 76.97, 1.20, 0.60)}

//{create dendA1_0011001}
{dendA1_001100 connect dendA1_0011001(0), 1}
{access dendA1_0011001}
{nseg = 2}
{pt3dclear()}
{pt3dadd(55.19, 74.98, 1.08, 1.80)}
{pt3dadd(53.34, 76.31, 0.96, 1.80)}
{pt3dadd(51.68, 77.14, 0.68, 1.80)}
{pt3dadd(49.65, 77.47, 1.00, 1.80)}
{pt3dadd(47.99, 77.47, 1.00, 1.80)}
{pt3dadd(45.96, 77.30, 1.64, 1.80)}

//{create dendA1_00110010}
{dendA1_0011001 connect dendA1_00110010(0), 1}
{access dendA1_00110010}
{nseg = 1}
{pt3dclear()}
{pt3dadd(45.96, 77.30, 1.64, 1.20)}
{pt3dadd(45.04, 75.31, 1.80, 1.20)}
{pt3dadd(44.67, 73.82, 0.76, 1.20)}

//{create dendA1_001100100}
{dendA1_00110010 connect dendA1_001100100(0), 1}
{access dendA1_001100100}
{nseg = 1}
{pt3dclear()}
{pt3dadd(44.67, 73.82, 0.76, 0.60)}
{pt3dadd(45.04, 71.82, 0.72, 0.60)}
{pt3dadd(45.41, 70.49, -0.84, 0.60)}

//{create dendA1_0011001000}
{dendA1_001100100 connect dendA1_0011001000(0), 1}
{access dendA1_0011001000}
{nseg = 3}
{pt3dclear()}
{pt3dadd(45.41, 70.49, -0.84, 0.60)}
{pt3dadd(47.44, 69.66, -0.68, 0.60)}
{pt3dadd(49.10, 70.00, -0.68, 0.30)}
{pt3dadd(49.84, 71.49, -0.68, 0.30)}
{pt3dadd(49.47, 72.82, -0.68, 0.30)}
{pt3dadd(48.91, 74.15, -0.68, 0.30)}

//{create dendA1_0011001001}
{dendA1_001100100 connect dendA1_0011001001(0), 1}
{access dendA1_0011001001}
{nseg = 1}
{pt3dclear()}
{pt3dadd(45.41, 70.49, -0.84, 0.60)}
{pt3dadd(45.04, 69.00, -0.88, 0.60)}
{pt3dadd(44.67, 67.84, -0.88, 0.60)}

//{create dendA1_00110010010}
{dendA1_0011001001 connect dendA1_00110010010(0), 1}
{access dendA1_00110010010}
{nseg = 2}
{pt3dclear()}
{pt3dadd(44.67, 67.84, -0.88, 0.60)}
{pt3dadd(45.96, 66.51, -0.76, 0.60)}
{pt3dadd(47.62, 66.01, -0.76, 0.60)}
{pt3dadd(49.28, 66.51, -0.76, 0.60)}
{pt3dadd(51.13, 66.51, -0.76, 0.60)}

//{create dendA1_00110010011}
{dendA1_0011001001 connect dendA1_00110010011(0), 1}
{access dendA1_00110010011}
{nseg = 1}
{pt3dclear()}
{pt3dadd(44.67, 67.84, -0.88, 0.60)}
{pt3dadd(43.38, 66.84, 0.12, 0.60)}
{pt3dadd(42.46, 66.17, 0.12, 1.20)}

//{create dendA1_001100100110}
{dendA1_00110010011 connect dendA1_001100100110(0), 1}
{access dendA1_001100100110}
{nseg = 3}
{pt3dclear()}
{pt3dadd(42.46, 66.17, 0.12, 1.20)}
{pt3dadd(41.53, 65.01, 0.08, 1.20)}
{pt3dadd(40.43, 63.85, -0.20, 1.20)}
{pt3dadd(39.13, 64.01, -0.20, 1.20)}
{pt3dadd(38.58, 63.85, -0.20, 1.20)}
{pt3dadd(37.84, 62.69, -0.20, 1.20)}
{pt3dadd(37.29, 61.36, -0.20, 1.20)}
{pt3dadd(36.74, 60.03, -1.16, 1.20)}
{pt3dadd(36.00, 59.20, -1.16, 1.20)}
{pt3dadd(34.89, 58.70, -1.16, 1.20)}
{pt3dadd(34.71, 57.04, -1.28, 0.60)}
{pt3dadd(34.52, 55.04, -1.28, 0.60)}

//{create dendA1_001100100111}
{dendA1_00110010011 connect dendA1_001100100111(0), 1}
{access dendA1_001100100111}
{nseg = 2}
{pt3dclear()}
{pt3dadd(42.46, 66.17, 0.12, 0.30)}
{pt3dadd(40.43, 67.00, 0.12, 0.30)}
{pt3dadd(38.77, 67.34, 0.12, 0.30)}

//{create dendA1_001100101}
{dendA1_00110010 connect dendA1_001100101(0), 1}
{access dendA1_001100101}
{nseg = 5}
{pt3dclear()}
{pt3dadd(44.67, 73.82, 0.76, 0.60)}
{pt3dadd(42.82, 73.48, 0.40, 0.60)}
{pt3dadd(41.35, 72.82, 0.40, 0.60)}
{pt3dadd(40.24, 71.66, 0.40, 0.60)}
{pt3dadd(38.58, 70.66, 0.40, 0.60)}
{pt3dadd(37.11, 69.83, 0.40, 0.60)}
{pt3dadd(36.37, 68.67, -0.68, 0.60)}
{pt3dadd(35.81, 66.84, -0.68, 0.60)}
{pt3dadd(35.63, 65.34, -0.96, 0.60)}
{pt3dadd(34.89, 63.18, -1.08, 0.60)}
{pt3dadd(34.34, 61.19, -1.08, 0.30)}

//{create dendA1_00110011}
{dendA1_0011001 connect dendA1_00110011(0), 1}
{access dendA1_00110011}
{nseg = 1}
{pt3dclear()}
{pt3dadd(45.96, 77.30, 1.64, 1.20)}
{pt3dadd(44.49, 77.97, 0.84, 1.20)}
{pt3dadd(43.01, 78.13, 0.84, 1.20)}

//{create dendA1_001100110}
{dendA1_00110011 connect dendA1_001100110(0), 1}
{access dendA1_001100110}
{nseg = 2}
{pt3dclear()}
{pt3dadd(43.01, 78.13, 0.84, 1.20)}
{pt3dadd(41.53, 76.97, 2.12, 1.20)}
{pt3dadd(39.87, 75.48, 2.12, 1.20)}
{pt3dadd(38.21, 74.15, 0.96, 1.20)}
{pt3dadd(36.92, 73.82, 0.96, 1.20)}

//{create dendA1_0011001100}
{dendA1_001100110 connect dendA1_0011001100(0), 1}
{access dendA1_0011001100}
{nseg = 1}
{pt3dclear()}
{pt3dadd(36.92, 73.82, 0.96, 1.20)}
{pt3dadd(35.81, 72.49, 1.64, 1.20)}
{pt3dadd(34.34, 71.16, 1.64, 1.20)}

//{create dendA1_00110011000}
{dendA1_0011001100 connect dendA1_00110011000(0), 1}
{access dendA1_00110011000}
{nseg = 3}
{pt3dclear()}
{pt3dadd(34.34, 71.16, 1.64, 1.20)}
{pt3dadd(33.05, 69.33, 0.72, 1.20)}
{pt3dadd(32.68, 67.17, 0.24, 1.20)}
{pt3dadd(32.68, 64.35, -0.40, 1.20)}
{pt3dadd(33.05, 61.52, -0.52, 1.20)}
{pt3dadd(33.05, 59.36, -0.52, 1.20)}
{pt3dadd(32.49, 57.54, 0.92, 1.20)}

//{create dendA1_001100110000}
{dendA1_00110011000 connect dendA1_001100110000(0), 1}
{access dendA1_001100110000}
{nseg = 3}
{pt3dclear()}
{pt3dadd(32.49, 57.54, 0.92, 0.60)}
{pt3dadd(33.97, 56.04, 0.92, 0.60)}
{pt3dadd(35.63, 54.21, 3.44, 0.60)}
{pt3dadd(37.47, 53.05, 3.44, 0.60)}
{pt3dadd(38.40, 52.89, 3.44, 0.60)}
{pt3dadd(40.06, 53.88, 3.44, 0.60)}

//{create dendA1_001100110001}
{dendA1_00110011000 connect dendA1_001100110001(0), 1}
{access dendA1_001100110001}
{nseg = 3}
{pt3dclear()}
{pt3dadd(32.49, 57.54, 0.92, 1.20)}
{pt3dadd(31.39, 56.37, 3.20, 1.20)}
{pt3dadd(29.91, 54.88, 3.20, 1.20)}
{pt3dadd(29.54, 53.22, 3.20, 1.20)}
{pt3dadd(28.62, 51.22, 3.20, 1.20)}
{pt3dadd(27.51, 50.06, 2.64, 1.20)}
{pt3dadd(26.40, 48.57, 2.64, 0.60)}

//{create dendA1_0011001100010}
{dendA1_001100110001 connect dendA1_0011001100010(0), 1}
{access dendA1_0011001100010}
{nseg = 2}
{pt3dclear()}
{pt3dadd(26.40, 48.57, 2.64, 0.60)}
{pt3dadd(27.14, 47.07, 2.64, 0.60)}
{pt3dadd(28.62, 47.24, 2.64, 0.60)}
{pt3dadd(29.54, 47.90, 2.64, 0.60)}
{pt3dadd(30.65, 48.57, 2.64, 0.60)}
{pt3dadd(31.75, 48.23, 2.64, 0.60)}
{pt3dadd(32.86, 47.57, 2.64, 0.60)}

//{create dendA1_0011001100011}
{dendA1_001100110001 connect dendA1_0011001100011(0), 1}
{access dendA1_0011001100011}
{nseg = 1}
{pt3dclear()}
{pt3dadd(26.40, 48.57, 2.64, 0.60)}
{pt3dadd(24.93, 48.07, 2.64, 0.60)}
{pt3dadd(23.82, 47.90, 2.64, 0.60)}

//{create dendA1_00110011000110}
{dendA1_0011001100011 connect dendA1_00110011000110(0), 1}
{access dendA1_00110011000110}
{nseg = 1}
{pt3dclear()}
{pt3dadd(23.82, 47.90, 2.64, 0.60)}
{pt3dadd(24.56, 45.24, 2.52, 0.60)}

//{create dendA1_001100110001100}
{dendA1_00110011000110 connect dendA1_001100110001100(0), 1}
{access dendA1_001100110001100}
{nseg = 2}
{pt3dclear()}
{pt3dadd(24.56, 45.24, 2.52, 0.60)}
{pt3dadd(26.40, 44.41, 2.52, 0.60)}
{pt3dadd(27.51, 43.58, 2.52, 0.60)}
{pt3dadd(28.99, 43.25, 2.52, 0.60)}
{pt3dadd(29.36, 43.58, 2.52, 0.60)}
{pt3dadd(29.73, 44.08, 2.52, 0.60)}
{pt3dadd(31.20, 43.92, 2.52, 0.60)}

//{create dendA1_001100110001101}
{dendA1_00110011000110 connect dendA1_001100110001101(0), 1}
{access dendA1_001100110001101}
{nseg = 1}
{pt3dclear()}
{pt3dadd(24.56, 45.24, 2.52, 0.30)}
{pt3dadd(22.90, 43.25, 2.52, 0.30)}

//{create dendA1_00110011000111}
{dendA1_0011001100011 connect dendA1_00110011000111(0), 1}
{access dendA1_00110011000111}
{nseg = 1}
{pt3dclear()}
{pt3dadd(23.82, 47.90, 2.64, 1.20)}
{pt3dadd(22.53, 47.74, 3.00, 1.20)}
{pt3dadd(21.05, 47.57, 2.24, 1.20)}
{pt3dadd(19.02, 47.57, 2.24, 0.60)}

//{create dendA1_001100110001110}
{dendA1_00110011000111 connect dendA1_001100110001110(0), 1}
{access dendA1_001100110001110}
{nseg = 4}
{pt3dclear()}
{pt3dadd(19.02, 47.57, 2.24, 0.60)}
{pt3dadd(16.99, 46.74, 3.32, 0.60)}
{pt3dadd(14.60, 46.24, 3.32, 0.60)}
{pt3dadd(13.12, 46.24, 3.32, 0.60)}
{pt3dadd(11.27, 46.24, 3.32, 0.60)}
{pt3dadd(9.80, 45.41, 3.32, 0.60)}
{pt3dadd(8.69, 45.58, 3.32, 0.30)}
{pt3dadd(7.40, 44.41, 3.32, 0.30)}

//{create dendA1_001100110001111}
{dendA1_00110011000111 connect dendA1_001100110001111(0), 1}
{access dendA1_001100110001111}
{nseg = 2}
{pt3dclear()}
{pt3dadd(19.02, 47.57, 2.24, 0.60)}
{pt3dadd(19.02, 48.90, 2.24, 0.60)}
{pt3dadd(19.95, 49.90, 2.24, 0.60)}
{pt3dadd(21.24, 50.73, 2.24, 0.60)}
{pt3dadd(21.61, 51.72, 2.24, 0.60)}

//{create dendA1_00110011001}
{dendA1_0011001100 connect dendA1_00110011001(0), 1}
{access dendA1_00110011001}
{nseg = 2}
{pt3dclear()}
{pt3dadd(34.34, 71.16, 1.64, 1.20)}
{pt3dadd(32.49, 72.49, 1.12, 1.20)}
{pt3dadd(30.46, 73.32, 0.88, 1.20)}
{pt3dadd(28.62, 73.98, 0.88, 1.20)}

//{create dendA1_001100110010}
{dendA1_00110011001 connect dendA1_001100110010(0), 1}
{access dendA1_001100110010}
{nseg = 2}
{pt3dclear()}
{pt3dadd(28.62, 73.98, 0.88, 1.20)}
{pt3dadd(26.40, 73.98, 0.36, 1.20)}
{pt3dadd(23.45, 73.98, 0.36, 1.20)}
{pt3dadd(20.50, 74.15, -1.96, 1.20)}

//{create dendA1_0011001100100}
{dendA1_001100110010 connect dendA1_0011001100100(0), 1}
{access dendA1_0011001100100}
{nseg = 2}
{pt3dclear()}
{pt3dadd(20.50, 74.15, -1.96, 0.60)}
{pt3dadd(19.76, 72.99, -1.96, 0.60)}
{pt3dadd(18.47, 70.33, -1.96, 0.60)}

//{create dendA1_0011001100101}
{dendA1_001100110010 connect dendA1_0011001100101(0), 1}
{access dendA1_0011001100101}
{nseg = 3}
{pt3dclear()}
{pt3dadd(20.50, 74.15, -1.96, 0.60)}
{pt3dadd(18.65, 76.31, -1.96, 0.60)}
{pt3dadd(17.18, 78.47, -1.96, 0.60)}
{pt3dadd(15.89, 80.13, -1.96, 0.60)}
{pt3dadd(14.23, 82.12, -1.96, 0.60)}

//{create dendA1_001100110011}
{dendA1_00110011001 connect dendA1_001100110011(0), 1}
{access dendA1_001100110011}
{nseg = 1}
{pt3dclear()}
{pt3dadd(28.62, 73.98, 0.88, 0.60)}
{pt3dadd(28.62, 76.14, 1.80, 0.60)}
{pt3dadd(28.62, 77.30, 1.80, 0.60)}

//{create dendA1_0011001100110}
{dendA1_001100110011 connect dendA1_0011001100110(0), 1}
{access dendA1_0011001100110}
{nseg = 2}
{pt3dclear()}
{pt3dadd(28.62, 77.30, 1.80, 0.60)}
{pt3dadd(27.51, 77.97, 1.80, 0.60)}
{pt3dadd(25.85, 78.80, 1.80, 0.60)}
{pt3dadd(24.74, 78.80, 1.80, 0.60)}
{pt3dadd(23.64, 78.63, 1.80, 0.60)}
{pt3dadd(22.71, 78.30, 1.80, 0.60)}

//{create dendA1_0011001100111}
{dendA1_001100110011 connect dendA1_0011001100111(0), 1}
{access dendA1_0011001100111}
{nseg = 3}
{pt3dclear()}
{pt3dadd(28.62, 77.30, 1.80, 0.60)}
{pt3dadd(29.73, 78.30, 0.92, 0.60)}
{pt3dadd(30.46, 79.46, 0.92, 0.60)}
{pt3dadd(30.46, 80.63, 0.92, 0.60)}
{pt3dadd(31.39, 81.46, 0.92, 0.60)}
{pt3dadd(33.05, 82.29, 0.92, 0.60)}
{pt3dadd(33.97, 83.12, 0.92, 0.60)}

//{create dendA1_00110011001110}
{dendA1_0011001100111 connect dendA1_00110011001110(0), 1}
{access dendA1_00110011001110}
{nseg = 1}
{pt3dclear()}
{pt3dadd(33.97, 83.12, 0.92, 0.30)}
{pt3dadd(35.26, 85.44, -0.48, 0.30)}

//{create dendA1_00110011001111}
{dendA1_0011001100111 connect dendA1_00110011001111(0), 1}
{access dendA1_00110011001111}
{nseg = 1}
{pt3dclear()}
{pt3dadd(33.97, 83.12, 0.92, 0.30)}
{pt3dadd(36.37, 82.29, 0.56, 0.30)}

//{create dendA1_0011001101}
{dendA1_001100110 connect dendA1_0011001101(0), 1}
{access dendA1_0011001101}
{nseg = 2}
{pt3dclear()}
{pt3dadd(36.92, 73.82, 0.96, 1.20)}
{pt3dadd(36.00, 75.31, 2.48, 1.20)}
{pt3dadd(34.15, 76.97, 1.72, 1.20)}
{pt3dadd(32.86, 78.30, 2.96, 1.20)}

//{create dendA1_00110011010}
{dendA1_0011001101 connect dendA1_00110011010(0), 1}
{access dendA1_00110011010}
{nseg = 1}
{pt3dclear()}
{pt3dadd(32.86, 78.30, 2.96, 0.30)}
{pt3dadd(31.39, 76.97, 2.96, 0.30)}

//{create dendA1_00110011011}
{dendA1_0011001101 connect dendA1_00110011011(0), 1}
{access dendA1_00110011011}
{nseg = 1}
{pt3dclear()}
{pt3dadd(32.86, 78.30, 2.96, 1.20)}
{pt3dadd(31.75, 80.13, 3.60, 1.20)}
{pt3dadd(30.09, 80.79, 3.60, 1.20)}
{pt3dadd(28.80, 81.62, 3.60, 1.20)}

//{create dendA1_001100111}
{dendA1_00110011 connect dendA1_001100111(0), 1}
{access dendA1_001100111}
{nseg = 4}
{pt3dclear()}
{pt3dadd(43.01, 78.13, 0.84, 0.60)}
{pt3dadd(41.90, 79.46, 1.12, 0.60)}
{pt3dadd(40.98, 80.63, 1.12, 1.80)}
{pt3dadd(40.43, 82.29, 1.12, 1.80)}
{pt3dadd(40.24, 83.95, 1.12, 1.20)}
{pt3dadd(40.43, 85.78, 1.12, 1.20)}
{pt3dadd(41.35, 87.77, -0.40, 1.20)}
{pt3dadd(42.82, 89.60, -1.20, 1.20)}
{pt3dadd(43.75, 91.42, -0.44, 0.60)}
{pt3dadd(44.49, 93.08, -0.44, 0.30)}

//{create smth_A1_001101}
{smth_A1_00110 connect smth_A1_001101(0), 1}
{access smth_A1_001101}
{nseg = 3}
{pt3dclear()}
{pt3dadd(57.95, 71.16, 0.48, 2.70)}
{pt3dadd(59.06, 72.15, 0.00, 2.70)}
{pt3dadd(60.17, 73.65, 0.00, 3.00)}
{pt3dadd(61.27, 75.31, -0.72, 2.10)}
{pt3dadd(62.01, 77.14, -0.80, 2.10)}
{pt3dadd(61.64, 78.13, -0.72, 3.00)}
{pt3dadd(61.64, 79.80, -0.84, 3.00)}
{pt3dadd(61.64, 81.46, -0.28, 2.70)}

//{create smth_A1_0011010}
{smth_A1_001101 connect smth_A1_0011010(0), 1}
{access smth_A1_0011010}
{nseg = 2}
{pt3dclear()}
{pt3dadd(61.64, 81.46, -0.28, 3.00)}
{pt3dadd(59.98, 82.62, -0.28, 3.00)}
{pt3dadd(58.88, 83.62, 0.20, 3.00)}
{pt3dadd(58.14, 85.11, 0.20, 2.10)}
{pt3dadd(57.40, 87.10, 0.52, 2.10)}
{pt3dadd(57.22, 88.77, 1.52, 3.00)}
{pt3dadd(57.22, 90.26, 0.80, 3.00)}

//{create dendA1_00110100}
{smth_A1_0011010 connect dendA1_00110100(0), 1}
{access dendA1_00110100}
{nseg = 2}
{pt3dclear()}
{pt3dadd(57.22, 90.26, 0.80, 2.10)}
{pt3dadd(55.92, 91.26, 1.52, 2.10)}
{pt3dadd(55.56, 92.59, 1.52, 2.10)}
{pt3dadd(55.37, 93.75, 0.72, 2.10)}
{pt3dadd(54.84, 94.95, 2.36, 2.10)}
{pt3dadd(54.47, 96.28, 2.36, 2.10)}
{pt3dadd(53.18, 96.94, 1.84, 2.10)}
{pt3dadd(51.52, 97.94, 1.84, 2.10)}
{pt3dadd(50.23, 99.27, 1.80, 2.10)}

//{create dendA1_001101000}
{dendA1_00110100 connect dendA1_001101000(0), 1}
{access dendA1_001101000}
{nseg = 1}
{pt3dclear()}
{pt3dadd(50.23, 99.27, 1.80, 1.20)}
{pt3dadd(48.38, 97.77, 0.96, 1.20)}
{pt3dadd(46.72, 96.61, 0.08, 1.80)}

//{create dendA1_0011010000}
{dendA1_001101000 connect dendA1_0011010000(0), 1}
{access dendA1_0011010000}
{nseg = 2}
{pt3dclear()}
{pt3dadd(46.72, 96.61, 0.08, 0.60)}
{pt3dadd(46.72, 94.62, 0.16, 0.60)}
{pt3dadd(46.91, 92.62, 0.16, 0.60)}
{pt3dadd(47.83, 91.13, 0.16, 1.20)}
{pt3dadd(48.75, 89.47, 0.16, 1.20)}
{pt3dadd(49.31, 87.47, 0.80, 1.20)}

//{create dendA1_00110100000}
{dendA1_0011010000 connect dendA1_00110100000(0), 1}
{access dendA1_00110100000}
{nseg = 1}
{pt3dclear()}
{pt3dadd(49.31, 87.47, 0.80, 1.80)}
{pt3dadd(49.31, 85.15, 1.40, 1.80)}
{pt3dadd(49.49, 82.82, 1.40, 1.20)}

//{create dendA1_001101000000}
{dendA1_00110100000 connect dendA1_001101000000(0), 1}
{access dendA1_001101000000}
{nseg = 1}
{pt3dclear()}
{pt3dadd(49.49, 82.82, 1.40, 0.60)}
{pt3dadd(50.23, 80.66, 0.96, 0.60)}

//{create dendA1_001101000001}
{dendA1_00110100000 connect dendA1_001101000001(0), 1}
{access dendA1_001101000001}
{nseg = 2}
{pt3dclear()}
{pt3dadd(49.49, 82.82, 1.40, 0.60)}
{pt3dadd(48.20, 81.66, 1.28, 0.60)}
{pt3dadd(47.65, 80.66, 2.52, 0.60)}
{pt3dadd(46.72, 79.67, 2.12, 0.30)}

//{create dendA1_00110100001}
{dendA1_0011010000 connect dendA1_00110100001(0), 1}
{access dendA1_00110100001}
{nseg = 2}
{pt3dclear()}
{pt3dadd(49.31, 87.47, 0.80, 0.60)}
{pt3dadd(48.01, 86.14, 1.40, 0.60)}
{pt3dadd(46.91, 84.98, 1.40, 0.60)}
{pt3dadd(45.99, 84.48, 1.40, 0.60)}
{pt3dadd(45.06, 84.48, 1.16, 0.60)}
{pt3dadd(43.96, 84.82, 1.16, 0.30)}

}
proc define_geo2() {

//{create dendA1_0011010001}
{dendA1_001101000 connect dendA1_0011010001(0), 1}
{access dendA1_0011010001}
{nseg = 1}
{pt3dclear()}
{pt3dadd(46.72, 96.61, 0.08, 1.80)}
{pt3dadd(45.06, 95.61, 0.72, 1.80)}
{pt3dadd(43.59, 94.78, -0.12, 2.10)}
{pt3dadd(43.22, 94.45, 0.44, 2.10)}

//{create dendA1_00110100010}
{dendA1_0011010001 connect dendA1_00110100010(0), 1}
{access dendA1_00110100010}
{nseg = 1}
{pt3dclear()}
{pt3dadd(43.22, 94.45, 0.44, 3.00)}
{pt3dadd(42.85, 94.45, 4.60, 3.00)}
{pt3dadd(42.11, 94.12, 6.52, 1.80)}

//{create dendA1_00110100011}
{dendA1_0011010001 connect dendA1_00110100011(0), 1}
{access dendA1_00110100011}
{nseg = 1}
{pt3dclear()}
{pt3dadd(43.22, 94.45, 0.44, 1.80)}
{pt3dadd(41.00, 93.45, 0.44, 1.80)}

//{create dendA1_001101000110}
{dendA1_00110100011 connect dendA1_001101000110(0), 1}
{access dendA1_001101000110}
{nseg = 3}
{pt3dclear()}
{pt3dadd(41.00, 93.45, 0.44, 1.20)}
{pt3dadd(40.63, 91.96, 0.68, 1.20)}
{pt3dadd(39.34, 89.63, 0.68, 1.20)}
{pt3dadd(37.87, 87.81, 2.60, 1.20)}
{pt3dadd(36.58, 86.98, 2.56, 1.20)}
{pt3dadd(35.47, 85.98, 3.16, 1.20)}
{pt3dadd(34.36, 84.65, 3.16, 1.20)}
{pt3dadd(33.25, 84.15, 3.16, 1.20)}
{pt3dadd(31.41, 83.65, 3.16, 1.20)}

//{create dendA1_0011010001100}
{dendA1_001101000110 connect dendA1_0011010001100(0), 1}
{access dendA1_0011010001100}
{nseg = 3}
{pt3dclear()}
{pt3dadd(31.41, 83.65, 3.16, 0.60)}
{pt3dadd(29.20, 82.99, 2.68, 0.60)}
{pt3dadd(26.98, 82.16, 2.68, 0.60)}
{pt3dadd(25.14, 81.99, 2.68, 0.60)}
{pt3dadd(22.92, 81.83, 2.68, 0.60)}
{pt3dadd(19.97, 82.16, 2.68, 0.60)}

//{create dendA1_0011010001101}
{dendA1_001101000110 connect dendA1_0011010001101(0), 1}
{access dendA1_0011010001101}
{nseg = 2}
{pt3dclear()}
{pt3dadd(31.41, 83.65, 3.16, 1.20)}
{pt3dadd(29.93, 84.82, 3.00, 1.20)}
{pt3dadd(28.09, 85.98, 3.00, 1.20)}
{pt3dadd(26.43, 86.64, 2.28, 1.20)}
{pt3dadd(24.58, 87.47, 2.28, 0.60)}
{pt3dadd(22.74, 86.64, 3.20, 0.60)}

//{create dendA1_001101000111}
{dendA1_00110100011 connect dendA1_001101000111(0), 1}
{access dendA1_001101000111}
{nseg = 2}
{pt3dclear()}
{pt3dadd(41.00, 93.45, 0.44, 1.20)}
{pt3dadd(38.79, 94.28, 1.24, 1.20)}
{pt3dadd(36.58, 95.28, 1.24, 1.20)}
{pt3dadd(35.10, 95.95, 2.48, 1.20)}
{pt3dadd(32.89, 96.11, 2.32, 1.80)}

//{create dendA1_0011010001110}
{dendA1_001101000111 connect dendA1_0011010001110(0), 1}
{access dendA1_0011010001110}
{nseg = 1}
{pt3dclear()}
{pt3dadd(32.89, 96.11, 2.32, 1.20)}
{pt3dadd(30.86, 95.78, 1.76, 1.20)}
{pt3dadd(29.38, 94.78, 2.64, 1.20)}

//{create dendA1_00110100011100}
{dendA1_0011010001110 connect dendA1_00110100011100(0), 1}
{access dendA1_00110100011100}
{nseg = 2}
{pt3dclear()}
{pt3dadd(29.38, 94.78, 2.64, 0.60)}
{pt3dadd(28.27, 92.96, 2.64, 0.60)}
{pt3dadd(27.72, 91.46, 2.64, 0.60)}
{pt3dadd(27.35, 89.80, 3.64, 0.60)}
{pt3dadd(27.35, 89.13, 3.64, 0.60)}

//{create dendA1_00110100011101}
{dendA1_0011010001110 connect dendA1_00110100011101(0), 1}
{access dendA1_00110100011101}
{nseg = 4}
{pt3dclear()}
{pt3dadd(29.38, 94.78, 2.64, 0.60)}
{pt3dadd(26.98, 93.79, 2.40, 0.60)}
{pt3dadd(25.32, 92.79, 2.40, 0.60)}
{pt3dadd(23.29, 91.79, 2.40, 0.60)}
{pt3dadd(21.45, 90.13, 2.40, 0.60)}
{pt3dadd(20.34, 88.30, 2.40, 0.60)}
{pt3dadd(19.60, 87.31, 2.40, 0.60)}

//{create dendA1_0011010001111}
{dendA1_001101000111 connect dendA1_0011010001111(0), 1}
{access dendA1_0011010001111}
{nseg = 2}
{pt3dclear()}
{pt3dadd(32.89, 96.11, 2.32, 1.20)}
{pt3dadd(31.59, 97.94, 3.32, 1.20)}
{pt3dadd(30.30, 99.27, 3.32, 1.20)}
{pt3dadd(29.38, 100.76, 3.32, 1.80)}
{pt3dadd(28.09, 102.42, 3.72, 1.80)}

//{create dendA1_00110100011110}
{dendA1_0011010001111 connect dendA1_00110100011110(0), 1}
{access dendA1_00110100011110}
{nseg = 2}
{pt3dclear()}
{pt3dadd(28.09, 102.42, 3.72, 1.20)}
{pt3dadd(26.24, 101.93, 3.72, 1.20)}
{pt3dadd(24.77, 101.26, 3.72, 1.20)}
{pt3dadd(22.74, 101.26, 3.72, 1.20)}
{pt3dadd(20.89, 101.26, 3.72, 1.80)}
{pt3dadd(19.23, 101.76, 3.72, 1.80)}
{pt3dadd(17.94, 102.92, 3.72, 1.80)}
{pt3dadd(16.28, 103.59, 3.72, 1.80)}

//{create dendA1_00110100011111}
{dendA1_0011010001111 connect dendA1_00110100011111(0), 1}
{access dendA1_00110100011111}
{nseg = 1}
{pt3dclear()}
{pt3dadd(28.09, 102.42, 3.72, 1.80)}
{pt3dadd(28.09, 104.25, 3.60, 1.80)}
{pt3dadd(28.64, 106.08, 3.60, 1.80)}

//{create dendA1_001101001}
{dendA1_00110100 connect dendA1_001101001(0), 1}
{access dendA1_001101001}
{nseg = 1}
{pt3dclear()}
{pt3dadd(50.23, 99.27, 1.80, 3.00)}
{pt3dadd(50.41, 100.10, 2.36, 3.00)}
{pt3dadd(50.78, 101.26, 2.36, 3.00)}

//{create dendA1_0011010010}
{dendA1_001101001 connect dendA1_0011010010(0), 1}
{access dendA1_0011010010}
{nseg = 1}
{pt3dclear()}
{pt3dadd(50.78, 101.26, 2.36, 1.80)}
{pt3dadd(47.65, 100.93, 1.92, 1.80)}
{pt3dadd(45.62, 101.26, 3.16, 1.80)}
{pt3dadd(44.32, 101.26, 3.16, 1.80)}

//{create dendA1_00110100100}
{dendA1_0011010010 connect dendA1_00110100100(0), 1}
{access dendA1_00110100100}
{nseg = 1}
{pt3dclear()}
{pt3dadd(44.32, 101.26, 3.16, 1.80)}
{pt3dadd(42.66, 100.76, 3.16, 1.80)}
{pt3dadd(41.37, 100.60, 2.48, 1.80)}
{pt3dadd(40.63, 100.26, 2.48, 1.20)}

//{create dendA1_001101001000}
{dendA1_00110100100 connect dendA1_001101001000(0), 1}
{access dendA1_001101001000}
{nseg = 2}
{pt3dclear()}
{pt3dadd(40.63, 100.26, 2.48, 0.30)}
{pt3dadd(40.08, 98.77, 3.00, 0.30)}
{pt3dadd(39.16, 97.44, 3.00, 0.30)}

//{create dendA1_001101001001}
{dendA1_00110100100 connect dendA1_001101001001(0), 1}
{access dendA1_001101001001}
{nseg = 1}
{pt3dclear()}
{pt3dadd(40.63, 100.26, 2.48, 1.20)}
{pt3dadd(39.16, 100.60, 2.52, 1.20)}
{pt3dadd(37.50, 100.93, 2.64, 1.80)}

//{create dendA1_0011010010010}
{dendA1_001101001001 connect dendA1_0011010010010(0), 1}
{access dendA1_0011010010010}
{nseg = 3}
{pt3dclear()}
{pt3dadd(37.50, 100.93, 2.64, 0.60)}
{pt3dadd(35.65, 101.10, 0.68, 0.60)}
{pt3dadd(33.99, 100.93, 2.16, 0.60)}
{pt3dadd(32.52, 100.76, 2.16, 0.60)}
{pt3dadd(31.59, 99.93, 2.16, 0.60)}
{pt3dadd(29.38, 97.27, 0.32, 0.60)}

//{create dendA1_0011010010011}
{dendA1_001101001001 connect dendA1_0011010010011(0), 1}
{access dendA1_0011010010011}
{nseg = 1}
{pt3dclear()}
{pt3dadd(37.50, 100.93, 2.64, 1.20)}
{pt3dadd(36.39, 102.76, 2.64, 1.20)}

//{create dendA1_00110100100110}
{dendA1_0011010010011 connect dendA1_00110100100110(0), 1}
{access dendA1_00110100100110}
{nseg = 2}
{pt3dclear()}
{pt3dadd(36.39, 102.76, 2.64, 0.60)}
{pt3dadd(33.99, 103.75, 2.92, 0.60)}
{pt3dadd(32.33, 103.92, 2.92, 0.60)}
{pt3dadd(30.86, 104.58, 2.92, 0.60)}

//{create dendA1_00110100100111}
{dendA1_0011010010011 connect dendA1_00110100100111(0), 1}
{access dendA1_00110100100111}
{nseg = 2}
{pt3dclear()}
{pt3dadd(36.39, 102.76, 2.64, 0.60)}
{pt3dadd(36.02, 104.75, 1.96, 0.60)}
{pt3dadd(36.39, 106.58, 1.96, 0.60)}
{pt3dadd(34.92, 107.08, 1.96, 0.60)}
{pt3dadd(33.44, 107.08, 1.96, 0.60)}

//{create dendA1_00110100101}
{dendA1_0011010010 connect dendA1_00110100101(0), 1}
{access dendA1_00110100101}
{nseg = 2}
{pt3dclear()}
{pt3dadd(44.32, 101.26, 3.16, 0.60)}
{pt3dadd(43.96, 103.09, 3.76, 0.60)}
{pt3dadd(43.40, 104.42, 3.76, 0.60)}
{pt3dadd(43.03, 106.08, 3.76, 0.30)}

//{create dendA1_0011010011}
{dendA1_001101001 connect dendA1_0011010011(0), 1}
{access dendA1_0011010011}
{nseg = 4}
{pt3dclear()}
{pt3dadd(50.78, 101.26, 2.36, 1.80)}
{pt3dadd(51.34, 103.25, 2.24, 1.80)}
{pt3dadd(52.44, 104.58, 2.24, 1.20)}
{pt3dadd(52.44, 105.91, 2.24, 1.20)}
{pt3dadd(52.44, 107.57, 2.24, 1.20)}
{pt3dadd(53.55, 108.57, 0.96, 1.20)}
{pt3dadd(55.39, 109.40, 1.52, 1.20)}
{pt3dadd(57.24, 110.07, 1.28, 1.20)}
{pt3dadd(58.35, 111.73, 1.28, 0.60)}
{pt3dadd(58.35, 113.39, 1.28, 0.60)}
{pt3dadd(59.27, 116.21, 2.00, 0.60)}

//{create dendA1_00110101}
{smth_A1_0011010 connect dendA1_00110101(0), 1}
{access dendA1_00110101}
{nseg = 7}
{pt3dclear()}
{pt3dadd(57.22, 90.26, 0.80, 2.10)}
{pt3dadd(58.90, 91.96, 2.40, 2.10)}
{pt3dadd(60.01, 93.62, 2.40, 2.10)}
{pt3dadd(60.19, 95.28, 2.32, 2.10)}
{pt3dadd(59.82, 97.61, 2.32, 2.10)}
{pt3dadd(59.45, 99.93, 2.32, 2.10)}
{pt3dadd(58.90, 102.59, 3.20, 2.10)}
{pt3dadd(58.53, 104.75, 3.20, 3.00)}
{pt3dadd(58.72, 105.91, 3.20, 3.00)}
{pt3dadd(59.08, 107.41, 3.20, 3.00)}
{pt3dadd(59.82, 109.40, 3.08, 3.00)}
{pt3dadd(60.56, 111.56, 3.08, 3.00)}
{pt3dadd(61.48, 113.89, 3.32, 2.10)}
{pt3dadd(62.04, 115.88, 3.32, 2.10)}
{pt3dadd(62.77, 117.71, 3.32, 2.10)}
{pt3dadd(64.80, 119.70, 3.64, 2.10)}
{pt3dadd(66.46, 121.19, 3.20, 2.10)}
{pt3dadd(67.94, 123.02, 4.16, 2.10)}
{pt3dadd(70.34, 124.35, 3.40, 3.00)}
{pt3dadd(72.55, 125.85, 3.92, 3.00)}
{pt3dadd(74.03, 127.17, 3.92, 3.00)}
{pt3dadd(76.80, 129.50, 2.32, 2.10)}
{pt3dadd(78.37, 131.33, 1.36, 2.10)}
{pt3dadd(79.48, 132.16, 2.72, 2.10)}

//{create dendA1_001101010}
{dendA1_00110101 connect dendA1_001101010(0), 1}
{access dendA1_001101010}
{nseg = 1}
{pt3dclear()}
{pt3dadd(79.48, 132.16, 2.72, 1.80)}
{pt3dadd(78.00, 133.49, 2.72, 1.80)}
{pt3dadd(77.26, 135.31, 2.04, 1.20)}

//{create dendA1_0011010100}
{dendA1_001101010 connect dendA1_0011010100(0), 1}
{access dendA1_0011010100}
{nseg = 4}
{pt3dclear()}
{pt3dadd(77.26, 135.31, 2.04, 1.20)}
{pt3dadd(75.60, 134.65, 3.04, 1.20)}
{pt3dadd(74.49, 133.65, 3.04, 0.60)}
{pt3dadd(73.76, 132.32, 3.04, 0.60)}
{pt3dadd(72.83, 131.33, 3.04, 0.60)}
{pt3dadd(72.28, 130.33, 3.04, 0.60)}
{pt3dadd(71.17, 129.50, 3.04, 0.60)}
{pt3dadd(69.88, 128.67, 3.04, 0.60)}
{pt3dadd(68.41, 128.34, 2.44, 0.30)}
{pt3dadd(67.67, 127.51, 2.44, 0.30)}
{pt3dadd(67.11, 126.84, 2.44, 0.30)}
{pt3dadd(66.38, 125.85, 2.44, 0.30)}
{pt3dadd(66.01, 125.01, 2.44, 0.30)}

//{create dendA1_0011010101}
{dendA1_001101010 connect dendA1_0011010101(0), 1}
{access dendA1_0011010101}
{nseg = 1}
{pt3dclear()}
{pt3dadd(77.26, 135.31, 2.04, 1.20)}
{pt3dadd(77.26, 136.64, 2.64, 1.20)}
{pt3dadd(77.45, 137.81, 2.64, 1.80)}

//{create dendA1_00110101010}
{dendA1_0011010101 connect dendA1_00110101010(0), 1}
{access dendA1_00110101010}
{nseg = 1}
{pt3dclear()}
{pt3dadd(77.45, 137.81, 2.64, 1.80)}
{pt3dadd(75.97, 138.14, 2.84, 1.80)}
{pt3dadd(75.05, 138.64, 2.84, 2.10)}

//{create dendA1_001101010100}
{dendA1_00110101010 connect dendA1_001101010100(0), 1}
{access dendA1_001101010100}
{nseg = 1}
{pt3dclear()}
{pt3dadd(75.05, 138.64, 2.84, 1.20)}
{pt3dadd(73.39, 137.97, 2.20, 1.20)}
{pt3dadd(72.46, 137.97, 2.20, 1.20)}
{pt3dadd(71.36, 137.64, 2.20, 1.20)}

//{create dendA1_0011010101000}
{dendA1_001101010100 connect dendA1_0011010101000(0), 1}
{access dendA1_0011010101000}
{nseg = 2}
{pt3dclear()}
{pt3dadd(71.36, 137.64, 2.20, 0.60)}
{pt3dadd(70.25, 135.98, 1.64, 0.60)}
{pt3dadd(70.25, 134.65, 1.60, 0.60)}
{pt3dadd(70.25, 132.66, 1.60, 0.60)}

//{create dendA1_0011010101001}
{dendA1_001101010100 connect dendA1_0011010101001(0), 1}
{access dendA1_0011010101001}
{nseg = 2}
{pt3dclear()}
{pt3dadd(71.36, 137.64, 2.20, 1.20)}
{pt3dadd(69.51, 137.81, 2.80, 1.20)}
{pt3dadd(68.04, 138.14, 2.80, 1.20)}
{pt3dadd(66.38, 138.30, 2.80, 1.20)}
{pt3dadd(65.45, 139.80, 4.08, 1.20)}

//{create dendA1_001101010101}
{dendA1_00110101010 connect dendA1_001101010101(0), 1}
{access dendA1_001101010101}
{nseg = 2}
{pt3dclear()}
{pt3dadd(75.05, 138.64, 2.84, 1.20)}
{pt3dadd(74.12, 139.97, 4.24, 1.20)}
{pt3dadd(73.02, 140.80, 4.24, 1.20)}
{pt3dadd(72.83, 141.79, 4.24, 1.20)}
{pt3dadd(72.83, 142.96, 4.24, 1.20)}
{pt3dadd(72.65, 143.62, 4.24, 1.20)}

//{create dendA1_00110101011}
{dendA1_0011010101 connect dendA1_00110101011(0), 1}
{access dendA1_00110101011}
{nseg = 2}
{pt3dclear()}
{pt3dadd(77.45, 137.81, 2.64, 1.20)}
{pt3dadd(78.00, 138.64, 3.48, 1.20)}
{pt3dadd(78.37, 139.63, 3.48, 1.20)}
{pt3dadd(79.29, 140.63, 3.48, 1.80)}
{pt3dadd(79.48, 141.79, 3.48, 1.20)}
{pt3dadd(79.84, 143.62, 5.76, 1.20)}

//{create dendA1_001101011}
{dendA1_00110101 connect dendA1_001101011(0), 1}
{access dendA1_001101011}
{nseg = 1}
{pt3dclear()}
{pt3dadd(79.48, 132.16, 2.72, 2.10)}
{pt3dadd(80.03, 132.82, 3.76, 2.10)}

//{create dendA1_0011010110}
{dendA1_001101011 connect dendA1_0011010110(0), 1}
{access dendA1_0011010110}
{nseg = 3}
{pt3dclear()}
{pt3dadd(80.03, 132.82, 3.76, 2.10)}
{pt3dadd(81.32, 134.48, 3.76, 2.10)}
{pt3dadd(82.61, 136.14, 3.76, 1.80)}
{pt3dadd(83.72, 137.47, 4.32, 1.80)}
{pt3dadd(84.46, 138.97, 4.32, 1.80)}
{pt3dadd(85.38, 140.30, 4.84, 1.80)}
{pt3dadd(86.04, 140.86, 5.04, 1.80)}
{pt3dadd(87.15, 142.65, 5.04, 2.10)}
{pt3dadd(88.07, 144.48, 5.04, 2.10)}
{pt3dadd(88.62, 147.14, 5.04, 2.10)}
{pt3dadd(89.73, 149.13, 5.04, 2.10)}

//{create dendA1_00110101100}
{dendA1_0011010110 connect dendA1_00110101100(0), 1}
{access dendA1_00110101100}
{nseg = 2}
{pt3dclear()}
{pt3dadd(89.73, 149.13, 5.04, 1.80)}
{pt3dadd(90.10, 151.79, 5.04, 1.80)}
{pt3dadd(91.02, 154.28, 4.68, 1.20)}
{pt3dadd(92.50, 155.61, 5.36, 1.20)}
{pt3dadd(93.79, 156.61, 5.36, 1.20)}

//{create dendA1_001101011000}
{dendA1_00110101100 connect dendA1_001101011000(0), 1}
{access dendA1_001101011000}
{nseg = 3}
{pt3dclear()}
{pt3dadd(93.79, 156.61, 5.36, 0.60)}
{pt3dadd(93.98, 158.77, 4.80, 0.60)}
{pt3dadd(94.90, 159.93, 4.80, 0.60)}
{pt3dadd(95.82, 161.59, 4.80, 0.60)}
{pt3dadd(96.37, 163.58, 4.80, 0.60)}
{pt3dadd(96.37, 165.41, 5.00, 1.20)}
{pt3dadd(96.93, 167.07, 5.00, 1.20)}
{pt3dadd(96.93, 168.57, 5.00, 1.20)}
{pt3dadd(98.77, 169.40, 5.00, 1.20)}

//{create dendA1_001101011001}
{dendA1_00110101100 connect dendA1_001101011001(0), 1}
{access dendA1_001101011001}
{nseg = 3}
{pt3dclear()}
{pt3dadd(93.79, 156.61, 5.36, 1.20)}
{pt3dadd(96.56, 158.10, 5.28, 1.20)}
{pt3dadd(98.40, 159.60, 5.24, 1.20)}
{pt3dadd(99.33, 160.10, 5.24, 0.30)}
{pt3dadd(100.06, 160.93, 5.24, 0.30)}
{pt3dadd(100.43, 162.42, 5.12, 0.30)}
{pt3dadd(99.69, 162.92, 5.12, 0.30)}
{pt3dadd(98.77, 163.42, 5.12, 0.30)}

//{create dendA1_00110101101}
{dendA1_0011010110 connect dendA1_00110101101(0), 1}
{access dendA1_00110101101}
{nseg = 1}
{pt3dclear()}
{pt3dadd(89.73, 149.13, 5.04, 2.10)}
{pt3dadd(92.50, 149.13, 4.64, 2.10)}

//{create dendA1_001101011010}
{dendA1_00110101101 connect dendA1_001101011010(0), 1}
{access dendA1_001101011010}
{nseg = 4}
{pt3dclear()}
{pt3dadd(92.50, 149.13, 4.64, 1.20)}
{pt3dadd(93.42, 151.12, 3.28, 1.20)}
{pt3dadd(94.34, 152.45, 3.28, 1.20)}
{pt3dadd(95.82, 152.79, 3.28, 1.20)}
{pt3dadd(97.48, 153.45, 4.04, 1.20)}
{pt3dadd(98.77, 153.95, 4.04, 1.20)}
{pt3dadd(100.25, 154.45, 4.04, 1.20)}
{pt3dadd(101.36, 155.61, 4.04, 1.20)}
{pt3dadd(102.65, 156.94, 4.04, 1.20)}
{pt3dadd(103.20, 158.43, 4.04, 1.20)}
{pt3dadd(104.12, 159.93, 4.68, 1.20)}
{pt3dadd(104.68, 161.59, 4.68, 1.20)}
{pt3dadd(105.78, 163.09, 4.68, 1.20)}

//{create dendA1_001101011011}
{dendA1_00110101101 connect dendA1_001101011011(0), 1}
{access dendA1_001101011011}
{nseg = 1}
{pt3dclear()}
{pt3dadd(92.50, 149.13, 4.64, 1.80)}
{pt3dadd(94.34, 147.30, 4.16, 1.80)}

//{create dendA1_0011010110110}
{dendA1_001101011011 connect dendA1_0011010110110(0), 1}
{access dendA1_0011010110110}
{nseg = 1}
{pt3dclear()}
{pt3dadd(94.34, 147.30, 4.16, 1.80)}
{pt3dadd(96.37, 146.14, 3.04, 1.80)}
{pt3dadd(97.48, 145.64, 1.72, 1.80)}

//{create dendA1_00110101101100}
{dendA1_0011010110110 connect dendA1_00110101101100(0), 1}
{access dendA1_00110101101100}
{nseg = 3}
{pt3dclear()}
{pt3dadd(97.48, 145.64, 1.72, 0.60)}
{pt3dadd(99.14, 147.64, 2.72, 0.60)}
{pt3dadd(100.06, 149.13, 2.72, 0.60)}
{pt3dadd(101.36, 149.96, 2.72, 0.60)}
{pt3dadd(102.83, 151.12, 2.72, 1.20)}
{pt3dadd(104.12, 151.62, 2.72, 1.20)}
{pt3dadd(106.15, 151.79, 2.72, 1.20)}
{pt3dadd(107.44, 152.12, 2.72, 1.20)}

//{create dendA1_001101011011000}
{dendA1_00110101101100 connect dendA1_001101011011000(0), 1}
{access dendA1_001101011011000}
{nseg = 2}
{pt3dclear()}
{pt3dadd(107.44, 152.12, 2.72, 0.60)}
{pt3dadd(109.47, 152.95, 0.64, 0.60)}
{pt3dadd(111.87, 153.95, 0.64, 0.30)}

//{create dendA1_001101011011001}
{dendA1_00110101101100 connect dendA1_001101011011001(0), 1}
{access dendA1_001101011011001}
{nseg = 2}
{pt3dclear()}
{pt3dadd(107.44, 152.12, 2.72, 0.60)}
{pt3dadd(108.92, 151.29, 2.92, 0.60)}
{pt3dadd(111.87, 151.29, 2.92, 0.60)}

//{create dendA1_00110101101101}
{dendA1_0011010110110 connect dendA1_00110101101101(0), 1}
{access dendA1_00110101101101}
{nseg = 4}
{pt3dclear()}
{pt3dadd(97.48, 145.64, 1.72, 0.60)}
{pt3dadd(98.40, 143.98, 1.72, 0.60)}
{pt3dadd(99.33, 143.15, 1.72, 0.60)}
{pt3dadd(100.99, 143.15, 1.72, 0.60)}
{pt3dadd(102.83, 143.98, 1.72, 0.60)}
{pt3dadd(104.68, 145.48, 1.24, 0.60)}
{pt3dadd(105.60, 146.31, 1.24, 0.60)}
{pt3dadd(107.63, 147.14, 1.24, 0.60)}
{pt3dadd(108.74, 147.64, 1.24, 0.60)}
{pt3dadd(110.95, 147.64, 1.24, 0.60)}

//{create dendA1_0011010110111}
{dendA1_001101011011 connect dendA1_0011010110111(0), 1}
{access dendA1_0011010110111}
{nseg = 2}
{pt3dclear()}
{pt3dadd(94.34, 147.30, 4.16, 1.80)}
{pt3dadd(93.79, 145.81, 3.68, 1.80)}
{pt3dadd(93.05, 143.65, 3.68, 0.60)}
{pt3dadd(93.05, 141.49, 3.68, 0.60)}
{pt3dadd(94.16, 139.33, 3.72, 0.60)}
{pt3dadd(94.16, 137.84, 3.72, 0.60)}

//{create dendA1_00110101101110}
{dendA1_0011010110111 connect dendA1_00110101101110(0), 1}
{access dendA1_00110101101110}
{nseg = 2}
{pt3dclear()}
{pt3dadd(94.16, 137.84, 3.72, 0.60)}
{pt3dadd(96.19, 137.01, 2.44, 0.60)}
{pt3dadd(96.74, 135.68, 2.44, 0.60)}
{pt3dadd(97.48, 134.68, 2.44, 0.60)}

//{create dendA1_001101011011100}
{dendA1_00110101101110 connect dendA1_001101011011100(0), 1}
{access dendA1_001101011011100}
{nseg = 2}
{pt3dclear()}
{pt3dadd(97.48, 134.68, 2.44, 0.60)}
{pt3dadd(99.14, 133.68, 2.44, 0.60)}
{pt3dadd(100.99, 133.52, 2.44, 0.30)}
{pt3dadd(101.72, 134.02, 2.44, 0.30)}

//{create dendA1_001101011011101}
{dendA1_00110101101110 connect dendA1_001101011011101(0), 1}
{access dendA1_001101011011101}
{nseg = 2}
{pt3dclear()}
{pt3dadd(97.48, 134.68, 2.44, 0.30)}
{pt3dadd(96.56, 133.85, 2.44, 0.30)}
{pt3dadd(96.37, 132.52, 0.92, 0.30)}
{pt3dadd(95.64, 131.69, 0.92, 0.30)}

//{create dendA1_00110101101111}
{dendA1_0011010110111 connect dendA1_00110101101111(0), 1}
{access dendA1_00110101101111}
{nseg = 1}
{pt3dclear()}
{pt3dadd(94.16, 137.84, 3.72, 0.60)}
{pt3dadd(93.05, 137.34, 2.48, 0.60)}

//{create dendA1_001101011011110}
{dendA1_00110101101111 connect dendA1_001101011011110(0), 1}
{access dendA1_001101011011110}
{nseg = 2}
{pt3dclear()}
{pt3dadd(93.05, 137.34, 2.48, 0.30)}
{pt3dadd(93.05, 135.51, 1.60, 0.30)}
{pt3dadd(92.50, 134.02, 1.60, 0.30)}

//{create dendA1_001101011011111}
{dendA1_00110101101111 connect dendA1_001101011011111(0), 1}
{access dendA1_001101011011111}
{nseg = 2}
{pt3dclear()}
{pt3dadd(93.05, 137.34, 2.48, 0.60)}
{pt3dadd(91.76, 136.84, 2.72, 0.60)}
{pt3dadd(90.47, 136.01, 2.72, 0.60)}
{pt3dadd(89.18, 135.18, 3.28, 1.20)}
{pt3dadd(87.70, 134.85, 3.24, 1.20)}

//{create dendA1_0011010111}
{dendA1_001101011 connect dendA1_0011010111(0), 1}
{access dendA1_0011010111}
{nseg = 3}
{pt3dclear()}
{pt3dadd(80.03, 132.82, 3.76, 1.20)}
{pt3dadd(83.46, 131.18, 3.08, 1.20)}
{pt3dadd(85.30, 130.52, 3.08, 1.20)}
{pt3dadd(86.78, 130.35, 3.08, 1.20)}
{pt3dadd(89.18, 129.36, 3.08, 1.20)}
{pt3dadd(91.39, 128.03, 2.76, 1.20)}

//{create dendA1_00110101110}
{dendA1_0011010111 connect dendA1_00110101110(0), 1}
{access dendA1_00110101110}
{nseg = 4}
{pt3dclear()}
{pt3dadd(91.39, 128.03, 2.76, 0.60)}
{pt3dadd(93.42, 128.19, 0.48, 0.60)}
{pt3dadd(95.82, 128.36, 0.48, 0.60)}
{pt3dadd(97.85, 129.19, 0.48, 0.60)}
{pt3dadd(99.51, 130.35, 0.48, 0.30)}
{pt3dadd(100.43, 131.85, 1.60, 0.30)}

//{create dendA1_00110101111}
{dendA1_0011010111 connect dendA1_00110101111(0), 1}
{access dendA1_00110101111}
{nseg = 4}
{pt3dclear()}
{pt3dadd(91.39, 128.03, 2.76, 0.60)}
{pt3dadd(92.87, 126.70, 0.24, 0.60)}
{pt3dadd(93.98, 124.71, 0.64, 0.60)}
{pt3dadd(94.53, 122.38, 2.56, 0.60)}
{pt3dadd(93.61, 120.22, 3.84, 0.60)}
{pt3dadd(93.05, 118.39, 3.24, 0.30)}

//{create smth_A1_0011011}
{smth_A1_001101 connect smth_A1_0011011(0), 1}
{access smth_A1_0011011}
{nseg = 2}
{pt3dclear()}
{pt3dadd(61.64, 81.46, -0.28, 3.00)}
{pt3dadd(62.43, 83.01, 1.20, 3.00)}
{pt3dadd(63.90, 84.51, 1.20, 2.10)}
{pt3dadd(65.38, 86.17, 1.44, 1.80)}
{pt3dadd(66.85, 87.33, 1.44, 1.80)}
{pt3dadd(68.88, 88.16, 0.92, 1.80)}
{pt3dadd(71.28, 88.49, 0.92, 2.10)}
{pt3dadd(72.76, 89.16, 0.64, 2.70)}
{pt3dadd(73.68, 89.49, 0.92, 2.70)}

//{create smth_A1_00110110}
{smth_A1_0011011 connect smth_A1_00110110(0), 1}
{access smth_A1_00110110}
{nseg = 2}
{pt3dclear()}
{pt3dadd(73.68, 89.49, 0.92, 3.00)}
{pt3dadd(76.26, 90.15, 2.04, 3.00)}
{pt3dadd(78.11, 90.82, 2.04, 2.10)}
{pt3dadd(80.32, 91.65, 2.24, 2.10)}
{pt3dadd(83.09, 92.81, 2.80, 3.00)}
{pt3dadd(84.20, 93.31, 2.80, 3.00)}

//{create dendA1_001101100}
{smth_A1_00110110 connect dendA1_001101100(0), 1}
{access dendA1_001101100}
{nseg = 2}
{pt3dclear()}
{pt3dadd(84.20, 93.31, 2.80, 2.10)}
{pt3dadd(86.04, 94.97, 2.80, 2.10)}
{pt3dadd(87.89, 96.97, 2.80, 2.10)}
{pt3dadd(89.73, 99.12, 2.80, 2.10)}

//{create dendA1_0011011000}
{dendA1_001101100 connect dendA1_0011011000(0), 1}
{access dendA1_0011011000}
{nseg = 2}
{pt3dclear()}
{pt3dadd(89.73, 99.12, 2.80, 2.10)}
{pt3dadd(90.65, 101.62, 2.04, 2.10)}
{pt3dadd(92.31, 103.44, 2.04, 2.10)}
{pt3dadd(94.16, 105.94, 3.80, 2.10)}
{pt3dadd(94.90, 108.43, 2.76, 2.10)}
{pt3dadd(94.90, 109.59, 2.76, 2.10)}

//{create dendA1_00110110000}
{dendA1_0011011000 connect dendA1_00110110000(0), 1}
{access dendA1_00110110000}
{nseg = 1}
{pt3dclear()}
{pt3dadd(94.90, 109.59, 2.76, 2.10)}
{pt3dadd(93.98, 111.42, 1.88, 2.10)}
{pt3dadd(93.42, 114.57, 1.52, 2.10)}

//{create dendA1_001101100000}
{dendA1_00110110000 connect dendA1_001101100000(0), 1}
{access dendA1_001101100000}
{nseg = 1}
{pt3dclear()}
{pt3dadd(93.42, 114.57, 1.52, 3.00)}
{pt3dadd(91.95, 115.74, 1.40, 3.00)}
{pt3dadd(90.47, 116.57, 1.40, 3.00)}

//{create dendA1_0011011000000}
{dendA1_001101100000 connect dendA1_0011011000000(0), 1}
{access dendA1_0011011000000}
{nseg = 1}
{pt3dclear()}
{pt3dadd(90.47, 116.57, 1.40, 1.80)}
{pt3dadd(88.62, 116.40, 1.00, 1.80)}

//{create dendA1_00110110000000}
{dendA1_0011011000000 connect dendA1_00110110000000(0), 1}
{access dendA1_00110110000000}
{nseg = 2}
{pt3dclear()}
{pt3dadd(88.62, 116.40, 1.00, 1.80)}
{pt3dadd(87.15, 114.91, 2.12, 1.80)}
{pt3dadd(85.30, 113.58, 0.60, 1.80)}
{pt3dadd(83.27, 112.25, 1.20, 1.80)}

//{create dendA1_001101100000000}
{dendA1_00110110000000 connect dendA1_001101100000000(0), 1}
{access dendA1_001101100000000}
{nseg = 2}
{pt3dclear()}
{pt3dadd(83.27, 112.25, 1.20, 1.20)}
{pt3dadd(80.88, 110.25, 1.52, 1.20)}
{pt3dadd(79.22, 109.42, 1.52, 1.20)}
{pt3dadd(77.19, 108.93, 1.52, 1.20)}
{pt3dadd(74.23, 108.43, 0.44, 1.20)}

//{create dendA1_0011011000000000}
{dendA1_001101100000000 connect dendA1_0011011000000000(0), 1}
{access dendA1_0011011000000000}
{nseg = 1}
{pt3dclear()}
{pt3dadd(74.23, 108.43, 0.44, 1.20)}
{pt3dadd(72.94, 106.93, 0.48, 1.20)}
{pt3dadd(71.28, 104.94, 0.48, 1.20)}

//{create dendA1_00110110000000000}
{dendA1_0011011000000000 connect dendA1_00110110000000000(0), 1}
{access dendA1_00110110000000000}
{nseg = 2}
{pt3dclear()}
{pt3dadd(71.28, 104.94, 0.48, 0.60)}
{pt3dadd(70.91, 102.61, 0.88, 0.60)}
{pt3dadd(70.54, 100.62, 0.96, 1.20)}
{pt3dadd(69.07, 99.96, 1.40, 1.20)}
{pt3dadd(67.96, 99.46, 1.40, 1.20)}

//{create dendA1_001101100000000000}
{dendA1_00110110000000000 connect dendA1_001101100000000000(0), 1}
{access dendA1_001101100000000000}
{nseg = 2}
{pt3dclear()}
{pt3dadd(67.96, 99.46, 1.40, 0.60)}
{pt3dadd(68.15, 97.63, 1.40, 0.60)}
{pt3dadd(68.88, 96.30, 1.96, 1.20)}
{pt3dadd(69.07, 95.64, 0.80, 0.60)}

//{create dendA1_001101100000000001}
{dendA1_00110110000000000 connect dendA1_001101100000000001(0), 1}
{access dendA1_001101100000000001}
{nseg = 3}
{pt3dclear()}
{pt3dadd(67.96, 99.46, 1.40, 0.60)}
{pt3dadd(65.80, 98.73, 0.12, 0.60)}
{pt3dadd(63.59, 98.56, 0.12, 0.60)}
{pt3dadd(61.74, 97.90, 0.40, 0.60)}
{pt3dadd(60.26, 97.40, 0.40, 0.60)}

//{create dendA1_00110110000000001}
{dendA1_0011011000000000 connect dendA1_00110110000000001(0), 1}
{access dendA1_00110110000000001}
{nseg = 6}
{pt3dclear()}
{pt3dadd(71.28, 104.94, 0.48, 0.60)}
{pt3dadd(68.75, 104.37, -0.12, 0.60)}
{pt3dadd(67.28, 103.38, -0.12, 0.60)}
{pt3dadd(65.80, 102.38, -0.12, 0.60)}
{pt3dadd(64.32, 101.72, -0.64, 0.60)}
{pt3dadd(63.03, 101.88, -0.80, 0.60)}
{pt3dadd(61.37, 100.89, 0.40, 0.60)}
{pt3dadd(59.53, 100.72, 0.40, 0.60)}
{pt3dadd(57.31, 100.72, 0.40, 0.60)}
{pt3dadd(56.21, 101.22, 0.20, 0.30)}
{pt3dadd(54.73, 101.38, 0.20, 0.30)}
{pt3dadd(53.25, 100.72, 0.20, 0.30)}

//{create dendA1_0011011000000001}
{dendA1_001101100000000 connect dendA1_0011011000000001(0), 1}
{access dendA1_0011011000000001}
{nseg = 2}
{pt3dclear()}
{pt3dadd(74.23, 108.43, 0.44, 0.60)}
{pt3dadd(72.26, 108.86, 0.40, 0.60)}
{pt3dadd(70.41, 109.19, 0.40, 0.60)}
{pt3dadd(68.94, 109.03, 0.40, 0.60)}
{pt3dadd(68.20, 108.86, 0.40, 0.60)}

//{create dendA1_00110110000000010}
{dendA1_0011011000000001 connect dendA1_00110110000000010(0), 1}
{access dendA1_00110110000000010}
{nseg = 1}
{pt3dclear()}
{pt3dadd(68.20, 108.86, 0.40, 0.60)}
{pt3dadd(67.46, 108.53, 0.40, 0.60)}

//{create dendA1_001101100000000100}
{dendA1_00110110000000010 connect dendA1_001101100000000100(0), 1}
{access dendA1_001101100000000100}
{nseg = 6}
{pt3dclear()}
{pt3dadd(67.46, 108.53, 0.40, 0.30)}
{pt3dadd(65.43, 107.20, 0.52, 0.30)}
{pt3dadd(64.14, 106.37, 0.52, 0.60)}
{pt3dadd(63.03, 106.20, -0.72, 0.60)}
{pt3dadd(61.00, 105.70, -0.72, 0.60)}
{pt3dadd(57.87, 105.04, -1.68, 0.60)}
{pt3dadd(56.02, 104.87, -2.76, 0.60)}
{pt3dadd(54.55, 104.87, -2.76, 0.30)}
{pt3dadd(53.62, 104.71, -2.76, 0.30)}
{pt3dadd(52.88, 104.21, -2.76, 0.30)}
{pt3dadd(50.86, 104.04, -2.76, 0.30)}

//{create dendA1_001101100000000101}
{dendA1_00110110000000010 connect dendA1_001101100000000101(0), 1}
{access dendA1_001101100000000101}
{nseg = 5}
{pt3dclear()}
{pt3dadd(67.46, 108.53, 0.40, 0.60)}
{pt3dadd(65.25, 109.36, 0.68, 0.60)}
{pt3dadd(63.22, 110.85, -1.44, 0.60)}
{pt3dadd(60.26, 113.01, -1.44, 0.60)}
{pt3dadd(58.24, 113.51, -1.60, 0.60)}
{pt3dadd(57.50, 113.84, -1.60, 0.60)}
{pt3dadd(56.76, 115.34, -1.60, 0.60)}
{pt3dadd(56.02, 117.00, -1.60, 0.60)}
{pt3dadd(56.39, 118.16, -1.60, 0.30)}

//{create dendA1_00110110000000011}
{dendA1_0011011000000001 connect dendA1_00110110000000011(0), 1}
{access dendA1_00110110000000011}
{nseg = 4}
{pt3dclear()}
{pt3dadd(68.20, 108.86, 0.40, 0.60)}
{pt3dadd(66.54, 111.02, 0.40, 0.60)}
{pt3dadd(65.25, 114.01, -0.12, 0.60)}
{pt3dadd(64.51, 116.33, -0.12, 0.60)}
{pt3dadd(62.29, 119.99, -0.84, 0.60)}

//{create dendA1_001101100000000110}
{dendA1_00110110000000011 connect dendA1_001101100000000110(0), 1}
{access dendA1_001101100000000110}
{nseg = 1}
{pt3dclear()}
{pt3dadd(62.29, 119.99, -0.84, 0.60)}
{pt3dadd(59.90, 119.82, -1.04, 0.60)}

//{create dendA1_001101100000000111}
{dendA1_00110110000000011 connect dendA1_001101100000000111(0), 1}
{access dendA1_001101100000000111}
{nseg = 2}
{pt3dclear()}
{pt3dadd(62.29, 119.99, -0.84, 0.60)}
{pt3dadd(62.48, 121.82, -0.20, 0.60)}
{pt3dadd(62.85, 123.31, 0.40, 0.60)}
{pt3dadd(63.22, 124.97, 1.56, 0.60)}
{pt3dadd(63.77, 126.30, 1.32, 0.60)}

//{create dendA1_001101100000001}
{dendA1_00110110000000 connect dendA1_001101100000001(0), 1}
{access dendA1_001101100000001}
{nseg = 3}
{pt3dclear()}
{pt3dadd(83.27, 112.25, 1.20, 1.20)}
{pt3dadd(80.74, 113.34, 1.72, 1.20)}
{pt3dadd(78.90, 114.51, 1.72, 1.20)}
{pt3dadd(76.87, 116.00, 1.72, 1.20)}
{pt3dadd(75.21, 116.83, 1.72, 0.60)}
{pt3dadd(73.36, 116.50, -0.32, 0.60)}
{pt3dadd(71.89, 116.00, -1.12, 0.60)}

//{create dendA1_0011011000000010}
{dendA1_001101100000001 connect dendA1_0011011000000010(0), 1}
{access dendA1_0011011000000010}
{nseg = 3}
{pt3dclear()}
{pt3dadd(71.89, 116.00, -1.12, 0.60)}
{pt3dadd(69.31, 115.50, -1.12, 0.60)}
{pt3dadd(67.46, 116.33, -1.12, 0.60)}
{pt3dadd(66.35, 118.00, -1.12, 0.60)}
{pt3dadd(65.98, 119.82, 0.24, 0.60)}

//{create dendA1_00110110000000100}
{dendA1_0011011000000010 connect dendA1_00110110000000100(0), 1}
{access dendA1_00110110000000100}
{nseg = 1}
{pt3dclear()}
{pt3dadd(65.98, 119.82, 0.24, 0.30)}
{pt3dadd(63.77, 120.65, 0.24, 0.30)}

//{create dendA1_00110110000000101}
{dendA1_0011011000000010 connect dendA1_00110110000000101(0), 1}
{access dendA1_00110110000000101}
{nseg = 1}
{pt3dclear()}
{pt3dadd(65.98, 119.82, 0.24, 0.60)}
{pt3dadd(66.35, 123.31, 1.20, 0.60)}

//{create dendA1_0011011000000011}
{dendA1_001101100000001 connect dendA1_0011011000000011(0), 1}
{access dendA1_0011011000000011}
{nseg = 2}
{pt3dclear()}
{pt3dadd(71.89, 116.00, -1.12, 0.30)}
{pt3dadd(71.15, 118.00, -0.52, 0.30)}
{pt3dadd(70.04, 119.49, -0.52, 0.30)}

//{create dendA1_00110110000001}
{dendA1_0011011000000 connect dendA1_00110110000001(0), 1}
{access dendA1_00110110000001}
{nseg = 2}
{pt3dclear()}
{pt3dadd(88.62, 116.40, 1.00, 1.20)}
{pt3dadd(87.02, 117.33, 0.64, 1.20)}
{pt3dadd(84.80, 118.49, 0.64, 1.20)}
{pt3dadd(82.96, 119.49, 0.64, 1.20)}
{pt3dadd(81.85, 120.49, 0.52, 1.20)}

//{create dendA1_001101100000010}
{dendA1_00110110000001 connect dendA1_001101100000010(0), 1}
{access dendA1_001101100000010}
{nseg = 1}
{pt3dclear()}
{pt3dadd(81.85, 120.49, 0.52, 1.20)}
{pt3dadd(80.74, 121.65, 1.04, 1.20)}

//{create dendA1_0011011000000100}
{dendA1_001101100000010 connect dendA1_0011011000000100(0), 1}
{access dendA1_0011011000000100}
{nseg = 2}
{pt3dclear()}
{pt3dadd(80.74, 121.65, 1.04, 1.20)}
{pt3dadd(78.90, 121.65, 1.04, 1.20)}
{pt3dadd(76.87, 121.98, 0.96, 1.20)}
{pt3dadd(75.39, 122.48, 0.96, 0.60)}
{pt3dadd(74.10, 123.48, 0.32, 0.60)}
{pt3dadd(72.44, 125.30, 0.96, 0.60)}

//{create dendA1_00110110000001000}
{dendA1_0011011000000100 connect dendA1_00110110000001000(0), 1}
{access dendA1_00110110000001000}
{nseg = 2}
{pt3dclear()}
{pt3dadd(72.44, 125.30, 0.96, 0.60)}
{pt3dadd(70.60, 125.47, -0.88, 0.60)}
{pt3dadd(69.12, 125.64, -0.88, 0.60)}
{pt3dadd(67.28, 125.64, -0.88, 0.60)}

//{create dendA1_00110110000001001}
{dendA1_0011011000000100 connect dendA1_00110110000001001(0), 1}
{access dendA1_00110110000001001}
{nseg = 2}
{pt3dclear()}
{pt3dadd(72.44, 125.30, 0.96, 0.60)}
{pt3dadd(73.18, 126.97, 0.96, 0.60)}
{pt3dadd(74.10, 127.96, 0.96, 0.60)}
{pt3dadd(75.21, 129.62, 0.96, 0.60)}

//{create dendA1_0011011000000101}
{dendA1_001101100000010 connect dendA1_0011011000000101(0), 1}
{access dendA1_0011011000000101}
{nseg = 2}
{pt3dclear()}
{pt3dadd(80.74, 121.65, 1.04, 0.30)}
{pt3dadd(81.30, 123.31, 0.68, 0.30)}
{pt3dadd(82.22, 124.47, 0.68, 0.30)}
{pt3dadd(82.77, 124.64, 0.68, 0.30)}
{pt3dadd(83.14, 125.30, 0.68, 0.30)}
{pt3dadd(83.33, 126.47, 0.68, 0.30)}

//{create dendA1_001101100000011}
{dendA1_00110110000001 connect dendA1_001101100000011(0), 1}
{access dendA1_001101100000011}
{nseg = 3}
{pt3dclear()}
{pt3dadd(81.85, 120.49, 0.52, 0.30)}
{pt3dadd(83.33, 121.98, 0.80, 0.30)}
{pt3dadd(84.99, 122.98, -0.72, 0.30)}
{pt3dadd(86.46, 123.31, -1.16, 0.30)}
{pt3dadd(87.76, 123.81, -1.24, 0.30)}

//{create dendA1_0011011000001}
{dendA1_001101100000 connect dendA1_0011011000001(0), 1}
{access dendA1_0011011000001}
{nseg = 3}
{pt3dclear()}
{pt3dadd(90.47, 116.57, 1.40, 2.10)}
{pt3dadd(90.34, 119.49, 0.80, 2.10)}
{pt3dadd(89.79, 120.65, 0.80, 2.10)}
{pt3dadd(90.71, 121.98, -0.44, 2.10)}
{pt3dadd(91.26, 123.64, -0.28, 2.10)}
{pt3dadd(91.08, 125.30, -0.28, 1.80)}
{pt3dadd(90.34, 126.97, -0.52, 1.80)}
{pt3dadd(89.60, 129.29, -0.52, 2.10)}
{pt3dadd(89.42, 130.79, -0.52, 2.10)}
{pt3dadd(89.60, 132.78, -1.48, 2.10)}
{pt3dadd(90.52, 136.10, -0.60, 2.10)}
{pt3dadd(90.96, 138.09, 0.28, 3.00)}

//{create dendA1_00110110000010}
{dendA1_0011011000001 connect dendA1_00110110000010(0), 1}
{access dendA1_00110110000010}
{nseg = 2}
{pt3dclear()}
{pt3dadd(90.96, 138.09, 0.28, 1.80)}
{pt3dadd(89.67, 139.09, -0.76, 1.80)}
{pt3dadd(88.93, 140.25, -0.76, 1.20)}
{pt3dadd(88.75, 141.75, -0.76, 1.20)}
{pt3dadd(88.95, 143.41, 4.00, 1.80)}
{pt3dadd(89.32, 144.91, 4.00, 1.80)}

//{create dendA1_001101100000100}
{dendA1_00110110000010 connect dendA1_001101100000100(0), 1}
{access dendA1_001101100000100}
{nseg = 1}
{pt3dclear()}
{pt3dadd(89.32, 144.91, 4.00, 1.80)}
{pt3dadd(86.74, 143.58, 4.00, 1.80)}
{pt3dadd(85.26, 142.41, 4.00, 1.80)}

//{create dendA1_0011011000001000}
{dendA1_001101100000100 connect dendA1_0011011000001000(0), 1}
{access dendA1_0011011000001000}
{nseg = 3}
{pt3dclear()}
{pt3dadd(85.26, 142.41, 4.00, 1.20)}
{pt3dadd(86.55, 139.42, 4.12, 1.20)}
{pt3dadd(86.55, 137.43, 4.12, 1.20)}
{pt3dadd(86.00, 134.11, 3.64, 1.20)}
{pt3dadd(85.81, 131.95, 3.64, 1.20)}
{pt3dadd(85.26, 130.29, 3.64, 0.60)}

//{create dendA1_00110110000010000}
{dendA1_0011011000001000 connect dendA1_00110110000010000(0), 1}
{access dendA1_00110110000010000}
{nseg = 2}
{pt3dclear()}
{pt3dadd(85.26, 130.29, 3.64, 0.30)}
{pt3dadd(85.26, 128.79, 3.12, 0.30)}
{pt3dadd(84.89, 127.63, 3.12, 0.30)}
{pt3dadd(83.97, 126.96, 3.12, 0.30)}
{pt3dadd(82.68, 125.97, 3.12, 0.30)}

//{create dendA1_00110110000010001}
{dendA1_0011011000001000 connect dendA1_00110110000010001(0), 1}
{access dendA1_00110110000010001}
{nseg = 2}
{pt3dclear()}
{pt3dadd(85.26, 130.29, 3.64, 0.30)}
{pt3dadd(84.52, 129.46, 3.76, 0.30)}
{pt3dadd(83.79, 128.96, 3.76, 0.30)}
{pt3dadd(82.86, 128.96, 3.76, 0.30)}
{pt3dadd(81.76, 129.12, 3.76, 0.30)}

//{create dendA1_0011011000001001}
{dendA1_001101100000100 connect dendA1_0011011000001001(0), 1}
{access dendA1_0011011000001001}
{nseg = 1}
{pt3dclear()}
{pt3dadd(85.26, 142.41, 4.00, 0.60)}
{pt3dadd(83.60, 141.75, 3.40, 0.60)}
{pt3dadd(81.57, 141.08, 3.40, 0.60)}

//{create dendA1_00110110000010010}
{dendA1_0011011000001001 connect dendA1_00110110000010010(0), 1}
{access dendA1_00110110000010010}
{nseg = 4}
{pt3dclear()}
{pt3dadd(81.57, 141.08, 3.40, 0.60)}
{pt3dadd(79.91, 140.42, 4.08, 0.60)}
{pt3dadd(78.80, 139.26, 4.08, 0.60)}
{pt3dadd(77.51, 137.93, 4.08, 0.60)}
{pt3dadd(76.59, 136.60, 4.08, 0.60)}
{pt3dadd(76.04, 135.27, 4.12, 0.60)}
{pt3dadd(75.48, 133.44, 4.12, 0.60)}
{pt3dadd(74.74, 132.28, 4.12, 0.60)}
{pt3dadd(73.82, 131.45, 4.12, 0.60)}
{pt3dadd(72.72, 130.79, 4.12, 0.60)}
{pt3dadd(71.61, 130.95, 4.12, 0.60)}

//{create dendA1_00110110000010011}
{dendA1_0011011000001001 connect dendA1_00110110000010011(0), 1}
{access dendA1_00110110000010011}
{nseg = 1}
{pt3dclear()}
{pt3dadd(81.57, 141.08, 3.40, 0.60)}
{pt3dadd(81.94, 142.91, 3.56, 0.60)}
{pt3dadd(81.94, 144.41, 3.64, 0.60)}

//{create dendA1_001101100000100110}
{dendA1_00110110000010011 connect dendA1_001101100000100110(0), 1}
{access dendA1_001101100000100110}
{nseg = 1}
{pt3dclear()}
{pt3dadd(81.94, 144.41, 3.64, 0.60)}
{pt3dadd(81.39, 145.40, 3.64, 0.60)}
{pt3dadd(81.20, 146.90, 3.64, 0.60)}

//{create dendA1_0011011000001001100}
{dendA1_001101100000100110 connect dendA1_0011011000001001100(0), 1}
{access dendA1_0011011000001001100}
{nseg = 2}
{pt3dclear()}
{pt3dadd(81.20, 146.90, 3.64, 0.30)}
{pt3dadd(79.36, 146.90, 2.32, 0.30)}
{pt3dadd(78.07, 146.73, 2.32, 0.30)}

//{create dendA1_0011011000001001101}
{dendA1_001101100000100110 connect dendA1_0011011000001001101(0), 1}
{access dendA1_0011011000001001101}
{nseg = 2}
{pt3dclear()}
{pt3dadd(81.20, 146.90, 3.64, 0.60)}
{pt3dadd(82.12, 149.06, 3.64, 0.60)}
{pt3dadd(82.49, 150.55, 3.64, 0.60)}
{pt3dadd(83.05, 152.05, 3.64, 0.60)}
{pt3dadd(83.79, 153.38, 3.64, 0.60)}
{pt3dadd(83.79, 154.54, 3.64, 0.60)}

//{create dendA1_001101100000100111}
{dendA1_00110110000010011 connect dendA1_001101100000100111(0), 1}
{access dendA1_001101100000100111}
{nseg = 5}
{pt3dclear()}
{pt3dadd(81.94, 144.41, 3.64, 0.60)}
{pt3dadd(83.97, 146.23, 3.12, 0.60)}
{pt3dadd(84.71, 148.06, 3.12, 0.60)}
{pt3dadd(86.00, 149.39, 3.12, 0.60)}
{pt3dadd(87.29, 151.55, 3.12, 0.60)}
{pt3dadd(88.40, 153.21, 3.12, 0.60)}
{pt3dadd(88.95, 155.37, 3.12, 0.60)}
{pt3dadd(89.87, 157.36, 3.12, 0.60)}
{pt3dadd(90.24, 158.69, 3.12, 0.60)}

//{create dendA1_001101100000101}
{dendA1_00110110000010 connect dendA1_001101100000101(0), 1}
{access dendA1_001101100000101}
{nseg = 2}
{pt3dclear()}
{pt3dadd(89.32, 144.91, 4.00, 1.80)}
{pt3dadd(90.06, 147.73, 4.44, 1.80)}
{pt3dadd(91.15, 150.90, 5.20, 1.80)}
{pt3dadd(91.70, 153.05, 5.20, 1.80)}
{pt3dadd(92.99, 154.88, 3.72, 1.80)}
{pt3dadd(94.29, 155.55, 3.88, 1.80)}

//{create dendA1_0011011000001010}
{dendA1_001101100000101 connect dendA1_0011011000001010(0), 1}
{access dendA1_0011011000001010}
{nseg = 2}
{pt3dclear()}
{pt3dadd(94.29, 155.55, 3.88, 1.20)}
{pt3dadd(94.84, 158.54, 3.88, 1.20)}
{pt3dadd(95.02, 161.03, 3.88, 1.20)}
{pt3dadd(95.76, 163.02, 3.88, 1.20)}

//{create dendA1_00110110000010100}
{dendA1_0011011000001010 connect dendA1_00110110000010100(0), 1}
{access dendA1_00110110000010100}
{nseg = 1}
{pt3dclear()}
{pt3dadd(95.76, 163.02, 3.88, 1.20)}
{pt3dadd(93.73, 163.85, 3.88, 1.20)}
{pt3dadd(91.15, 165.01, 3.88, 1.20)}

//{create dendA1_001101100000101000}
{dendA1_00110110000010100 connect dendA1_001101100000101000(0), 1}
{access dendA1_001101100000101000}
{nseg = 2}
{pt3dclear()}
{pt3dadd(91.15, 165.01, 3.88, 0.60)}
{pt3dadd(89.67, 164.85, 2.92, 0.60)}
{pt3dadd(87.64, 165.51, 2.92, 0.60)}
{pt3dadd(85.61, 166.18, 2.92, 0.60)}
{pt3dadd(84.69, 167.01, 2.92, 0.60)}

//{create dendA1_001101100000101001}
{dendA1_00110110000010100 connect dendA1_001101100000101001(0), 1}
{access dendA1_001101100000101001}
{nseg = 3}
{pt3dclear()}
{pt3dadd(91.15, 165.01, 3.88, 0.60)}
{pt3dadd(91.15, 166.84, 2.84, 0.60)}
{pt3dadd(89.67, 169.00, 2.84, 0.60)}
{pt3dadd(88.75, 170.50, 2.84, 0.60)}
{pt3dadd(87.64, 170.99, 2.84, 0.60)}
{pt3dadd(86.91, 172.16, 2.84, 0.60)}
{pt3dadd(86.17, 173.65, 2.84, 0.60)}
{pt3dadd(85.80, 175.31, 2.84, 0.60)}

//{create dendA1_00110110000010101}
{dendA1_0011011000001010 connect dendA1_00110110000010101(0), 1}
{access dendA1_00110110000010101}
{nseg = 3}
{pt3dclear()}
{pt3dadd(95.76, 163.02, 3.88, 1.20)}
{pt3dadd(96.32, 165.18, 3.56, 1.20)}
{pt3dadd(96.87, 167.01, 3.56, 1.20)}
{pt3dadd(96.32, 168.67, 3.56, 1.20)}
{pt3dadd(96.68, 170.99, 3.56, 1.20)}
{pt3dadd(97.05, 172.66, 3.56, 0.60)}
{pt3dadd(97.61, 173.98, 3.20, 0.60)}
{pt3dadd(98.53, 175.31, 3.20, 0.60)}
{pt3dadd(99.45, 177.31, 3.20, 0.60)}

//{create dendA1_0011011000001011}
{dendA1_001101100000101 connect dendA1_0011011000001011(0), 1}
{access dendA1_0011011000001011}
{nseg = 4}
{pt3dclear()}
{pt3dadd(94.29, 155.55, 3.88, 1.20)}
{pt3dadd(96.87, 157.54, 4.84, 1.20)}
{pt3dadd(99.27, 159.87, 4.84, 1.20)}
{pt3dadd(101.85, 162.69, 5.08, 1.20)}
{pt3dadd(103.14, 164.52, 4.32, 1.20)}
{pt3dadd(104.43, 166.84, 3.68, 1.20)}
{pt3dadd(105.73, 169.00, 3.68, 1.20)}

//{create dendA1_00110110000010110}
{dendA1_0011011000001011 connect dendA1_00110110000010110(0), 1}
{access dendA1_00110110000010110}
{nseg = 2}
{pt3dclear()}
{pt3dadd(105.73, 169.00, 3.68, 0.60)}
{pt3dadd(105.36, 172.32, 2.92, 0.60)}
{pt3dadd(105.54, 174.98, 2.92, 1.20)}
{pt3dadd(104.80, 175.65, 2.84, 1.20)}

//{create dendA1_001101100000101100}
{dendA1_00110110000010110 connect dendA1_001101100000101100(0), 1}
{access dendA1_001101100000101100}
{nseg = 4}
{pt3dclear()}
{pt3dadd(104.80, 175.65, 2.84, 0.60)}
{pt3dadd(102.22, 176.31, 0.48, 0.60)}
{pt3dadd(100.01, 176.64, 0.48, 0.60)}
{pt3dadd(98.53, 177.64, 0.48, 0.60)}
{pt3dadd(96.87, 178.80, 1.08, 0.60)}
{pt3dadd(94.47, 181.63, 1.32, 0.60)}

//{create dendA1_001101100000101101}
{dendA1_00110110000010110 connect dendA1_001101100000101101(0), 1}
{access dendA1_001101100000101101}
{nseg = 1}
{pt3dclear()}
{pt3dadd(104.80, 175.65, 2.84, 0.30)}
{pt3dadd(105.54, 177.81, 2.84, 0.30)}

//{create dendA1_00110110000010111}
{dendA1_0011011000001011 connect dendA1_00110110000010111(0), 1}
{access dendA1_00110110000010111}
{nseg = 2}
{pt3dclear()}
{pt3dadd(105.73, 169.00, 3.68, 1.20)}
{pt3dadd(108.12, 170.99, 2.04, 1.20)}
{pt3dadd(109.42, 172.82, 2.04, 1.20)}
{pt3dadd(110.89, 174.15, 4.12, 1.20)}
{pt3dadd(111.63, 175.65, 4.60, 1.20)}

//{create dendA1_001101100000101110}
{dendA1_00110110000010111 connect dendA1_001101100000101110(0), 1}
{access dendA1_001101100000101110}
{nseg = 2}
{pt3dclear()}
{pt3dadd(111.63, 175.65, 4.60, 0.60)}
{pt3dadd(111.81, 178.64, 4.56, 0.60)}
{pt3dadd(112.23, 180.54, 4.72, 1.20)}
{pt3dadd(112.78, 183.03, 5.04, 1.20)}
{pt3dadd(113.71, 184.86, 5.04, 1.20)}

//{create dendA1_0011011000001011100}
{dendA1_001101100000101110 connect dendA1_0011011000001011100(0), 1}
{access dendA1_0011011000001011100}
{nseg = 1}
{pt3dclear()}
{pt3dadd(113.71, 184.86, 5.04, 1.20)}
{pt3dadd(113.71, 187.69, 4.32, 1.20)}
{pt3dadd(114.26, 190.01, 4.28, 0.60)}

//{create dendA1_0011011000001011101}
{dendA1_001101100000101110 connect dendA1_0011011000001011101(0), 1}
{access dendA1_0011011000001011101}
{nseg = 1}
{pt3dclear()}
{pt3dadd(113.71, 184.86, 5.04, 1.80)}
{pt3dadd(116.29, 185.86, 5.24, 1.80)}

//{create dendA1_001101100000101111}
{dendA1_00110110000010111 connect dendA1_001101100000101111(0), 1}
{access dendA1_001101100000101111}
{nseg = 2}
{pt3dclear()}
{pt3dadd(111.63, 175.65, 4.60, 1.20)}
{pt3dadd(113.89, 176.39, 4.76, 1.20)}
{pt3dadd(115.55, 178.22, 4.76, 1.20)}
{pt3dadd(116.66, 180.04, 4.76, 1.20)}
{pt3dadd(117.76, 183.03, 5.04, 1.20)}

//{create dendA1_00110110000011}
{dendA1_0011011000001 connect dendA1_00110110000011(0), 1}
{access dendA1_00110110000011}
{nseg = 3}
{pt3dclear()}
{pt3dadd(90.96, 138.09, 0.28, 1.20)}
{pt3dadd(92.54, 138.75, 0.92, 1.20)}
{pt3dadd(94.02, 139.75, 0.92, 1.20)}
{pt3dadd(95.49, 141.91, 0.92, 1.20)}
{pt3dadd(96.97, 143.90, 0.92, 1.20)}
{pt3dadd(99.55, 145.89, 0.92, 1.20)}
{pt3dadd(101.03, 148.05, 0.92, 1.20)}
{pt3dadd(102.32, 150.05, 0.96, 1.20)}

//{create dendA1_001101100000110}
{dendA1_00110110000011 connect dendA1_001101100000110(0), 1}
{access dendA1_001101100000110}
{nseg = 2}
{pt3dclear()}
{pt3dadd(102.32, 150.05, 0.96, 1.20)}
{pt3dadd(102.69, 152.20, 1.20, 1.20)}
{pt3dadd(103.43, 154.03, 1.20, 1.20)}
{pt3dadd(104.17, 155.36, 1.20, 1.20)}
{pt3dadd(105.09, 156.86, 0.28, 1.20)}

//{create dendA1_0011011000001100}
{dendA1_001101100000110 connect dendA1_0011011000001100(0), 1}
{access dendA1_0011011000001100}
{nseg = 2}
{pt3dclear()}
{pt3dadd(105.09, 156.86, 0.28, 0.60)}
{pt3dadd(105.64, 158.85, 0.92, 0.60)}
{pt3dadd(106.38, 160.84, 0.92, 0.60)}
{pt3dadd(106.20, 162.17, 0.92, 1.20)}
{pt3dadd(105.46, 164.33, 0.92, 1.20)}

//{create dendA1_0011011000001101}
{dendA1_001101100000110 connect dendA1_0011011000001101(0), 1}
{access dendA1_0011011000001101}
{nseg = 2}
{pt3dclear()}
{pt3dadd(105.09, 156.86, 0.28, 0.60)}
{pt3dadd(106.20, 156.86, 0.32, 0.60)}
{pt3dadd(107.67, 157.69, 0.32, 0.60)}
{pt3dadd(108.96, 159.35, 0.32, 0.60)}
{pt3dadd(109.70, 160.01, 0.80, 0.60)}

//{create dendA1_00110110000011010}
{dendA1_0011011000001101 connect dendA1_00110110000011010(0), 1}
{access dendA1_00110110000011010}
{nseg = 2}
{pt3dclear()}
{pt3dadd(109.70, 160.01, 0.80, 0.60)}
{pt3dadd(110.07, 161.84, 0.80, 0.60)}
{pt3dadd(109.89, 163.67, 0.80, 1.20)}
{pt3dadd(109.70, 165.00, 0.80, 1.20)}
{pt3dadd(109.15, 165.49, 0.68, 1.20)}
{pt3dadd(107.86, 166.32, 0.80, 0.30)}

//{create dendA1_00110110000011011}
{dendA1_0011011000001101 connect dendA1_00110110000011011(0), 1}
{access dendA1_00110110000011011}
{nseg = 3}
{pt3dclear()}
{pt3dadd(109.70, 160.01, 0.80, 0.60)}
{pt3dadd(110.99, 159.18, 0.80, 0.60)}
{pt3dadd(111.92, 158.02, 0.80, 0.60)}
{pt3dadd(112.65, 156.19, 0.80, 0.60)}
{pt3dadd(114.13, 155.36, 0.60, 0.60)}
{pt3dadd(115.42, 155.03, 0.60, 0.30)}

//{create dendA1_001101100000111}
{dendA1_00110110000011 connect dendA1_001101100000111(0), 1}
{access dendA1_001101100000111}
{nseg = 1}
{pt3dclear()}
{pt3dadd(102.32, 150.05, 0.96, 1.20)}
{pt3dadd(104.72, 150.71, -0.48, 1.20)}
{pt3dadd(106.01, 150.71, -0.48, 1.20)}

//{create dendA1_0011011000001110}
{dendA1_001101100000111 connect dendA1_0011011000001110(0), 1}
{access dendA1_0011011000001110}
{nseg = 2}
{pt3dclear()}
{pt3dadd(106.01, 150.71, -0.48, 0.60)}
{pt3dadd(107.30, 151.87, -0.36, 0.60)}
{pt3dadd(108.04, 153.53, -0.36, 0.60)}
{pt3dadd(109.89, 153.70, -2.04, 0.60)}
{pt3dadd(110.99, 155.03, -2.04, 0.30)}

//{create dendA1_0011011000001111}
{dendA1_001101100000111 connect dendA1_0011011000001111(0), 1}
{access dendA1_0011011000001111}
{nseg = 1}
{pt3dclear()}
{pt3dadd(106.01, 150.71, -0.48, 1.20)}
{pt3dadd(107.86, 149.21, -0.48, 1.20)}
{pt3dadd(108.59, 148.72, -1.24, 1.20)}

//{create dendA1_00110110000011110}
{dendA1_0011011000001111 connect dendA1_00110110000011110(0), 1}
{access dendA1_00110110000011110}
{nseg = 1}
{pt3dclear()}
{pt3dadd(108.59, 148.72, -1.24, 1.20)}
{pt3dadd(110.81, 149.38, 0.00, 1.20)}
{pt3dadd(112.28, 149.55, 0.00, 1.20)}

//{create dendA1_001101100000111100}
{dendA1_00110110000011110 connect dendA1_001101100000111100(0), 1}
{access dendA1_001101100000111100}
{nseg = 2}
{pt3dclear()}
{pt3dadd(112.28, 149.55, 0.00, 0.30)}
{pt3dadd(112.28, 151.21, 0.00, 0.30)}
{pt3dadd(111.73, 152.70, 0.00, 0.30)}

//{create dendA1_001101100000111101}
{dendA1_00110110000011110 connect dendA1_001101100000111101(0), 1}
{access dendA1_001101100000111101}
{nseg = 4}
{pt3dclear()}
{pt3dadd(112.28, 149.55, 0.00, 1.20)}
{pt3dadd(114.13, 149.38, 1.32, 1.20)}
{pt3dadd(115.61, 150.05, 1.32, 1.20)}
{pt3dadd(117.08, 151.21, 1.32, 1.20)}
{pt3dadd(118.19, 152.87, 1.32, 0.60)}
{pt3dadd(119.30, 154.53, 2.84, 0.60)}
{pt3dadd(119.48, 156.03, 2.84, 1.20)}
{pt3dadd(120.03, 157.85, 2.84, 1.20)}
{pt3dadd(119.66, 160.01, 4.28, 0.60)}

//{create dendA1_00110110000011111}
{dendA1_0011011000001111 connect dendA1_00110110000011111(0), 1}
{access dendA1_00110110000011111}
{nseg = 3}
{pt3dclear()}
{pt3dadd(108.59, 148.72, -1.24, 0.60)}
{pt3dadd(107.49, 147.06, -0.12, 0.60)}
{pt3dadd(106.20, 145.89, -0.12, 0.60)}
{pt3dadd(105.27, 144.73, -0.12, 0.60)}
{pt3dadd(104.17, 143.90, -0.12, 0.60)}
{pt3dadd(103.24, 142.74, -0.12, 0.60)}
{pt3dadd(103.06, 141.57, -0.12, 0.60)}

//{create dendA1_001101100000111110}
{dendA1_00110110000011111 connect dendA1_001101100000111110(0), 1}
{access dendA1_001101100000111110}
{nseg = 1}
{pt3dclear()}
{pt3dadd(103.06, 141.57, -0.12, 0.60)}
{pt3dadd(103.98, 140.24, -0.24, 0.60)}
{pt3dadd(104.90, 139.41, -0.24, 0.60)}

//{create dendA1_001101100000111111}
{dendA1_00110110000011111 connect dendA1_001101100000111111(0), 1}
{access dendA1_001101100000111111}
{nseg = 3}
{pt3dclear()}
{pt3dadd(103.06, 141.57, -0.12, 0.30)}
{pt3dadd(101.95, 140.58, -0.12, 0.30)}
{pt3dadd(100.66, 140.24, 0.08, 0.60)}
{pt3dadd(100.11, 139.25, 0.04, 0.60)}
{pt3dadd(99.00, 138.09, 0.00, 0.60)}
{pt3dadd(98.26, 137.09, 0.00, 0.60)}
{pt3dadd(97.16, 135.76, 0.00, 0.60)}
{pt3dadd(96.23, 134.60, 0.00, 0.60)}

//{create dendA1_001101100001}
{dendA1_00110110000 connect dendA1_001101100001(0), 1}
{access dendA1_001101100001}
{nseg = 2}
{pt3dclear()}
{pt3dadd(93.42, 114.57, 1.52, 1.20)}
{pt3dadd(94.54, 117.08, 2.52, 1.20)}
{pt3dadd(95.65, 118.58, 2.52, 1.20)}
{pt3dadd(96.94, 120.24, 2.52, 1.80)}
{pt3dadd(98.97, 122.23, 3.28, 1.80)}

//{create dendA1_0011011000010}
{dendA1_001101100001 connect dendA1_0011011000010(0), 1}
{access dendA1_0011011000010}
{nseg = 2}
{pt3dclear()}
{pt3dadd(98.97, 122.23, 3.28, 1.20)}
{pt3dadd(99.15, 123.56, 2.64, 1.20)}
{pt3dadd(99.89, 124.56, 2.64, 1.20)}
{pt3dadd(101.37, 126.22, 2.36, 1.20)}
{pt3dadd(102.47, 127.55, 3.40, 1.80)}
{pt3dadd(103.40, 129.37, 2.80, 1.80)}
{pt3dadd(104.32, 130.70, 2.40, 1.80)}

//{create dendA1_00110110000100}
{dendA1_0011011000010 connect dendA1_00110110000100(0), 1}
{access dendA1_00110110000100}
{nseg = 2}
{pt3dclear()}
{pt3dadd(104.32, 130.70, 2.40, 1.20)}
{pt3dadd(103.40, 131.37, 2.40, 1.20)}
{pt3dadd(103.21, 132.53, 2.40, 1.20)}
{pt3dadd(103.77, 134.19, 2.48, 0.60)}
{pt3dadd(104.32, 136.02, 2.64, 0.60)}

//{create dendA1_001101100001000}
{dendA1_00110110000100 connect dendA1_001101100001000(0), 1}
{access dendA1_001101100001000}
{nseg = 3}
{pt3dclear()}
{pt3dadd(104.32, 136.02, 2.64, 0.60)}
{pt3dadd(102.84, 137.18, 2.28, 0.60)}
{pt3dadd(101.37, 138.68, 2.28, 0.60)}
{pt3dadd(99.89, 139.34, 2.28, 0.60)}
{pt3dadd(98.42, 139.34, 1.80, 0.60)}
{pt3dadd(97.49, 138.84, 1.80, 0.60)}
{pt3dadd(96.02, 138.51, 1.80, 0.60)}

//{create dendA1_001101100001001}
{dendA1_00110110000100 connect dendA1_001101100001001(0), 1}
{access dendA1_001101100001001}
{nseg = 2}
{pt3dclear()}
{pt3dadd(104.32, 136.02, 2.64, 0.60)}
{pt3dadd(105.24, 137.68, 2.44, 0.60)}
{pt3dadd(105.80, 139.01, 2.44, 0.60)}
{pt3dadd(105.80, 139.84, 2.44, 0.60)}
{pt3dadd(105.43, 140.67, 2.44, 0.60)}

//{create dendA1_00110110000101}
{dendA1_0011011000010 connect dendA1_00110110000101(0), 1}
{access dendA1_00110110000101}
{nseg = 3}
{pt3dclear()}
{pt3dadd(104.32, 130.70, 2.40, 1.20)}
{pt3dadd(105.80, 130.70, 4.44, 1.20)}
{pt3dadd(107.64, 131.70, 4.44, 1.20)}
{pt3dadd(108.56, 132.86, 4.24, 1.20)}
{pt3dadd(109.12, 134.19, 4.24, 1.20)}
{pt3dadd(109.85, 135.85, 3.92, 1.20)}
{pt3dadd(110.59, 137.18, 3.92, 1.20)}
{pt3dadd(110.96, 138.68, 3.92, 1.80)}
{pt3dadd(111.52, 140.01, 3.92, 1.80)}

//{create dendA1_001101100001010}
{dendA1_00110110000101 connect dendA1_001101100001010(0), 1}
{access dendA1_001101100001010}
{nseg = 2}
{pt3dclear()}
{pt3dadd(111.52, 140.01, 3.92, 0.60)}
{pt3dadd(111.15, 142.00, 3.20, 0.60)}
{pt3dadd(110.78, 143.33, 3.80, 1.20)}
{pt3dadd(110.59, 144.66, 3.80, 1.20)}
{pt3dadd(110.78, 146.15, 3.72, 1.20)}
{pt3dadd(111.15, 146.98, 3.72, 1.20)}

//{create dendA1_001101100001011}
{dendA1_00110110000101 connect dendA1_001101100001011(0), 1}
{access dendA1_001101100001011}
{nseg = 3}
{pt3dclear()}
{pt3dadd(111.52, 140.01, 3.92, 0.60)}
{pt3dadd(113.18, 140.34, 2.60, 0.60)}
{pt3dadd(114.28, 140.84, 2.60, 0.60)}
{pt3dadd(115.76, 141.50, 2.60, 0.60)}
{pt3dadd(116.50, 142.66, 2.60, 0.60)}
{pt3dadd(117.05, 143.99, 2.60, 0.60)}
{pt3dadd(117.24, 145.65, 2.60, 0.60)}
{pt3dadd(117.42, 146.82, 2.60, 0.60)}

//{create dendA1_0011011000011}
{dendA1_001101100001 connect dendA1_0011011000011(0), 1}
{access dendA1_0011011000011}
{nseg = 3}
{pt3dclear()}
{pt3dadd(98.97, 122.23, 3.28, 1.20)}
{pt3dadd(101.00, 122.40, 3.48, 1.20)}
{pt3dadd(102.66, 122.90, 3.52, 1.20)}
{pt3dadd(105.06, 123.23, 3.52, 1.20)}
{pt3dadd(106.72, 124.56, 3.88, 1.20)}
{pt3dadd(107.64, 126.22, 3.88, 1.20)}
{pt3dadd(108.38, 127.71, 3.40, 0.60)}
{pt3dadd(109.12, 128.54, 3.40, 0.60)}
{pt3dadd(108.38, 129.54, 3.40, 0.60)}

//{create dendA1_00110110001}
{dendA1_0011011000 connect dendA1_00110110001(0), 1}
{access dendA1_00110110001}
{nseg = 3}
{pt3dclear()}
{pt3dadd(94.90, 109.59, 2.76, 1.20)}
{pt3dadd(96.94, 110.77, 3.00, 1.20)}
{pt3dadd(98.78, 112.60, 2.36, 1.20)}
{pt3dadd(100.26, 114.26, 2.52, 1.20)}
{pt3dadd(101.18, 115.59, 2.52, 1.80)}
{pt3dadd(102.84, 116.58, 1.32, 1.80)}
{pt3dadd(105.06, 117.08, 1.24, 1.80)}

//{create dendA1_001101100010}
{dendA1_00110110001 connect dendA1_001101100010(0), 1}
{access dendA1_001101100010}
{nseg = 2}
{pt3dclear()}
{pt3dadd(105.06, 117.08, 1.24, 1.20)}
{pt3dadd(105.61, 118.41, 1.80, 1.20)}
{pt3dadd(107.09, 119.74, 1.80, 1.20)}
{pt3dadd(108.38, 120.57, 1.80, 1.20)}
{pt3dadd(109.67, 121.07, 1.36, 1.20)}
{pt3dadd(111.33, 121.57, 0.92, 1.20)}
{pt3dadd(112.81, 122.07, 0.92, 1.20)}

//{create dendA1_0011011000100}
{dendA1_001101100010 connect dendA1_0011011000100(0), 1}
{access dendA1_0011011000100}
{nseg = 1}
{pt3dclear()}
{pt3dadd(112.81, 122.07, 0.92, 1.20)}
{pt3dadd(113.55, 123.73, 1.84, 1.20)}
{pt3dadd(114.28, 125.06, 1.84, 1.20)}

//{create dendA1_00110110001000}
{dendA1_0011011000100 connect dendA1_00110110001000(0), 1}
{access dendA1_00110110001000}
{nseg = 1}
{pt3dclear()}
{pt3dadd(114.28, 125.06, 1.84, 0.60)}
{pt3dadd(114.28, 126.72, 1.48, 0.60)}
{pt3dadd(115.02, 128.38, -0.16, 0.60)}

//{create dendA1_00110110001001}
{dendA1_0011011000100 connect dendA1_00110110001001(0), 1}
{access dendA1_00110110001001}
{nseg = 3}
{pt3dclear()}
{pt3dadd(114.28, 125.06, 1.84, 1.20)}
{pt3dadd(116.50, 124.39, 2.12, 1.20)}
{pt3dadd(118.34, 124.22, 2.12, 0.60)}
{pt3dadd(120.19, 125.22, 2.12, 0.60)}
{pt3dadd(121.48, 126.72, 2.12, 0.60)}
{pt3dadd(123.32, 129.04, 2.12, 0.60)}

//{create dendA1_0011011000101}
{dendA1_001101100010 connect dendA1_0011011000101(0), 1}
{access dendA1_0011011000101}
{nseg = 2}
{pt3dclear()}
{pt3dadd(112.81, 122.07, 0.92, 0.60)}
{pt3dadd(114.47, 121.07, 1.08, 0.60)}
{pt3dadd(116.31, 119.91, 1.08, 0.60)}
{pt3dadd(118.16, 120.24, 1.08, 0.60)}
{pt3dadd(120.00, 120.90, 1.08, 0.60)}

//{create dendA1_001101100011}
{dendA1_00110110001 connect dendA1_001101100011(0), 1}
{access dendA1_001101100011}
{nseg = 3}
{pt3dclear()}
{pt3dadd(105.06, 117.08, 1.24, 1.20)}
{pt3dadd(106.90, 114.92, 0.48, 1.20)}
{pt3dadd(108.01, 113.43, 0.48, 0.60)}
{pt3dadd(108.75, 112.26, 0.48, 0.60)}
{pt3dadd(108.75, 110.94, 0.48, 0.30)}
{pt3dadd(108.01, 109.11, 2.20, 0.30)}

//{create dendA1_0011011001}
{dendA1_001101100 connect dendA1_0011011001(0), 1}
{access dendA1_0011011001}
{nseg = 2}
{pt3dclear()}
{pt3dadd(89.73, 99.12, 2.80, 2.10)}
{pt3dadd(90.31, 98.74, 2.04, 2.10)}
{pt3dadd(91.78, 99.24, 2.04, 2.10)}
{pt3dadd(92.89, 99.74, 1.16, 2.10)}
{pt3dadd(93.81, 99.74, 1.12, 2.10)}
{pt3dadd(94.92, 100.07, -0.28, 2.10)}
{pt3dadd(97.50, 100.24, 0.40, 2.10)}

//{create dendA1_00110110010}
{dendA1_0011011001 connect dendA1_00110110010(0), 1}
{access dendA1_00110110010}
{nseg = 1}
{pt3dclear()}
{pt3dadd(97.50, 100.24, 0.40, 1.80)}
{pt3dadd(99.90, 100.57, 0.36, 1.80)}
{pt3dadd(101.93, 100.73, 0.60, 2.10)}

//{create dendA1_001101100100}
{dendA1_00110110010 connect dendA1_001101100100(0), 1}
{access dendA1_001101100100}
{nseg = 3}
{pt3dclear()}
{pt3dadd(101.93, 100.73, 0.60, 1.20)}
{pt3dadd(103.78, 102.73, 0.64, 1.20)}
{pt3dadd(104.70, 104.22, 0.64, 1.20)}
{pt3dadd(106.54, 105.39, 0.40, 1.20)}
{pt3dadd(108.39, 106.88, 0.60, 1.20)}
{pt3dadd(109.68, 108.38, -0.32, 1.20)}
{pt3dadd(111.34, 109.54, -1.00, 1.80)}
{pt3dadd(113.00, 111.70, -1.24, 1.80)}

//{create dendA1_0011011001000}
{dendA1_001101100100 connect dendA1_0011011001000(0), 1}
{access dendA1_0011011001000}
{nseg = 1}
{pt3dclear()}
{pt3dadd(113.00, 111.70, -1.24, 1.80)}
{pt3dadd(113.37, 112.53, -1.24, 1.80)}

//{create dendA1_00110110010000}
{dendA1_0011011001000 connect dendA1_00110110010000(0), 1}
{access dendA1_00110110010000}
{nseg = 3}
{pt3dclear()}
{pt3dadd(113.37, 112.53, -1.24, 0.60)}
{pt3dadd(111.89, 113.36, -1.36, 0.60)}
{pt3dadd(110.97, 114.69, -1.36, 0.60)}
{pt3dadd(110.23, 116.18, -1.36, 0.60)}
{pt3dadd(108.76, 117.01, -1.36, 0.60)}
{pt3dadd(107.65, 117.68, -1.44, 0.60)}
{pt3dadd(106.54, 118.34, -1.44, 0.60)}
{pt3dadd(105.99, 119.34, -1.44, 0.60)}
{pt3dadd(105.99, 120.00, -1.44, 0.60)}
{pt3dadd(105.99, 121.17, -1.44, 0.60)}

//{create dendA1_00110110010001}
{dendA1_0011011001000 connect dendA1_00110110010001(0), 1}
{access dendA1_00110110010001}
{nseg = 1}
{pt3dclear()}
{pt3dadd(113.37, 112.53, -1.24, 1.20)}
{pt3dadd(114.11, 113.86, -1.72, 1.20)}
{pt3dadd(115.03, 115.35, -1.72, 1.20)}

//{create dendA1_001101100100010}
{dendA1_00110110010001 connect dendA1_001101100100010(0), 1}
{access dendA1_001101100100010}
{nseg = 3}
{pt3dclear()}
{pt3dadd(115.03, 115.35, -1.72, 0.60)}
{pt3dadd(114.11, 117.01, -1.28, 0.60)}
{pt3dadd(113.55, 118.51, -1.28, 0.60)}
{pt3dadd(112.82, 120.50, -1.28, 0.60)}
{pt3dadd(112.08, 123.33, -1.28, 0.60)}
{pt3dadd(112.45, 124.82, -1.28, 0.60)}
{pt3dadd(112.82, 127.15, -1.28, 0.60)}

//{create dendA1_001101100100011}
{dendA1_00110110010001 connect dendA1_001101100100011(0), 1}
{access dendA1_001101100100011}
{nseg = 1}
{pt3dclear()}
{pt3dadd(115.03, 115.35, -1.72, 1.20)}
{pt3dadd(116.32, 116.68, -1.56, 1.20)}
{pt3dadd(117.43, 118.18, -1.56, 1.20)}
{pt3dadd(118.35, 119.34, -1.56, 1.20)}

//{create dendA1_0011011001000110}
{dendA1_001101100100011 connect dendA1_0011011001000110(0), 1}
{access dendA1_0011011001000110}
{nseg = 4}
{pt3dclear()}
{pt3dadd(118.35, 119.34, -1.56, 0.60)}
{pt3dadd(118.54, 120.50, -1.72, 0.60)}
{pt3dadd(118.90, 121.66, -1.72, 0.60)}
{pt3dadd(119.64, 122.00, -1.72, 0.60)}
{pt3dadd(120.93, 122.66, -1.72, 0.60)}
{pt3dadd(121.86, 124.82, -3.20, 0.60)}
{pt3dadd(122.23, 126.98, -3.20, 1.20)}
{pt3dadd(122.59, 128.97, -3.20, 1.20)}
{pt3dadd(123.33, 130.47, -3.20, 1.20)}
{pt3dadd(124.62, 132.13, -3.20, 1.20)}

//{create dendA1_0011011001000111}
{dendA1_001101100100011 connect dendA1_0011011001000111(0), 1}
{access dendA1_0011011001000111}
{nseg = 4}
{pt3dclear()}
{pt3dadd(118.35, 119.34, -1.56, 0.60)}
{pt3dadd(120.38, 119.84, -1.00, 0.60)}
{pt3dadd(121.67, 121.17, -1.00, 0.60)}
{pt3dadd(123.15, 122.66, -1.00, 0.60)}
{pt3dadd(124.81, 124.49, -1.04, 0.60)}
{pt3dadd(126.84, 125.82, -1.84, 0.60)}
{pt3dadd(127.95, 126.32, -0.88, 0.60)}
{pt3dadd(129.24, 125.82, -0.88, 0.30)}

//{create dendA1_0011011001001}
{dendA1_001101100100 connect dendA1_0011011001001(0), 1}
{access dendA1_0011011001001}
{nseg = 1}
{pt3dclear()}
{pt3dadd(113.00, 111.70, -1.24, 1.20)}
{pt3dadd(115.21, 111.20, -0.76, 1.20)}
{pt3dadd(117.61, 111.20, -1.16, 1.20)}

//{create dendA1_00110110010010}
{dendA1_0011011001001 connect dendA1_00110110010010(0), 1}
{access dendA1_00110110010010}
{nseg = 3}
{pt3dclear()}
{pt3dadd(117.61, 111.20, -1.16, 0.60)}
{pt3dadd(118.17, 113.03, -1.20, 0.60)}
{pt3dadd(118.72, 114.02, -1.20, 0.60)}
{pt3dadd(120.38, 115.19, -0.52, 1.20)}
{pt3dadd(121.86, 116.68, -0.52, 1.20)}
{pt3dadd(123.33, 117.84, -0.52, 1.20)}
{pt3dadd(124.07, 119.50, -0.52, 1.20)}
{pt3dadd(125.92, 120.00, -1.56, 1.20)}
{pt3dadd(127.58, 120.67, -1.56, 1.20)}

//{create dendA1_00110110010011}
{dendA1_0011011001001 connect dendA1_00110110010011(0), 1}
{access dendA1_00110110010011}
{nseg = 2}
{pt3dclear()}
{pt3dadd(117.61, 111.20, -1.16, 1.20)}
{pt3dadd(119.83, 111.20, -0.80, 1.20)}
{pt3dadd(121.49, 111.37, -0.80, 0.60)}
{pt3dadd(122.23, 111.70, -0.80, 1.20)}
{pt3dadd(123.52, 112.53, -0.72, 1.80)}
{pt3dadd(124.44, 113.69, -0.72, 1.20)}
{pt3dadd(125.18, 115.52, -0.80, 0.60)}

//{create dendA1_001101100101}
{dendA1_00110110010 connect dendA1_001101100101(0), 1}
{access dendA1_001101100101}
{nseg = 1}
{pt3dclear()}
{pt3dadd(101.93, 100.73, 0.60, 1.80)}
{pt3dadd(104.01, 99.99, -0.20, 1.80)}
{pt3dadd(105.86, 99.65, 0.64, 1.20)}
{pt3dadd(106.60, 99.65, 0.64, 1.20)}

//{create dendA1_0011011001010}
{dendA1_001101100101 connect dendA1_0011011001010(0), 1}
{access dendA1_0011011001010}
{nseg = 2}
{pt3dclear()}
{pt3dadd(106.60, 99.65, 0.64, 0.30)}
{pt3dadd(107.70, 100.98, -0.08, 0.30)}
{pt3dadd(108.63, 101.15, -0.08, 0.30)}
{pt3dadd(110.10, 100.82, -0.08, 0.30)}

//{create dendA1_0011011001011}
{dendA1_001101100101 connect dendA1_0011011001011(0), 1}
{access dendA1_0011011001011}
{nseg = 1}
{pt3dclear()}
{pt3dadd(106.60, 99.65, 0.64, 1.20)}
{pt3dadd(108.26, 99.49, 1.48, 1.20)}
{pt3dadd(109.92, 98.82, 1.48, 1.20)}

//{create dendA1_00110110010110}
{dendA1_0011011001011 connect dendA1_00110110010110(0), 1}
{access dendA1_00110110010110}
{nseg = 2}
{pt3dclear()}
{pt3dadd(109.92, 98.82, 1.48, 1.20)}
{pt3dadd(111.21, 100.15, 0.20, 1.20)}
{pt3dadd(112.50, 101.81, 0.20, 1.20)}
{pt3dadd(114.16, 103.14, 0.20, 0.60)}
{pt3dadd(115.45, 104.47, 0.88, 1.20)}

//{create dendA1_001101100101100}
{dendA1_00110110010110 connect dendA1_001101100101100(0), 1}
{access dendA1_001101100101100}
{nseg = 3}
{pt3dclear()}
{pt3dadd(115.45, 104.47, 0.88, 0.60)}
{pt3dadd(116.93, 106.46, 1.32, 0.60)}
{pt3dadd(118.59, 107.79, 1.36, 1.20)}
{pt3dadd(120.62, 108.29, 1.36, 0.60)}
{pt3dadd(123.20, 107.96, 2.08, 0.60)}

//{create dendA1_001101100101101}
{dendA1_00110110010110 connect dendA1_001101100101101(0), 1}
{access dendA1_001101100101101}
{nseg = 2}
{pt3dclear()}
{pt3dadd(115.45, 104.47, 0.88, 1.20)}
{pt3dadd(117.30, 103.64, 0.60, 1.20)}
{pt3dadd(118.40, 103.81, 0.60, 1.20)}
{pt3dadd(119.88, 103.97, 0.60, 1.20)}
{pt3dadd(121.73, 103.47, 1.20, 1.20)}
{pt3dadd(123.94, 102.81, 1.20, 1.20)}

//{create dendA1_0011011001011010}
{dendA1_001101100101101 connect dendA1_0011011001011010(0), 1}
{access dendA1_0011011001011010}
{nseg = 2}
{pt3dclear()}
{pt3dadd(123.94, 102.81, 1.20, 1.20)}
{pt3dadd(124.68, 104.30, 1.24, 1.20)}
{pt3dadd(125.23, 105.63, 1.84, 1.20)}
{pt3dadd(126.52, 106.30, 1.84, 1.20)}
{pt3dadd(128.18, 106.46, 1.84, 1.80)}
{pt3dadd(130.03, 106.63, 1.84, 1.20)}
{pt3dadd(131.32, 106.13, 0.32, 1.20)}

//{create dendA1_0011011001011011}
{dendA1_001101100101101 connect dendA1_0011011001011011(0), 1}
{access dendA1_0011011001011011}
{nseg = 4}
{pt3dclear()}
{pt3dadd(123.94, 102.81, 1.20, 1.20)}
{pt3dadd(124.86, 101.31, 1.44, 1.20)}
{pt3dadd(125.97, 99.99, 1.44, 1.20)}
{pt3dadd(127.45, 100.15, 1.44, 1.20)}
{pt3dadd(129.11, 101.15, 1.28, 1.80)}
{pt3dadd(130.95, 101.65, 1.28, 1.80)}
{pt3dadd(132.80, 102.81, -0.76, 1.80)}
{pt3dadd(135.19, 103.64, -0.44, 1.20)}
{pt3dadd(137.41, 104.14, -0.44, 1.20)}
{pt3dadd(139.62, 104.97, -0.44, 1.20)}
{pt3dadd(140.73, 105.63, -1.20, 1.20)}

//{create dendA1_00110110010110110}
{dendA1_0011011001011011 connect dendA1_00110110010110110(0), 1}
{access dendA1_00110110010110110}
{nseg = 1}
{pt3dclear()}
{pt3dadd(140.73, 105.63, -1.20, 0.60)}
{pt3dadd(140.36, 107.63, -0.68, 0.60)}
{pt3dadd(140.18, 108.96, -0.68, 0.60)}

//{create dendA1_00110110010110111}
{dendA1_0011011001011011 connect dendA1_00110110010110111(0), 1}
{access dendA1_00110110010110111}
{nseg = 2}
{pt3dclear()}
{pt3dadd(140.73, 105.63, -1.20, 0.60)}
{pt3dadd(142.76, 105.80, -1.48, 0.60)}
{pt3dadd(145.34, 106.63, -1.48, 0.30)}

//{create dendA1_00110110010111}
{dendA1_0011011001011 connect dendA1_00110110010111(0), 1}
{access dendA1_00110110010111}
{nseg = 1}
{pt3dclear()}
{pt3dadd(109.92, 98.82, 1.48, 1.80)}
{pt3dadd(110.66, 97.49, 0.00, 1.80)}

//{create dendA1_001101100101110}
{dendA1_00110110010111 connect dendA1_001101100101110(0), 1}
{access dendA1_001101100101110}
{nseg = 2}
{pt3dclear()}
{pt3dadd(110.66, 97.49, 0.00, 1.20)}
{pt3dadd(113.05, 96.33, 1.68, 1.20)}
{pt3dadd(116.01, 94.67, 1.68, 1.20)}
{pt3dadd(118.22, 93.34, 1.36, 1.20)}
{pt3dadd(120.43, 93.51, 2.48, 1.20)}

//{create dendA1_0011011001011100}
{dendA1_001101100101110 connect dendA1_0011011001011100(0), 1}
{access dendA1_0011011001011100}
{nseg = 2}
{pt3dclear()}
{pt3dadd(120.43, 93.51, 2.48, 1.20)}
{pt3dadd(121.73, 95.33, 2.24, 1.20)}
{pt3dadd(122.46, 96.50, 2.24, 0.60)}
{pt3dadd(124.31, 97.83, 1.44, 0.60)}

//{create dendA1_0011011001011101}
{dendA1_001101100101110 connect dendA1_0011011001011101(0), 1}
{access dendA1_0011011001011101}
{nseg = 3}
{pt3dclear()}
{pt3dadd(120.43, 93.51, 2.48, 1.20)}
{pt3dadd(121.36, 92.34, 1.60, 1.20)}
{pt3dadd(122.28, 91.68, 1.60, 1.20)}
{pt3dadd(124.12, 91.68, 1.60, 1.20)}
{pt3dadd(125.42, 91.85, 2.80, 0.60)}
{pt3dadd(126.15, 92.18, 2.80, 0.60)}
{pt3dadd(127.26, 93.34, 3.32, 1.20)}
{pt3dadd(128.00, 94.34, 3.32, 1.20)}
{pt3dadd(128.37, 95.33, 3.32, 1.20)}

//{create dendA1_001101100101111}
{dendA1_00110110010111 connect dendA1_001101100101111(0), 1}
{access dendA1_001101100101111}
{nseg = 1}
{pt3dclear()}
{pt3dadd(110.66, 97.49, 0.00, 1.20)}
{pt3dadd(110.29, 95.67, 0.52, 1.20)}
{pt3dadd(110.29, 94.00, 0.00, 1.20)}
{pt3dadd(109.92, 92.68, 0.00, 1.20)}

//{create dendA1_0011011001011110}
{dendA1_001101100101111 connect dendA1_0011011001011110(0), 1}
{access dendA1_0011011001011110}
{nseg = 2}
{pt3dclear()}
{pt3dadd(109.92, 92.68, 0.00, 0.60)}
{pt3dadd(112.13, 91.01, 0.56, 0.60)}
{pt3dadd(113.61, 91.01, 0.56, 0.60)}
{pt3dadd(115.27, 90.68, -0.72, 1.20)}
{pt3dadd(116.38, 90.85, -0.32, 1.20)}
{pt3dadd(117.67, 91.18, -0.32, 0.60)}

//{create dendA1_0011011001011111}
{dendA1_001101100101111 connect dendA1_0011011001011111(0), 1}
{access dendA1_0011011001011111}
{nseg = 2}
{pt3dclear()}
{pt3dadd(109.92, 92.68, 0.00, 1.20)}
{pt3dadd(109.00, 90.85, 0.52, 1.20)}
{pt3dadd(108.07, 88.86, 0.36, 1.20)}
{pt3dadd(107.70, 86.70, 0.36, 1.20)}

//{create dendA1_00110110010111110}
{dendA1_0011011001011111 connect dendA1_00110110010111110(0), 1}
{access dendA1_00110110010111110}
{nseg = 3}
{pt3dclear()}
{pt3dadd(107.70, 86.70, 0.36, 1.20)}
{pt3dadd(109.55, 85.70, 0.16, 1.20)}
{pt3dadd(111.02, 85.53, 0.16, 1.20)}
{pt3dadd(113.61, 85.03, 0.80, 1.20)}
{pt3dadd(114.90, 84.37, 0.80, 1.20)}
{pt3dadd(115.08, 82.71, 0.80, 1.20)}
{pt3dadd(114.71, 81.05, 1.12, 0.60)}
{pt3dadd(114.71, 80.22, 1.48, 0.60)}

//{create dendA1_00110110010111111}
{dendA1_0011011001011111 connect dendA1_00110110010111111(0), 1}
{access dendA1_00110110010111111}
{nseg = 4}
{pt3dclear()}
{pt3dadd(107.70, 86.70, 0.36, 1.20)}
{pt3dadd(107.52, 84.87, 0.80, 1.20)}
{pt3dadd(107.70, 82.88, 0.80, 1.20)}
{pt3dadd(108.63, 80.72, 0.48, 1.20)}
{pt3dadd(109.36, 78.56, 0.48, 1.20)}
{pt3dadd(109.73, 76.40, 0.48, 1.20)}
{pt3dadd(109.73, 74.24, 0.48, 1.20)}
{pt3dadd(109.36, 72.24, 0.84, 1.20)}
{pt3dadd(108.26, 70.75, 0.84, 1.20)}
{pt3dadd(107.15, 69.42, 0.84, 1.20)}
{pt3dadd(105.49, 67.93, 1.40, 0.60)}

//{create dendA1_00110110011}
{dendA1_0011011001 connect dendA1_00110110011(0), 1}
{access dendA1_00110110011}
{nseg = 2}
{pt3dclear()}
{pt3dadd(97.50, 100.24, 0.40, 1.20)}
{pt3dadd(98.66, 97.99, -1.56, 1.20)}
{pt3dadd(99.77, 96.33, -0.40, 1.20)}
{pt3dadd(100.14, 94.84, -0.88, 1.20)}
{pt3dadd(99.95, 94.50, -0.88, 1.20)}

//{create dendA1_001101100110}
{dendA1_00110110011 connect dendA1_001101100110(0), 1}
{access dendA1_001101100110}
{nseg = 2}
{pt3dclear()}
{pt3dadd(99.95, 94.50, -0.88, 0.60)}
{pt3dadd(101.62, 94.50, -1.32, 0.60)}
{pt3dadd(103.09, 94.84, -1.32, 0.60)}
{pt3dadd(105.12, 95.17, -0.16, 0.60)}
{pt3dadd(106.41, 95.50, 0.48, 0.60)}

//{create dendA1_0011011001100}
{dendA1_001101100110 connect dendA1_0011011001100(0), 1}
{access dendA1_0011011001100}
{nseg = 1}
{pt3dclear()}
{pt3dadd(106.41, 95.50, 0.48, 0.60)}
{pt3dadd(107.15, 96.33, 0.40, 0.60)}
{pt3dadd(107.70, 97.00, 0.40, 0.60)}
{pt3dadd(109.55, 98.16, 0.40, 0.60)}

//{create dendA1_0011011001101}
{dendA1_001101100110 connect dendA1_0011011001101(0), 1}
{access dendA1_0011011001101}
{nseg = 2}
{pt3dclear()}
{pt3dadd(106.41, 95.50, 0.48, 0.60)}
{pt3dadd(107.89, 94.67, 0.48, 0.60)}
{pt3dadd(108.07, 93.34, 0.48, 0.60)}
{pt3dadd(108.07, 92.34, 0.20, 0.60)}
{pt3dadd(108.07, 90.85, 1.04, 0.60)}

//{create dendA1_001101100111}
{dendA1_00110110011 connect dendA1_001101100111(0), 1}
{access dendA1_001101100111}
{nseg = 1}
{pt3dclear()}
{pt3dadd(99.95, 94.50, -0.88, 1.20)}
{pt3dadd(99.95, 93.01, -2.44, 1.20)}

//{create dendA1_0011011001110}
{dendA1_001101100111 connect dendA1_0011011001110(0), 1}
{access dendA1_0011011001110}
{nseg = 2}
{pt3dclear()}
{pt3dadd(99.95, 93.01, -2.44, 0.60)}
{pt3dadd(101.98, 92.51, -2.12, 0.60)}
{pt3dadd(103.28, 91.51, -2.32, 0.60)}
{pt3dadd(103.83, 90.68, -2.32, 0.60)}

//{create dendA1_00110110011100}
{dendA1_0011011001110 connect dendA1_00110110011100(0), 1}
{access dendA1_00110110011100}
{nseg = 2}
{pt3dclear()}
{pt3dadd(103.83, 90.68, -2.32, 0.60)}
{pt3dadd(105.86, 90.52, -2.88, 0.60)}
{pt3dadd(106.97, 90.52, -2.88, 0.60)}
{pt3dadd(108.81, 91.01, -2.92, 0.60)}
{pt3dadd(109.73, 92.18, -2.92, 0.60)}

//{create dendA1_00110110011101}
{dendA1_0011011001110 connect dendA1_00110110011101(0), 1}
{access dendA1_00110110011101}
{nseg = 2}
{pt3dclear()}
{pt3dadd(103.83, 90.68, -2.32, 0.60)}
{pt3dadd(103.64, 88.86, -1.80, 0.60)}
{pt3dadd(103.64, 87.36, -1.80, 0.60)}
{pt3dadd(103.83, 86.03, -1.80, 0.60)}
{pt3dadd(104.57, 85.20, -1.80, 0.60)}
{pt3dadd(105.12, 84.04, -2.24, 0.60)}

//{create dendA1_001101100111010}
{dendA1_00110110011101 connect dendA1_001101100111010(0), 1}
{access dendA1_001101100111010}
{nseg = 1}
{pt3dclear()}
{pt3dadd(105.12, 84.04, -2.24, 0.30)}
{pt3dadd(107.33, 85.87, -2.24, 0.30)}

//{create dendA1_001101100111011}
{dendA1_00110110011101 connect dendA1_001101100111011(0), 1}
{access dendA1_001101100111011}
{nseg = 1}
{pt3dclear()}
{pt3dadd(105.12, 84.04, -2.24, 0.60)}
{pt3dadd(104.20, 82.38, -1.60, 0.60)}

//{create dendA1_0011011001111}
{dendA1_001101100111 connect dendA1_0011011001111(0), 1}
{access dendA1_0011011001111}
{nseg = 1}
{pt3dclear()}
{pt3dadd(99.95, 93.01, -2.44, 1.20)}
{pt3dadd(99.77, 91.68, -2.00, 1.20)}

//{create dendA1_00110110011110}
{dendA1_0011011001111 connect dendA1_00110110011110(0), 1}
{access dendA1_00110110011110}
{nseg = 4}
{pt3dclear()}
{pt3dadd(99.77, 91.68, -2.00, 0.60)}
{pt3dadd(100.51, 90.35, -1.72, 0.60)}
{pt3dadd(100.88, 88.86, -1.72, 0.60)}
{pt3dadd(100.69, 87.69, -1.72, 0.60)}
{pt3dadd(100.14, 86.20, -1.72, 0.60)}
{pt3dadd(99.59, 84.37, -2.12, 0.60)}
{pt3dadd(99.22, 83.21, -2.12, 0.60)}
{pt3dadd(98.66, 80.88, -2.12, 0.60)}
{pt3dadd(97.93, 79.39, -2.12, 0.60)}

//{create dendA1_00110110011111}
{dendA1_0011011001111 connect dendA1_00110110011111(0), 1}
{access dendA1_00110110011111}
{nseg = 3}
{pt3dclear()}
{pt3dadd(99.77, 91.68, -2.00, 0.60)}
{pt3dadd(97.93, 90.85, -3.28, 0.60)}
{pt3dadd(96.82, 90.02, -3.28, 0.60)}
{pt3dadd(95.34, 89.02, -3.28, 0.60)}
{pt3dadd(93.13, 88.02, -3.28, 0.60)}
{pt3dadd(91.65, 86.36, -3.24, 0.60)}
{pt3dadd(90.73, 85.20, -3.24, 0.60)}

//{create dendA1_001101101}
{smth_A1_00110110 connect dendA1_001101101(0), 1}
{access dendA1_001101101}
{nseg = 2}
{pt3dclear()}
{pt3dadd(84.20, 93.31, 2.80, 0.60)}
{pt3dadd(86.67, 92.18, 1.36, 0.60)}
{pt3dadd(88.52, 91.51, 1.36, 1.20)}
{pt3dadd(89.99, 91.85, 2.00, 1.20)}
{pt3dadd(91.65, 92.01, 2.00, 1.20)}

//{create dendA1_0011011010}
{dendA1_001101101 connect dendA1_0011011010(0), 1}
{access dendA1_0011011010}
{nseg = 3}
{pt3dclear()}
{pt3dadd(91.65, 92.01, 2.00, 0.60)}
{pt3dadd(93.87, 92.84, 1.96, 0.60)}
{pt3dadd(95.16, 94.17, 1.96, 0.60)}
{pt3dadd(95.71, 96.50, 1.96, 0.60)}
{pt3dadd(95.71, 97.83, 1.56, 0.60)}
{pt3dadd(95.90, 99.82, 1.56, 0.60)}
{pt3dadd(95.90, 101.81, 1.56, 0.60)}

//{create dendA1_0011011011}
{dendA1_001101101 connect dendA1_0011011011(0), 1}
{access dendA1_0011011011}
{nseg = 1}
{pt3dclear()}
{pt3dadd(91.65, 92.01, 2.00, 1.20)}
{pt3dadd(92.94, 89.35, 1.76, 1.20)}

//{create dendA1_00110110110}
{dendA1_0011011011 connect dendA1_00110110110(0), 1}
{access dendA1_00110110110}
{nseg = 1}
{pt3dclear()}
{pt3dadd(92.94, 89.35, 1.76, 1.80)}
{pt3dadd(96.82, 88.52, 2.20, 1.80)}

//{create dendA1_00110110111}
{dendA1_0011011011 connect dendA1_00110110111(0), 1}
{access dendA1_00110110111}
{nseg = 1}
{pt3dclear()}
{pt3dadd(92.94, 89.35, 1.76, 1.80)}
{pt3dadd(93.31, 87.36, 0.92, 1.80)}
{pt3dadd(94.05, 85.70, 0.52, 1.20)}

//{create dendA1_001101101110}
{dendA1_00110110111 connect dendA1_001101101110(0), 1}
{access dendA1_001101101110}
{nseg = 2}
{pt3dclear()}
{pt3dadd(94.05, 85.70, 0.52, 0.60)}
{pt3dadd(96.08, 85.37, 1.12, 0.60)}
{pt3dadd(97.37, 84.37, 1.12, 0.60)}
{pt3dadd(98.66, 83.54, 1.12, 0.60)}
{pt3dadd(98.85, 82.21, 1.12, 0.60)}

//{create dendA1_001101101111}
{dendA1_00110110111 connect dendA1_001101101111(0), 1}
{access dendA1_001101101111}
{nseg = 4}
{pt3dclear()}
{pt3dadd(94.05, 85.70, 0.52, 0.60)}
{pt3dadd(94.42, 84.04, -0.24, 0.60)}
{pt3dadd(95.16, 82.71, -0.24, 0.60)}
{pt3dadd(95.53, 81.38, -0.24, 0.60)}
{pt3dadd(95.16, 80.55, -0.24, 0.60)}
{pt3dadd(94.60, 79.22, -1.04, 0.60)}
{pt3dadd(94.42, 78.22, -1.04, 0.30)}
{pt3dadd(95.16, 77.39, -1.04, 0.30)}
{pt3dadd(95.71, 76.23, -1.04, 0.30)}
{pt3dadd(95.71, 75.57, -1.04, 0.30)}

//{create dendA1_00110111}
{smth_A1_0011011 connect dendA1_00110111(0), 1}
{access dendA1_00110111}
{nseg = 1}
{pt3dclear()}
{pt3dadd(73.68, 89.49, 0.92, 2.70)}
{pt3dadd(74.25, 87.69, -2.00, 2.70)}

//{create dendA1_001101110}
{dendA1_00110111 connect dendA1_001101110(0), 1}
{access dendA1_001101110}
{nseg = 1}
{pt3dclear()}
{pt3dadd(74.25, 87.69, -2.00, 2.70)}
{pt3dadd(74.99, 86.36, -1.68, 2.70)}

//{create dendA1_0011011100}
{dendA1_001101110 connect dendA1_0011011100(0), 1}
{access dendA1_0011011100}
{nseg = 2}
{pt3dclear()}
{pt3dadd(74.99, 86.36, -1.68, 1.20)}
{pt3dadd(77.57, 85.86, -0.92, 1.20)}
{pt3dadd(79.79, 85.36, -0.92, 1.80)}
{pt3dadd(82.56, 84.37, -0.64, 2.10)}

//{create dendA1_00110111000}
{dendA1_0011011100 connect dendA1_00110111000(0), 1}
{access dendA1_00110111000}
{nseg = 3}
{pt3dclear()}
{pt3dadd(82.56, 84.37, -0.64, 0.60)}
{pt3dadd(84.40, 85.53, -0.68, 0.60)}
{pt3dadd(86.62, 86.53, -0.68, 0.60)}
{pt3dadd(87.54, 86.86, -0.72, 1.80)}
{pt3dadd(89.01, 85.69, -0.72, 1.80)}
{pt3dadd(90.86, 83.87, 1.48, 1.80)}
{pt3dadd(93.07, 81.87, 1.48, 1.80)}
{pt3dadd(95.10, 80.88, 0.88, 1.80)}
{pt3dadd(97.13, 80.05, 0.84, 1.20)}

//{create dendA1_001101110000}
{dendA1_00110111000 connect dendA1_001101110000(0), 1}
{access dendA1_001101110000}
{nseg = 2}
{pt3dclear()}
{pt3dadd(97.13, 80.05, 0.84, 1.20)}
{pt3dadd(99.16, 81.71, 0.52, 1.20)}
{pt3dadd(101.01, 82.21, 0.52, 1.20)}
{pt3dadd(102.85, 83.20, 0.52, 1.20)}
{pt3dadd(104.33, 83.70, 0.52, 1.20)}

//{create dendA1_001101110001}
{dendA1_00110111000 connect dendA1_001101110001(0), 1}
{access dendA1_001101110001}
{nseg = 3}
{pt3dclear()}
{pt3dadd(97.13, 80.05, 0.84, 0.60)}
{pt3dadd(98.42, 78.39, 1.32, 0.60)}
{pt3dadd(99.35, 76.72, 1.32, 0.60)}
{pt3dadd(99.16, 75.56, 1.32, 0.60)}
{pt3dadd(98.79, 73.57, 2.12, 1.20)}
{pt3dadd(98.98, 70.91, 2.12, 1.20)}

//{create dendA1_00110111001}
{dendA1_0011011100 connect dendA1_00110111001(0), 1}
{access dendA1_00110111001}
{nseg = 3}
{pt3dclear()}
{pt3dadd(82.56, 84.37, -0.64, 1.20)}
{pt3dadd(84.22, 82.37, -0.72, 1.20)}
{pt3dadd(86.06, 80.55, -0.72, 1.20)}
{pt3dadd(88.09, 78.88, -0.72, 1.20)}
{pt3dadd(89.38, 77.06, -0.72, 1.20)}
{pt3dadd(91.23, 75.56, -0.72, 1.20)}

//{create dendA1_001101110010}
{dendA1_00110111001 connect dendA1_001101110010(0), 1}
{access dendA1_001101110010}
{nseg = 2}
{pt3dclear()}
{pt3dadd(91.23, 75.56, -0.72, 1.20)}
{pt3dadd(93.26, 75.06, -1.16, 1.20)}
{pt3dadd(95.10, 74.73, -1.16, 1.20)}
{pt3dadd(96.95, 73.73, -1.16, 1.20)}

//{create dendA1_0011011100100}
{dendA1_001101110010 connect dendA1_0011011100100(0), 1}
{access dendA1_0011011100100}
{nseg = 1}
{pt3dclear()}
{pt3dadd(96.95, 73.73, -1.16, 0.60)}
{pt3dadd(98.98, 73.40, -1.36, 0.60)}
{pt3dadd(100.45, 73.24, -1.36, 0.60)}

//{create dendA1_00110111001000}
{dendA1_0011011100100 connect dendA1_00110111001000(0), 1}
{access dendA1_00110111001000}
{nseg = 2}
{pt3dclear()}
{pt3dadd(100.45, 73.24, -1.36, 0.60)}
{pt3dadd(102.30, 74.57, -1.32, 0.60)}
{pt3dadd(103.41, 76.06, -1.32, 0.30)}

//{create dendA1_00110111001001}
{dendA1_0011011100100 connect dendA1_00110111001001(0), 1}
{access dendA1_00110111001001}
{nseg = 2}
{pt3dclear()}
{pt3dadd(100.45, 73.24, -1.36, 0.60)}
{pt3dadd(101.19, 71.58, -0.60, 0.60)}
{pt3dadd(102.30, 69.58, -0.60, 0.30)}

//{create dendA1_0011011100101}
{dendA1_001101110010 connect dendA1_0011011100101(0), 1}
{access dendA1_0011011100101}
{nseg = 1}
{pt3dclear()}
{pt3dadd(96.95, 73.73, -1.16, 1.20)}
{pt3dadd(96.58, 71.91, -0.84, 1.20)}
{pt3dadd(96.58, 70.25, -0.84, 1.20)}
{pt3dadd(97.13, 68.92, -0.84, 1.20)}

//{create dendA1_00110111001010}
{dendA1_0011011100101 connect dendA1_00110111001010(0), 1}
{access dendA1_00110111001010}
{nseg = 1}
{pt3dclear()}
{pt3dadd(97.13, 68.92, -0.84, 0.60)}
{pt3dadd(99.90, 67.75, -0.40, 0.60)}

//{create dendA1_00110111001011}
{dendA1_0011011100101 connect dendA1_00110111001011(0), 1}
{access dendA1_00110111001011}
{nseg = 3}
{pt3dclear()}
{pt3dadd(97.13, 68.92, -0.84, 0.60)}
{pt3dadd(96.39, 67.09, -0.52, 0.60)}
{pt3dadd(96.03, 65.93, -0.52, 0.60)}
{pt3dadd(94.73, 64.43, -0.52, 0.60)}
{pt3dadd(93.63, 62.77, -0.52, 0.60)}
{pt3dadd(92.15, 61.44, -0.52, 0.60)}
{pt3dadd(90.49, 59.95, -0.52, 0.60)}

//{create dendA1_001101110011}
{dendA1_00110111001 connect dendA1_001101110011(0), 1}
{access dendA1_001101110011}
{nseg = 2}
{pt3dclear()}
{pt3dadd(91.23, 75.56, -0.72, 0.60)}
{pt3dadd(91.97, 72.90, -1.04, 0.60)}
{pt3dadd(91.78, 70.58, -1.04, 0.60)}
{pt3dadd(91.23, 68.42, -1.04, 0.60)}

//{create dendA1_0011011101}
{dendA1_001101110 connect dendA1_0011011101(0), 1}
{access dendA1_0011011101}
{nseg = 1}
{pt3dclear()}
{pt3dadd(74.99, 86.36, -1.68, 1.20)}
{pt3dadd(75.18, 83.87, -2.36, 1.20)}
{pt3dadd(74.81, 81.04, -1.80, 1.80)}

//{create dendA1_00110111010}
{dendA1_0011011101 connect dendA1_00110111010(0), 1}
{access dendA1_00110111010}
{nseg = 1}
{pt3dclear()}
{pt3dadd(74.81, 81.04, -1.80, 1.20)}
{pt3dadd(75.18, 79.55, -0.72, 1.20)}
{pt3dadd(76.10, 78.55, -0.72, 1.20)}

//{create dendA1_001101110100}
{dendA1_00110111010 connect dendA1_001101110100(0), 1}
{access dendA1_001101110100}
{nseg = 4}
{pt3dclear()}
{pt3dadd(76.10, 78.55, -0.72, 1.20)}
{pt3dadd(78.50, 78.88, -1.24, 1.20)}
{pt3dadd(80.53, 78.22, -1.24, 1.20)}
{pt3dadd(82.74, 77.22, -1.24, 1.20)}
{pt3dadd(84.22, 76.72, -2.00, 1.20)}
{pt3dadd(85.88, 77.06, -2.00, 0.60)}
{pt3dadd(87.17, 78.05, -2.00, 0.60)}
{pt3dadd(88.65, 79.71, -2.00, 0.60)}
{pt3dadd(89.38, 80.88, -2.00, 0.60)}
{pt3dadd(89.94, 81.71, -1.64, 0.60)}

//{create dendA1_001101110101}
{dendA1_00110111010 connect dendA1_001101110101(0), 1}
{access dendA1_001101110101}
{nseg = 1}
{pt3dclear()}
{pt3dadd(76.10, 78.55, -0.72, 1.20)}
{pt3dadd(75.91, 77.06, -0.28, 1.20)}
{pt3dadd(76.28, 75.73, -0.32, 1.20)}

//{create dendA1_0011011101010}
{dendA1_001101110101 connect dendA1_0011011101010(0), 1}
{access dendA1_0011011101010}
{nseg = 1}
{pt3dclear()}
{pt3dadd(76.28, 75.73, -0.32, 1.20)}
{pt3dadd(77.76, 74.57, -0.24, 1.20)}
{pt3dadd(78.13, 73.24, -0.24, 1.20)}

//{create dendA1_00110111010100}
{dendA1_0011011101010 connect dendA1_00110111010100(0), 1}
{access dendA1_00110111010100}
{nseg = 1}
{pt3dclear()}
{pt3dadd(78.13, 73.24, -0.24, 1.20)}
{pt3dadd(80.53, 72.74, -0.56, 1.20)}
{pt3dadd(82.00, 72.57, -0.56, 1.20)}

//{create dendA1_001101110101000}
{dendA1_00110111010100 connect dendA1_001101110101000(0), 1}
{access dendA1_001101110101000}
{nseg = 2}
{pt3dclear()}
{pt3dadd(82.00, 72.57, -0.56, 0.60)}
{pt3dadd(83.66, 73.57, -1.32, 0.60)}
{pt3dadd(85.51, 73.73, -1.32, 0.60)}
{pt3dadd(87.91, 75.23, -1.32, 0.60)}

//{create dendA1_001101110101001}
{dendA1_00110111010100 connect dendA1_001101110101001(0), 1}
{access dendA1_001101110101001}
{nseg = 3}
{pt3dclear()}
{pt3dadd(82.00, 72.57, -0.56, 0.60)}
{pt3dadd(83.85, 71.41, -1.52, 0.60)}
{pt3dadd(86.06, 69.58, -1.52, 0.60)}
{pt3dadd(88.28, 67.92, -1.52, 0.60)}
{pt3dadd(90.12, 66.09, -1.52, 1.20)}
{pt3dadd(91.60, 64.27, -2.88, 1.20)}

//{create dendA1_0011011101010010}
{dendA1_001101110101001 connect dendA1_0011011101010010(0), 1}
{access dendA1_0011011101010010}
{nseg = 3}
{pt3dclear()}
{pt3dadd(91.60, 64.27, -2.88, 0.60)}
{pt3dadd(93.81, 63.93, -3.08, 0.60)}
{pt3dadd(95.66, 63.44, -3.08, 0.60)}
{pt3dadd(97.50, 62.94, -3.08, 0.60)}
{pt3dadd(98.98, 63.10, -3.08, 0.60)}
{pt3dadd(100.08, 64.27, -3.08, 0.60)}

//{create dendA1_0011011101010011}
{dendA1_001101110101001 connect dendA1_0011011101010011(0), 1}
{access dendA1_0011011101010011}
{nseg = 3}
{pt3dclear()}
{pt3dadd(91.60, 64.27, -2.88, 0.60)}
{pt3dadd(91.23, 62.77, -2.92, 0.60)}
{pt3dadd(91.23, 60.94, -2.92, 0.60)}
{pt3dadd(91.23, 58.62, -1.28, 0.60)}
{pt3dadd(91.41, 57.46, -1.28, 0.60)}
{pt3dadd(93.07, 56.96, -1.28, 1.20)}
{pt3dadd(94.36, 57.46, -1.28, 1.20)}
{pt3dadd(95.10, 57.95, -1.28, 1.20)}

//{create dendA1_00110111010101}
{dendA1_0011011101010 connect dendA1_00110111010101(0), 1}
{access dendA1_00110111010101}
{nseg = 4}
{pt3dclear()}
{pt3dadd(78.13, 73.24, -0.24, 1.20)}
{pt3dadd(77.02, 71.91, -1.40, 1.20)}
{pt3dadd(77.02, 70.74, -1.40, 0.60)}
{pt3dadd(76.65, 69.58, -1.40, 1.20)}
{pt3dadd(75.91, 68.42, -1.40, 1.20)}
{pt3dadd(74.07, 67.09, -1.60, 0.60)}
{pt3dadd(73.33, 66.26, -1.60, 1.20)}
{pt3dadd(71.86, 65.26, -1.60, 1.20)}
{pt3dadd(71.12, 64.10, -1.08, 0.60)}
{pt3dadd(70.56, 63.10, -1.08, 0.60)}
{pt3dadd(70.75, 61.77, -1.08, 0.60)}
{pt3dadd(70.56, 60.28, -1.08, 0.60)}
{pt3dadd(70.56, 58.95, -1.08, 0.60)}
{pt3dadd(71.12, 57.29, -1.08, 0.60)}

//{create dendA1_0011011101011}
{dendA1_001101110101 connect dendA1_0011011101011(0), 1}
{access dendA1_0011011101011}
{nseg = 3}
{pt3dclear()}
{pt3dadd(76.28, 75.73, -0.32, 1.20)}
{pt3dadd(74.99, 74.73, -1.04, 1.20)}
{pt3dadd(73.88, 73.40, -1.04, 1.20)}
{pt3dadd(72.04, 71.91, -1.04, 1.20)}
{pt3dadd(71.12, 70.74, -3.00, 1.20)}
{pt3dadd(70.01, 69.08, -3.00, 0.60)}
{pt3dadd(68.35, 68.25, -4.64, 0.60)}

//{create dendA1_00110111010110}
{dendA1_0011011101011 connect dendA1_00110111010110(0), 1}
{access dendA1_00110111010110}
{nseg = 2}
{pt3dclear()}
{pt3dadd(68.35, 68.25, -4.64, 0.60)}
{pt3dadd(68.90, 66.43, -3.52, 0.60)}
{pt3dadd(70.01, 64.43, -3.52, 0.60)}
{pt3dadd(70.56, 62.94, -3.52, 0.60)}

//{create dendA1_00110111010111}
{dendA1_0011011101011 connect dendA1_00110111010111(0), 1}
{access dendA1_00110111010111}
{nseg = 2}
{pt3dclear()}
{pt3dadd(68.35, 68.25, -4.64, 0.60)}
{pt3dadd(66.14, 67.26, -4.04, 0.60)}
{pt3dadd(63.37, 66.26, -4.04, 0.60)}

//{create dendA1_00110111011}
{dendA1_0011011101 connect dendA1_00110111011(0), 1}
{access dendA1_00110111011}
{nseg = 7}
{pt3dclear()}
{pt3dadd(74.81, 81.04, -1.80, 0.60)}
{pt3dadd(72.59, 80.38, -1.88, 0.60)}
{pt3dadd(71.12, 79.22, -1.88, 0.60)}
{pt3dadd(70.19, 77.89, -1.88, 0.60)}
{pt3dadd(68.72, 76.39, -1.88, 0.60)}
{pt3dadd(67.98, 74.40, -1.88, 0.60)}
{pt3dadd(67.80, 72.07, -1.88, 0.60)}
{pt3dadd(67.61, 69.75, -0.84, 0.60)}
{pt3dadd(66.87, 67.75, -0.84, 0.60)}
{pt3dadd(66.50, 65.76, -0.84, 0.60)}
{pt3dadd(65.40, 64.27, -0.84, 0.60)}
{pt3dadd(64.11, 63.10, -1.52, 0.60)}
{pt3dadd(63.00, 61.77, -1.52, 0.60)}
{pt3dadd(62.08, 60.45, -1.52, 0.60)}
{pt3dadd(61.71, 59.78, -1.52, 0.60)}
{pt3dadd(60.23, 59.95, -1.52, 0.60)}

//{create dendA1_001101111}
{dendA1_00110111 connect dendA1_001101111(0), 1}
{access dendA1_001101111}
{nseg = 5}
{pt3dclear()}
{pt3dadd(74.25, 87.69, -2.00, 1.20)}
{pt3dadd(72.41, 86.36, -2.00, 1.20)}
{pt3dadd(71.67, 85.20, -2.00, 0.60)}
{pt3dadd(70.56, 84.37, -2.00, 0.60)}
{pt3dadd(68.90, 82.70, -2.00, 0.60)}
{pt3dadd(67.80, 80.71, -2.00, 0.60)}
{pt3dadd(66.69, 79.22, -1.60, 0.60)}
{pt3dadd(66.50, 77.72, -1.60, 0.60)}
{pt3dadd(65.95, 75.89, -1.60, 0.60)}
{pt3dadd(64.84, 74.40, -1.60, 0.60)}
{pt3dadd(63.00, 73.40, -1.60, 0.30)}

//{create dendA1_00111}
{smth_A1_0011 connect dendA1_00111(0), 1}
{access dendA1_00111}
{nseg = 1}
{pt3dclear()}
{pt3dadd(57.40, 70.49, 0.48, 1.80)}
{pt3dadd(60.53, 69.05, -1.36, 1.80)}
{pt3dadd(61.45, 68.22, -1.48, 1.80)}

//{create dendA1_001110}
{dendA1_00111 connect dendA1_001110(0), 1}
{access dendA1_001110}
{nseg = 2}
{pt3dclear()}
{pt3dadd(61.45, 68.22, -1.48, 1.20)}
{pt3dadd(62.56, 67.22, -2.32, 1.20)}
{pt3dadd(63.85, 65.56, -3.00, 1.20)}
{pt3dadd(64.59, 63.07, -4.40, 1.20)}
{pt3dadd(64.96, 61.24, -4.52, 1.20)}
{pt3dadd(65.14, 59.25, -3.84, 1.80)}
{pt3dadd(65.69, 57.75, -3.84, 1.80)}

//{create dendA1_0011100}
{dendA1_001110 connect dendA1_0011100(0), 1}
{access dendA1_0011100}
{nseg = 1}
{pt3dclear()}
{pt3dadd(65.69, 57.75, -3.84, 1.80)}
{pt3dadd(66.06, 55.59, -3.84, 1.80)}

//{create dendA1_00111000}
{dendA1_0011100 connect dendA1_00111000(0), 1}
{access dendA1_00111000}
{nseg = 1}
{pt3dclear()}
{pt3dadd(66.06, 55.59, -3.84, 1.80)}
{pt3dadd(68.28, 55.26, -3.96, 1.80)}
{pt3dadd(69.38, 55.43, -4.08, 1.80)}

//{create dendA1_001110000}
{dendA1_00111000 connect dendA1_001110000(0), 1}
{access dendA1_001110000}
{nseg = 2}
{pt3dclear()}
{pt3dadd(69.38, 55.43, -4.08, 1.20)}
{pt3dadd(69.94, 56.09, -4.00, 1.20)}
{pt3dadd(70.86, 57.09, -4.00, 1.20)}
{pt3dadd(71.78, 57.42, -4.00, 1.20)}
{pt3dadd(73.07, 57.42, -4.00, 1.20)}
{pt3dadd(75.29, 57.25, -3.52, 1.20)}

//{create dendA1_0011100000}
{dendA1_001110000 connect dendA1_0011100000(0), 1}
{access dendA1_0011100000}
{nseg = 1}
{pt3dclear()}
{pt3dadd(75.29, 57.25, -3.52, 1.20)}
{pt3dadd(76.03, 58.75, -4.24, 1.20)}
{pt3dadd(76.76, 60.24, -4.24, 1.20)}

//{create dendA1_00111000000}
{dendA1_0011100000 connect dendA1_00111000000(0), 1}
{access dendA1_00111000000}
{nseg = 3}
{pt3dclear()}
{pt3dadd(76.76, 60.24, -4.24, 0.60)}
{pt3dadd(76.58, 62.40, -4.40, 0.60)}
{pt3dadd(76.21, 63.40, -4.40, 0.60)}
{pt3dadd(77.13, 64.23, -4.40, 0.60)}
{pt3dadd(77.13, 66.06, -4.40, 0.60)}
{pt3dadd(76.95, 68.71, -4.00, 0.60)}

//{create dendA1_001110000000}
{dendA1_00111000000 connect dendA1_001110000000(0), 1}
{access dendA1_001110000000}
{nseg = 1}
{pt3dclear()}
{pt3dadd(76.95, 68.71, -4.00, 0.60)}
{pt3dadd(75.10, 68.88, -4.00, 0.60)}

//{create dendA1_001110000001}
{dendA1_00111000000 connect dendA1_001110000001(0), 1}
{access dendA1_001110000001}
{nseg = 1}
{pt3dclear()}
{pt3dadd(76.95, 68.71, -4.00, 0.60)}
{pt3dadd(77.32, 72.54, -4.52, 0.60)}

//{create dendA1_00111000001}
{dendA1_0011100000 connect dendA1_00111000001(0), 1}
{access dendA1_00111000001}
{nseg = 1}
{pt3dclear()}
{pt3dadd(76.76, 60.24, -4.24, 1.20)}
{pt3dadd(78.61, 61.07, -3.72, 1.20)}
{pt3dadd(79.53, 61.74, -3.72, 1.20)}

//{create dendA1_001110000010}
{dendA1_00111000001 connect dendA1_001110000010(0), 1}
{access dendA1_001110000010}
{nseg = 2}
{pt3dclear()}
{pt3dadd(79.53, 61.74, -3.72, 0.60)}
{pt3dadd(79.35, 63.07, -3.08, 0.60)}
{pt3dadd(79.16, 64.06, -3.08, 0.60)}
{pt3dadd(79.90, 64.89, -3.08, 0.60)}
{pt3dadd(80.08, 66.06, -3.04, 0.60)}
{pt3dadd(80.08, 67.22, -3.04, 1.20)}

//{create dendA1_001110000011}
{dendA1_00111000001 connect dendA1_001110000011(0), 1}
{access dendA1_001110000011}
{nseg = 2}
{pt3dclear()}
{pt3dadd(79.53, 61.74, -3.72, 1.20)}
{pt3dadd(81.56, 62.40, -4.00, 1.20)}
{pt3dadd(82.30, 63.23, -4.00, 1.20)}
{pt3dadd(83.22, 64.06, -4.00, 1.20)}
{pt3dadd(84.88, 65.23, -4.00, 1.20)}

//{create dendA1_0011100000110}
{dendA1_001110000011 connect dendA1_0011100000110(0), 1}
{access dendA1_0011100000110}
{nseg = 1}
{pt3dclear()}
{pt3dadd(84.88, 65.23, -4.00, 0.30)}
{pt3dadd(83.22, 67.05, -4.52, 0.30)}

//{create dendA1_0011100000111}
{dendA1_001110000011 connect dendA1_0011100000111(0), 1}
{access dendA1_0011100000111}
{nseg = 1}
{pt3dclear()}
{pt3dadd(84.88, 65.23, -4.00, 0.60)}
{pt3dadd(85.25, 65.56, -4.00, 0.60)}

//{create dendA1_00111000001110}
{dendA1_0011100000111 connect dendA1_00111000001110(0), 1}
{access dendA1_00111000001110}
{nseg = 2}
{pt3dclear()}
{pt3dadd(85.25, 65.56, -4.00, 0.60)}
{pt3dadd(85.99, 67.05, -4.20, 0.60)}
{pt3dadd(86.73, 67.55, -4.20, 0.60)}
{pt3dadd(88.39, 67.88, -4.20, 0.60)}

//{create dendA1_00111000001111}
{dendA1_0011100000111 connect dendA1_00111000001111(0), 1}
{access dendA1_00111000001111}
{nseg = 2}
{pt3dclear()}
{pt3dadd(85.25, 65.56, -4.00, 0.60)}
{pt3dadd(85.99, 64.73, -4.00, 0.60)}
{pt3dadd(86.91, 63.57, -3.56, 0.60)}
{pt3dadd(87.28, 62.07, -3.56, 0.60)}
{pt3dadd(87.46, 61.24, -3.56, 0.60)}
{pt3dadd(87.65, 59.74, -3.60, 0.30)}

//{create dendA1_0011100001}
{dendA1_001110000 connect dendA1_0011100001(0), 1}
{access dendA1_0011100001}
{nseg = 1}
{pt3dclear()}
{pt3dadd(75.29, 57.25, -3.52, 1.20)}
{pt3dadd(76.39, 56.42, -3.16, 1.20)}

//{create dendA1_00111000010}
{dendA1_0011100001 connect dendA1_00111000010(0), 1}
{access dendA1_00111000010}
{nseg = 6}
{pt3dclear()}
{pt3dadd(76.39, 56.42, -3.16, 1.20)}
{pt3dadd(78.42, 56.75, -3.92, 1.20)}
{pt3dadd(80.08, 57.09, -3.92, 1.20)}
{pt3dadd(81.19, 57.92, -3.92, 1.20)}
{pt3dadd(82.30, 59.08, -3.92, 1.20)}
{pt3dadd(83.77, 59.25, -3.92, 1.20)}
{pt3dadd(85.07, 58.91, -5.64, 1.20)}
{pt3dadd(85.80, 58.25, -5.64, 0.60)}
{pt3dadd(86.73, 57.25, -5.64, 0.60)}
{pt3dadd(87.65, 55.92, -5.64, 0.60)}
{pt3dadd(88.02, 54.26, -5.64, 0.60)}
{pt3dadd(88.76, 53.10, -5.48, 0.60)}
{pt3dadd(89.49, 52.27, -5.48, 0.60)}
{pt3dadd(90.79, 51.60, -5.48, 0.30)}
{pt3dadd(92.08, 51.27, -5.48, 0.30)}
{pt3dadd(93.55, 51.27, -5.48, 0.30)}
{pt3dadd(95.58, 51.27, -5.48, 0.30)}
{pt3dadd(96.69, 51.60, -4.64, 0.30)}

//{create dendA1_00111000011}
{dendA1_0011100001 connect dendA1_00111000011(0), 1}
{access dendA1_00111000011}
{nseg = 3}
{pt3dclear()}
{pt3dadd(76.39, 56.42, -3.16, 0.60)}
{pt3dadd(76.95, 54.93, -3.28, 0.60)}
{pt3dadd(78.61, 53.43, -3.28, 0.60)}
{pt3dadd(80.82, 52.10, -3.28, 0.60)}
{pt3dadd(82.67, 51.44, -3.28, 0.30)}
{pt3dadd(84.70, 51.11, -3.28, 0.30)}

//{create dendA1_001110001}
{dendA1_00111000 connect dendA1_001110001(0), 1}
{access dendA1_001110001}
{nseg = 3}
{pt3dclear()}
{pt3dadd(69.38, 55.43, -4.08, 0.60)}
{pt3dadd(71.41, 53.76, -5.44, 0.60)}
{pt3dadd(74.00, 52.44, -3.40, 0.60)}
{pt3dadd(75.84, 51.60, -3.40, 0.60)}
{pt3dadd(77.69, 51.77, -3.40, 0.60)}
{pt3dadd(78.79, 52.27, -3.40, 0.60)}

//{create dendA1_00111001}
{dendA1_0011100 connect dendA1_00111001(0), 1}
{access dendA1_00111001}
{nseg = 2}
{pt3dclear()}
{pt3dadd(66.06, 55.59, -3.84, 1.20)}
{pt3dadd(66.25, 53.27, -4.92, 1.20)}
{pt3dadd(66.62, 51.94, -5.12, 1.20)}
{pt3dadd(66.98, 49.78, -3.20, 1.20)}
{pt3dadd(66.98, 46.46, -0.92, 1.20)}

//{create dendA1_001110010}
{dendA1_00111001 connect dendA1_001110010(0), 1}
{access dendA1_001110010}
{nseg = 1}
{pt3dclear()}
{pt3dadd(66.98, 46.46, -0.92, 1.20)}
{pt3dadd(68.83, 46.46, -0.52, 1.20)}
{pt3dadd(70.49, 46.29, 0.04, 1.20)}

//{create dendA1_0011100100}
{dendA1_001110010 connect dendA1_0011100100(0), 1}
{access dendA1_0011100100}
{nseg = 4}
{pt3dclear()}
{pt3dadd(70.49, 46.29, 0.04, 1.20)}
{pt3dadd(71.60, 47.12, -0.32, 1.20)}
{pt3dadd(73.07, 47.78, -0.32, 1.20)}
{pt3dadd(73.81, 49.61, -0.32, 1.20)}
{pt3dadd(74.36, 51.77, -0.32, 1.20)}
{pt3dadd(75.29, 53.43, -0.32, 1.20)}
{pt3dadd(77.32, 53.76, -0.60, 1.20)}
{pt3dadd(79.72, 54.93, -0.60, 1.20)}
{pt3dadd(81.19, 56.09, -0.60, 0.60)}
{pt3dadd(83.04, 57.42, -0.60, 0.60)}

//{create dendA1_0011100101}
{dendA1_001110010 connect dendA1_0011100101(0), 1}
{access dendA1_0011100101}
{nseg = 1}
{pt3dclear()}
{pt3dadd(70.49, 46.29, 0.04, 0.60)}
{pt3dadd(71.78, 45.29, 0.04, 0.60)}
{pt3dadd(72.89, 45.29, 0.04, 0.60)}
{pt3dadd(73.81, 45.62, 0.04, 0.60)}

//{create dendA1_001110011}
{dendA1_00111001 connect dendA1_001110011(0), 1}
{access dendA1_001110011}
{nseg = 1}
{pt3dclear()}
{pt3dadd(66.98, 46.46, -0.92, 1.20)}
{pt3dadd(66.80, 44.30, -2.04, 1.20)}
{pt3dadd(66.62, 41.97, -1.40, 1.20)}

//{create dendA1_0011100110}
{dendA1_001110011 connect dendA1_0011100110(0), 1}
{access dendA1_0011100110}
{nseg = 1}
{pt3dclear()}
{pt3dadd(66.62, 41.97, -1.40, 1.20)}
{pt3dadd(68.28, 41.64, -1.92, 1.20)}

//{create dendA1_00111001100}
{dendA1_0011100110 connect dendA1_00111001100(0), 1}
{access dendA1_00111001100}
{nseg = 3}
{pt3dclear()}
{pt3dadd(68.28, 41.64, -1.92, 0.60)}
{pt3dadd(69.75, 42.14, -1.80, 0.60)}
{pt3dadd(71.41, 41.97, -1.80, 0.60)}
{pt3dadd(72.15, 40.81, -1.80, 0.60)}
{pt3dadd(72.70, 39.64, -1.80, 0.60)}
{pt3dadd(73.63, 39.48, -1.80, 0.60)}
{pt3dadd(75.66, 39.31, -1.80, 0.60)}
{pt3dadd(76.03, 38.81, -1.80, 0.60)}

//{create dendA1_001110011000}
{dendA1_00111001100 connect dendA1_001110011000(0), 1}
{access dendA1_001110011000}
{nseg = 2}
{pt3dclear()}
{pt3dadd(76.03, 38.81, -1.80, 0.60)}
{pt3dadd(77.32, 37.32, -2.12, 0.60)}
{pt3dadd(78.05, 35.66, -2.12, 0.60)}
{pt3dadd(78.61, 34.50, -2.12, 0.60)}

//{create dendA1_001110011001}
{dendA1_00111001100 connect dendA1_001110011001(0), 1}
{access dendA1_001110011001}
{nseg = 2}
{pt3dclear()}
{pt3dadd(76.03, 38.81, -1.80, 0.30)}
{pt3dadd(74.18, 37.15, -3.40, 0.30)}
{pt3dadd(73.44, 36.16, -3.40, 0.60)}
{pt3dadd(71.78, 34.99, -2.36, 0.60)}

//{create dendA1_00111001101}
{dendA1_0011100110 connect dendA1_00111001101(0), 1}
{access dendA1_00111001101}
{nseg = 4}
{pt3dclear()}
{pt3dadd(68.28, 41.64, -1.92, 0.60)}
{pt3dadd(68.28, 38.65, -0.88, 0.60)}
{pt3dadd(68.46, 36.65, -1.40, 0.60)}
{pt3dadd(68.46, 34.99, -1.40, 0.60)}
{pt3dadd(67.17, 32.67, -0.76, 0.60)}
{pt3dadd(66.06, 31.17, -0.76, 0.60)}
{pt3dadd(64.40, 29.35, -0.76, 0.60)}

//{create dendA1_0011100111}
{dendA1_001110011 connect dendA1_0011100111(0), 1}
{access dendA1_0011100111}
{nseg = 3}
{pt3dclear()}
{pt3dadd(66.62, 41.97, -1.40, 0.60)}
{pt3dadd(65.88, 40.14, -2.40, 0.60)}
{pt3dadd(65.14, 38.48, -2.40, 0.60)}
{pt3dadd(63.29, 36.49, -2.08, 0.60)}
{pt3dadd(62.19, 35.16, -2.08, 0.30)}

//{create dendA1_0011101}
{dendA1_001110 connect dendA1_0011101(0), 1}
{access dendA1_0011101}
{nseg = 3}
{pt3dclear()}
{pt3dadd(65.69, 57.75, -3.84, 0.60)}
{pt3dadd(63.11, 56.75, -4.48, 0.60)}
{pt3dadd(61.08, 55.43, -4.04, 0.60)}
{pt3dadd(59.42, 54.60, -3.32, 0.60)}
{pt3dadd(57.94, 53.60, -3.32, 0.60)}
{pt3dadd(55.73, 52.44, -3.56, 0.30)}

//{create dendA1_001111}
{dendA1_00111 connect dendA1_001111(0), 1}
{access dendA1_001111}
{nseg = 2}
{pt3dclear()}
{pt3dadd(61.45, 68.22, -1.48, 0.60)}
{pt3dadd(60.16, 66.56, -3.16, 0.60)}
{pt3dadd(59.97, 65.06, -2.76, 0.60)}
{pt3dadd(59.42, 63.40, -2.52, 0.60)}

//{create dendA1_0011110}
{dendA1_001111 connect dendA1_0011110(0), 1}
{access dendA1_0011110}
{nseg = 1}
{pt3dclear()}
{pt3dadd(59.42, 63.40, -2.52, 0.60)}
{pt3dadd(61.27, 63.40, -3.20, 0.60)}
{pt3dadd(61.82, 64.40, -3.20, 0.30)}

//{create dendA1_0011111}
{dendA1_001111 connect dendA1_0011111(0), 1}
{access dendA1_0011111}
{nseg = 1}
{pt3dclear()}
{pt3dadd(59.42, 63.40, -2.52, 0.60)}
{pt3dadd(58.13, 62.90, -3.32, 0.60)}
{pt3dadd(56.65, 61.90, -2.56, 0.60)}

//{create dendA1_00111110}
{dendA1_0011111 connect dendA1_00111110(0), 1}
{access dendA1_00111110}
{nseg = 1}
{pt3dclear()}
{pt3dadd(56.65, 61.90, -2.56, 0.60)}
{pt3dadd(56.28, 60.41, -3.44, 0.60)}

//{create dendA1_001111100}
{dendA1_00111110 connect dendA1_001111100(0), 1}
{access dendA1_001111100}
{nseg = 3}
{pt3dclear()}
{pt3dadd(56.28, 60.41, -3.44, 0.60)}
{pt3dadd(57.02, 58.91, -3.40, 0.60)}
{pt3dadd(57.21, 56.92, -3.40, 0.60)}
{pt3dadd(56.47, 56.26, -3.40, 0.60)}
{pt3dadd(55.36, 55.59, -3.40, 0.60)}
{pt3dadd(54.62, 54.60, -3.40, 0.60)}
{pt3dadd(54.62, 53.27, -3.40, 0.60)}
{pt3dadd(54.44, 52.10, -3.40, 0.60)}

//{create dendA1_001111101}
{dendA1_00111110 connect dendA1_001111101(0), 1}
{access dendA1_001111101}
{nseg = 1}
{pt3dclear()}
{pt3dadd(56.28, 60.41, -3.44, 0.60)}
{pt3dadd(54.99, 59.58, -2.68, 0.60)}
{pt3dadd(53.15, 58.42, -2.68, 0.60)}

//{create dendA1_0011111010}
{dendA1_001111101 connect dendA1_0011111010(0), 1}
{access dendA1_0011111010}
{nseg = 1}
{pt3dclear()}
{pt3dadd(53.15, 58.42, -2.68, 0.60)}
{pt3dadd(51.49, 57.09, -1.68, 0.60)}
{pt3dadd(50.56, 56.26, -1.68, 0.60)}

//{create dendA1_00111110100}
{dendA1_0011111010 connect dendA1_00111110100(0), 1}
{access dendA1_00111110100}
{nseg = 2}
{pt3dclear()}
{pt3dadd(50.56, 56.26, -1.68, 0.60)}
{pt3dadd(49.09, 54.60, -2.28, 0.60)}
{pt3dadd(46.69, 53.76, -1.24, 1.20)}

//{create dendA1_00111110101}
{dendA1_0011111010 connect dendA1_00111110101(0), 1}
{access dendA1_00111110101}
{nseg = 1}
{pt3dclear()}
{pt3dadd(50.56, 56.26, -1.68, 0.30)}
{pt3dadd(48.17, 56.92, -1.20, 0.30)}

//{create dendA1_0011111011}
{dendA1_001111101 connect dendA1_0011111011(0), 1}
{access dendA1_0011111011}
{nseg = 2}
{pt3dclear()}
{pt3dadd(53.15, 58.42, -2.68, 0.60)}
{pt3dadd(52.04, 59.91, -3.44, 0.60)}
{pt3dadd(51.30, 60.91, -3.44, 0.60)}
{pt3dadd(50.38, 61.24, -3.44, 0.60)}
{pt3dadd(49.09, 61.74, -3.44, 0.60)}

//{create dendA1_00111111}
{dendA1_0011111 connect dendA1_00111111(0), 1}
{access dendA1_00111111}
{nseg = 2}
{pt3dclear()}
{pt3dadd(56.65, 61.90, -2.56, 0.60)}
{pt3dadd(55.73, 63.57, -2.56, 0.60)}
{pt3dadd(55.73, 65.23, -2.56, 0.60)}
{pt3dadd(56.47, 66.56, -2.56, 0.60)}
{pt3dadd(58.31, 67.88, -2.04, 0.60)}

//{create smth_A1_01}
{smth_A1_0 connect smth_A1_01(0), 1}
{access smth_A1_01}
{nseg = 3}
{pt3dclear()}
{pt3dadd(36.07, 35.57, 2.52, 3.90)}
{pt3dadd(41.37, 33.96, 3.84, 3.90)}
{pt3dadd(44.13, 33.63, 3.36, 3.90)}

//{create smth_A1_010}
{smth_A1_01 connect smth_A1_010(0), 1}
{access smth_A1_010}
{nseg = 7}
{pt3dclear()}
{pt3dadd(44.13, 33.63, 3.36, 3.30)}
{pt3dadd(47.09, 34.30, 3.44, 3.30)}
{pt3dadd(50.59, 35.46, 3.84, 2.70)}
{pt3dadd(54.28, 36.45, 3.68, 2.70)}
{pt3dadd(57.42, 37.45, 3.32, 2.70)}
{pt3dadd(59.26, 38.12, 2.64, 2.70)}
{pt3dadd(61.66, 39.28, 2.64, 3.60)}
{pt3dadd(62.95, 39.61, 3.00, 3.90)}

//{create smth_A1_0100}
{smth_A1_010 connect smth_A1_0100(0), 1}
{access smth_A1_0100}
{nseg = 3}
{pt3dclear()}
{pt3dadd(62.95, 39.61, 3.00, 3.60)}
{pt3dadd(64.61, 41.44, 2.92, 3.60)}
{pt3dadd(66.09, 43.76, 2.36, 2.70)}
{pt3dadd(67.01, 44.93, 2.28, 2.70)}

//{create dendA1_01000}
{smth_A1_0100 connect dendA1_01000(0), 1}
{access dendA1_01000}
{nseg = 1}
{pt3dclear()}
{pt3dadd(67.01, 44.93, 2.28, 3.00)}
{pt3dadd(65.54, 46.75, 2.84, 3.00)}
{pt3dadd(64.24, 47.92, 2.84, 1.80)}

//{create dendA1_010000}
{dendA1_01000 connect dendA1_010000(0), 1}
{access dendA1_010000}
{nseg = 1}
{pt3dclear()}
{pt3dadd(64.24, 47.92, 2.84, 1.20)}
{pt3dadd(62.58, 48.08, 1.96, 1.20)}
{pt3dadd(60.92, 47.75, 2.80, 1.20)}
{pt3dadd(59.26, 45.92, 2.80, 1.80)}

//{create dendA1_0100000}
{dendA1_010000 connect dendA1_0100000(0), 1}
{access dendA1_0100000}
{nseg = 1}
{pt3dclear()}
{pt3dadd(59.26, 45.92, 2.80, 1.20)}
{pt3dadd(58.16, 44.43, 5.40, 1.20)}
{pt3dadd(56.86, 42.27, 4.64, 1.20)}

//{create dendA1_01000000}
{dendA1_0100000 connect dendA1_01000000(0), 1}
{access dendA1_01000000}
{nseg = 1}
{pt3dclear()}
{pt3dadd(56.86, 42.27, 4.64, 1.20)}
{pt3dadd(56.86, 40.44, 6.00, 1.20)}
{pt3dadd(57.05, 37.62, 6.00, 1.80)}

//{create dendA1_010000000}
{dendA1_01000000 connect dendA1_010000000(0), 1}
{access dendA1_010000000}
{nseg = 5}
{pt3dclear()}
{pt3dadd(57.05, 37.62, 6.00, 1.20)}
{pt3dadd(59.08, 36.79, 6.00, 1.20)}
{pt3dadd(60.37, 35.96, 6.00, 1.20)}
{pt3dadd(61.11, 35.13, 6.00, 1.20)}
{pt3dadd(61.48, 33.46, 5.60, 1.20)}
{pt3dadd(61.11, 31.47, 5.60, 1.20)}
{pt3dadd(60.74, 30.14, 5.60, 1.20)}
{pt3dadd(60.74, 28.98, 5.48, 1.20)}
{pt3dadd(61.11, 27.32, 5.48, 1.20)}
{pt3dadd(61.11, 25.99, 5.48, 1.20)}
{pt3dadd(60.92, 23.66, 5.48, 1.20)}
{pt3dadd(60.74, 22.33, 5.48, 1.20)}
{pt3dadd(60.37, 20.34, 5.60, 1.20)}
{pt3dadd(60.37, 18.51, 5.60, 1.20)}
{pt3dadd(60.74, 16.85, 5.60, 1.20)}
{pt3dadd(60.74, 14.36, 5.60, 0.60)}

//{create dendA1_010000001}
{dendA1_01000000 connect dendA1_010000001(0), 1}
{access dendA1_010000001}
{nseg = 2}
{pt3dclear()}
{pt3dadd(57.05, 37.62, 6.00, 1.80)}
{pt3dadd(57.05, 33.63, 6.20, 1.80)}
{pt3dadd(56.49, 30.81, 6.04, 1.20)}

//{create dendA1_0100000010}
{dendA1_010000001 connect dendA1_0100000010(0), 1}
{access dendA1_0100000010}
{nseg = 1}
{pt3dclear()}
{pt3dadd(56.49, 30.81, 6.04, 0.60)}
{pt3dadd(56.68, 26.82, 6.16, 0.60)}

//{create dendA1_0100000011}
{dendA1_010000001 connect dendA1_0100000011(0), 1}
{access dendA1_0100000011}
{nseg = 1}
{pt3dclear()}
{pt3dadd(56.49, 30.81, 6.04, 1.20)}
{pt3dadd(55.20, 28.65, 5.88, 1.20)}

//{create dendA1_01000000110}
{dendA1_0100000011 connect dendA1_01000000110(0), 1}
{access dendA1_01000000110}
{nseg = 1}
{pt3dclear()}
{pt3dadd(55.20, 28.65, 5.88, 1.20)}
{pt3dadd(54.47, 26.49, 5.88, 1.20)}
{pt3dadd(52.99, 23.83, 6.32, 1.20)}

//{create dendA1_010000001100}
{dendA1_01000000110 connect dendA1_010000001100(0), 1}
{access dendA1_010000001100}
{nseg = 3}
{pt3dclear()}
{pt3dadd(52.99, 23.83, 6.32, 1.20)}
{pt3dadd(53.73, 21.01, 6.32, 1.20)}
{pt3dadd(54.83, 19.01, 6.32, 1.20)}
{pt3dadd(55.94, 16.69, 5.64, 1.20)}
{pt3dadd(55.76, 14.53, 5.64, 1.20)}
{pt3dadd(55.39, 13.36, 5.64, 1.20)}
{pt3dadd(55.20, 11.54, 5.64, 0.60)}

//{create dendA1_010000001101}
{dendA1_01000000110 connect dendA1_010000001101(0), 1}
{access dendA1_010000001101}
{nseg = 1}
{pt3dclear()}
{pt3dadd(52.99, 23.83, 6.32, 1.20)}
{pt3dadd(51.14, 22.83, 5.68, 1.20)}
{pt3dadd(50.04, 21.84, 5.68, 1.20)}
{pt3dadd(49.30, 21.01, 5.68, 1.20)}

//{create dendA1_01000000111}
{dendA1_0100000011 connect dendA1_01000000111(0), 1}
{access dendA1_01000000111}
{nseg = 2}
{pt3dclear()}
{pt3dadd(55.20, 28.65, 5.88, 1.20)}
{pt3dadd(52.62, 27.82, 6.04, 1.20)}
{pt3dadd(50.78, 27.32, 6.04, 1.80)}
{pt3dadd(49.30, 26.49, 6.04, 1.80)}
{pt3dadd(45.79, 24.49, 8.56, 1.80)}

//{create dendA1_01000001}
{dendA1_0100000 connect dendA1_01000001(0), 1}
{access dendA1_01000001}
{nseg = 4}
{pt3dclear()}
{pt3dadd(56.86, 42.27, 4.64, 1.80)}
{pt3dadd(54.83, 42.10, 5.52, 1.80)}
{pt3dadd(54.47, 40.94, 5.52, 1.20)}
{pt3dadd(53.36, 39.94, 5.52, 1.20)}
{pt3dadd(52.25, 39.28, 5.52, 1.20)}
{pt3dadd(50.96, 39.11, 5.52, 1.80)}
{pt3dadd(49.30, 38.12, 7.08, 1.20)}
{pt3dadd(47.82, 36.12, 7.08, 1.20)}
{pt3dadd(47.45, 34.13, 7.08, 1.20)}
{pt3dadd(46.35, 31.80, 6.24, 1.20)}
{pt3dadd(45.24, 29.31, 6.12, 0.60)}

//{create dendA1_0100001}
{dendA1_010000 connect dendA1_0100001(0), 1}
{access dendA1_0100001}
{nseg = 1}
{pt3dclear()}
{pt3dadd(59.26, 45.92, 2.80, 0.60)}
{pt3dadd(54.83, 46.59, 3.08, 0.60)}

//{create dendA1_010001}
{dendA1_01000 connect dendA1_010001(0), 1}
{access dendA1_010001}
{nseg = 2}
{pt3dclear()}
{pt3dadd(64.24, 47.92, 2.84, 1.80)}
{pt3dadd(62.77, 49.25, 3.28, 1.80)}
{pt3dadd(60.74, 50.08, 3.28, 2.10)}
{pt3dadd(58.52, 49.91, 3.28, 1.80)}
{pt3dadd(56.31, 49.41, 4.12, 1.80)}
{pt3dadd(54.83, 48.91, 4.12, 1.80)}

//{create dendA1_0100010}
{dendA1_010001 connect dendA1_0100010(0), 1}
{access dendA1_0100010}
{nseg = 2}
{pt3dclear()}
{pt3dadd(54.83, 48.91, 4.12, 1.80)}
{pt3dadd(53.91, 47.42, 4.08, 1.80)}
{pt3dadd(51.70, 45.26, 4.08, 1.80)}
{pt3dadd(49.85, 43.60, 4.48, 1.80)}
{pt3dadd(48.38, 42.10, 4.48, 1.80)}
{pt3dadd(46.90, 40.44, 5.88, 1.80)}

//{create dendA1_01000100}
{dendA1_0100010 connect dendA1_01000100(0), 1}
{access dendA1_01000100}
{nseg = 2}
{pt3dclear()}
{pt3dadd(46.90, 40.44, 5.88, 1.20)}
{pt3dadd(46.35, 38.61, 6.52, 1.20)}
{pt3dadd(45.24, 37.62, 6.52, 1.20)}
{pt3dadd(43.76, 36.79, 6.52, 1.20)}
{pt3dadd(41.92, 34.96, 5.32, 1.80)}
{pt3dadd(39.89, 32.63, 7.08, 1.80)}

//{create dendA1_010001000}
{dendA1_01000100 connect dendA1_010001000(0), 1}
{access dendA1_010001000}
{nseg = 1}
{pt3dclear()}
{pt3dadd(39.89, 32.63, 7.08, 1.80)}
{pt3dadd(38.60, 31.64, 7.16, 1.80)}
{pt3dadd(37.49, 29.98, 7.16, 1.80)}

//{create dendA1_0100010000}
{dendA1_010001000 connect dendA1_0100010000(0), 1}
{access dendA1_0100010000}
{nseg = 1}
{pt3dclear()}
{pt3dadd(37.49, 29.98, 7.16, 1.20)}
{pt3dadd(36.20, 27.82, 7.16, 1.20)}
{pt3dadd(35.28, 26.49, 7.16, 1.20)}
{pt3dadd(34.35, 25.16, 7.20, 1.20)}

//{create dendA1_01000100000}
{dendA1_0100010000 connect dendA1_01000100000(0), 1}
{access dendA1_01000100000}
{nseg = 1}
{pt3dclear()}
{pt3dadd(34.35, 25.16, 7.20, 1.20)}
{pt3dadd(33.25, 23.00, 6.04, 1.20)}
{pt3dadd(32.33, 21.50, 6.04, 1.20)}
{pt3dadd(31.59, 20.67, 6.04, 1.20)}

//{create dendA1_010001000000}
{dendA1_01000100000 connect dendA1_010001000000(0), 1}
{access dendA1_010001000000}
{nseg = 4}
{pt3dclear()}
{pt3dadd(31.59, 20.67, 6.04, 1.20)}
{pt3dadd(31.96, 18.68, 5.88, 1.20)}
{pt3dadd(31.77, 16.69, 5.88, 1.20)}
{pt3dadd(32.88, 15.19, 6.88, 1.20)}
{pt3dadd(33.80, 13.70, 6.88, 1.20)}
{pt3dadd(34.35, 12.04, 6.88, 1.20)}
{pt3dadd(33.99, 9.54, 6.88, 1.20)}
{pt3dadd(33.25, 8.05, 6.88, 1.20)}
{pt3dadd(32.69, 6.72, 6.88, 1.20)}
{pt3dadd(32.33, 4.39, 7.16, 1.20)}
{pt3dadd(32.14, 1.24, 7.16, 1.20)}

//{create dendA1_010001000001}
{dendA1_01000100000 connect dendA1_010001000001(0), 1}
{access dendA1_010001000001}
{nseg = 1}
{pt3dclear()}
{pt3dadd(31.59, 20.67, 6.04, 1.80)}
{pt3dadd(30.11, 19.84, 6.40, 1.80)}
{pt3dadd(28.08, 16.52, 6.40, 1.80)}

//{create dendA1_0100010000010}
{dendA1_010001000001 connect dendA1_0100010000010(0), 1}
{access dendA1_0100010000010}
{nseg = 2}
{pt3dclear()}
{pt3dadd(28.08, 16.52, 6.40, 1.20)}
{pt3dadd(28.82, 13.70, 7.20, 1.20)}
{pt3dadd(29.37, 11.54, 7.16, 1.20)}
{pt3dadd(29.00, 9.38, 7.12, 1.20)}
{pt3dadd(28.27, 6.72, 7.12, 0.60)}

//{create dendA1_0100010000011}
{dendA1_010001000001 connect dendA1_0100010000011(0), 1}
{access dendA1_0100010000011}
{nseg = 2}
{pt3dclear()}
{pt3dadd(28.08, 16.52, 6.40, 1.20)}
{pt3dadd(25.68, 14.69, 6.60, 1.20)}
{pt3dadd(23.10, 12.20, 6.60, 1.20)}

//{create dendA1_01000100001}
{dendA1_0100010000 connect dendA1_01000100001(0), 1}
{access dendA1_01000100001}
{nseg = 1}
{pt3dclear()}
{pt3dadd(34.35, 25.16, 7.20, 1.80)}
{pt3dadd(31.77, 25.16, 7.24, 1.80)}
{pt3dadd(27.16, 24.83, 7.24, 1.80)}

//{create dendA1_010001000010}
{dendA1_01000100001 connect dendA1_010001000010(0), 1}
{access dendA1_010001000010}
{nseg = 3}
{pt3dclear()}
{pt3dadd(27.16, 24.83, 7.24, 1.20)}
{pt3dadd(26.42, 23.00, 7.24, 1.20)}
{pt3dadd(25.31, 21.17, 7.24, 1.20)}
{pt3dadd(24.21, 18.68, 7.24, 1.20)}
{pt3dadd(23.28, 15.52, 7.52, 1.20)}
{pt3dadd(22.73, 12.37, 7.48, 1.20)}

//{create dendA1_010001000011}
{dendA1_01000100001 connect dendA1_010001000011(0), 1}
{access dendA1_010001000011}
{nseg = 1}
{pt3dclear()}
{pt3dadd(27.16, 24.83, 7.24, 1.20)}
{pt3dadd(27.90, 26.82, 7.16, 1.20)}
{pt3dadd(28.08, 28.48, 7.12, 1.20)}
{pt3dadd(28.45, 30.31, 7.12, 1.20)}

//{create dendA1_0100010001}
{dendA1_010001000 connect dendA1_0100010001(0), 1}
{access dendA1_0100010001}
{nseg = 4}
{pt3dclear()}
{pt3dadd(37.49, 29.98, 7.16, 1.20)}
{pt3dadd(34.17, 29.31, 6.84, 1.20)}
{pt3dadd(31.22, 28.98, 5.64, 1.20)}
{pt3dadd(29.00, 29.31, 5.64, 1.20)}
{pt3dadd(26.05, 27.82, 5.64, 1.20)}
{pt3dadd(24.58, 28.65, 5.64, 0.60)}
{pt3dadd(22.92, 27.32, 5.64, 0.60)}
{pt3dadd(20.70, 27.32, 6.80, 1.80)}
{pt3dadd(18.86, 26.99, 8.64, 1.80)}

//{create dendA1_010001001}
{dendA1_01000100 connect dendA1_010001001(0), 1}
{access dendA1_010001001}
{nseg = 4}
{pt3dclear()}
{pt3dadd(39.89, 32.63, 7.08, 1.80)}
{pt3dadd(37.31, 34.13, 7.08, 1.80)}
{pt3dadd(34.91, 35.46, 7.08, 1.80)}
{pt3dadd(32.14, 36.29, 7.08, 1.80)}
{pt3dadd(29.93, 36.79, 7.08, 1.80)}
{pt3dadd(28.27, 36.62, 7.08, 1.80)}
{pt3dadd(27.16, 35.62, 7.08, 1.80)}
{pt3dadd(25.68, 34.30, 7.08, 1.80)}
{pt3dadd(24.02, 33.13, 8.92, 1.80)}
{pt3dadd(22.92, 33.13, 8.92, 2.10)}
{pt3dadd(21.44, 34.96, 8.92, 2.10)}

//{create dendA1_01000101}
{dendA1_0100010 connect dendA1_01000101(0), 1}
{access dendA1_01000101}
{nseg = 3}
{pt3dclear()}
{pt3dadd(46.90, 40.44, 5.88, 1.20)}
{pt3dadd(43.95, 40.11, 6.28, 1.20)}
{pt3dadd(42.29, 38.95, 6.28, 1.20)}
{pt3dadd(40.63, 38.95, 6.88, 1.80)}
{pt3dadd(38.41, 39.61, 6.88, 1.80)}
{pt3dadd(36.38, 40.11, 6.88, 1.80)}
{pt3dadd(34.35, 40.77, 6.88, 1.80)}
{pt3dadd(32.88, 41.44, 6.88, 1.80)}

//{create dendA1_0100011}
{dendA1_010001 connect dendA1_0100011(0), 1}
{access dendA1_0100011}
{nseg = 1}
{pt3dclear()}
{pt3dadd(54.83, 48.91, 4.12, 1.80)}
{pt3dadd(52.62, 50.08, 3.92, 1.80)}
{pt3dadd(50.78, 50.24, 3.92, 1.80)}
{pt3dadd(49.11, 49.91, 3.92, 1.80)}

//{create dendA1_01000110}
{dendA1_0100011 connect dendA1_01000110(0), 1}
{access dendA1_01000110}
{nseg = 2}
{pt3dclear()}
{pt3dadd(49.11, 49.91, 3.92, 1.20)}
{pt3dadd(45.42, 48.25, 4.60, 1.20)}
{pt3dadd(43.40, 47.58, 5.08, 1.20)}
{pt3dadd(41.73, 47.25, 5.08, 1.20)}
{pt3dadd(40.63, 46.75, 4.08, 1.20)}

//{create dendA1_010001100}
{dendA1_01000110 connect dendA1_010001100(0), 1}
{access dendA1_010001100}
{nseg = 1}
{pt3dclear()}
{pt3dadd(40.63, 46.75, 4.08, 1.20)}
{pt3dadd(39.34, 46.09, 4.36, 1.20)}

//{create dendA1_0100011000}
{dendA1_010001100 connect dendA1_0100011000(0), 1}
{access dendA1_0100011000}
{nseg = 2}
{pt3dclear()}
{pt3dadd(39.34, 46.09, 4.36, 1.20)}
{pt3dadd(38.60, 44.26, 4.44, 1.20)}
{pt3dadd(37.86, 42.60, 4.44, 0.60)}
{pt3dadd(36.57, 40.77, 4.44, 0.60)}

//{create dendA1_0100011001}
{dendA1_010001100 connect dendA1_0100011001(0), 1}
{access dendA1_0100011001}
{nseg = 2}
{pt3dclear()}
{pt3dadd(39.34, 46.09, 4.36, 1.20)}
{pt3dadd(36.75, 45.92, 4.64, 1.20)}
{pt3dadd(34.17, 46.09, 4.64, 1.20)}
{pt3dadd(32.14, 46.59, 6.20, 1.20)}
{pt3dadd(29.74, 45.92, 6.20, 0.60)}

//{create dendA1_010001101}
{dendA1_01000110 connect dendA1_010001101(0), 1}
{access dendA1_010001101}
{nseg = 1}
{pt3dclear()}
{pt3dadd(40.63, 46.75, 4.08, 0.60)}
{pt3dadd(39.89, 48.25, 4.08, 0.60)}
{pt3dadd(38.60, 50.08, 4.08, 0.60)}

//{create dendA1_0100011010}
{dendA1_010001101 connect dendA1_0100011010(0), 1}
{access dendA1_0100011010}
{nseg = 1}
{pt3dclear()}
{pt3dadd(38.60, 50.08, 4.08, 0.60)}
{pt3dadd(35.46, 50.24, 4.08, 0.60)}

//{create dendA1_0100011011}
{dendA1_010001101 connect dendA1_0100011011(0), 1}
{access dendA1_0100011011}
{nseg = 1}
{pt3dclear()}
{pt3dadd(38.60, 50.08, 4.08, 0.30)}
{pt3dadd(39.52, 51.07, 4.04, 0.30)}

//{create dendA1_01000111}
{dendA1_0100011 connect dendA1_01000111(0), 1}
{access dendA1_01000111}
{nseg = 1}
{pt3dclear()}
{pt3dadd(49.11, 49.91, 3.92, 1.20)}
{pt3dadd(46.90, 51.90, 3.40, 1.20)}
{pt3dadd(45.06, 53.40, 3.40, 1.20)}

//{create dendA1_010001110}
{dendA1_01000111 connect dendA1_010001110(0), 1}
{access dendA1_010001110}
{nseg = 2}
{pt3dclear()}
{pt3dadd(45.06, 53.40, 3.40, 0.60)}
{pt3dadd(42.84, 52.57, 3.40, 0.60)}
{pt3dadd(40.07, 52.40, 3.36, 0.60)}

//{create dendA1_010001111}
{dendA1_01000111 connect dendA1_010001111(0), 1}
{access dendA1_010001111}
{nseg = 1}
{pt3dclear()}
{pt3dadd(45.06, 53.40, 3.40, 1.20)}
{pt3dadd(44.32, 55.06, 3.68, 1.20)}

//{create dendA1_0100011110}
{dendA1_010001111 connect dendA1_0100011110(0), 1}
{access dendA1_0100011110}
{nseg = 2}
{pt3dclear()}
{pt3dadd(44.32, 55.06, 3.68, 1.20)}
{pt3dadd(42.47, 55.89, 4.24, 1.20)}
{pt3dadd(41.00, 57.05, 4.16, 1.20)}
{pt3dadd(40.26, 58.55, 4.16, 1.20)}
{pt3dadd(40.44, 60.04, 4.16, 1.20)}

//{create dendA1_0100011111}
{dendA1_010001111 connect dendA1_0100011111(0), 1}
{access dendA1_0100011111}
{nseg = 2}
{pt3dclear()}
{pt3dadd(44.32, 55.06, 3.68, 1.20)}
{pt3dadd(44.50, 57.55, 5.72, 1.20)}
{pt3dadd(44.87, 59.21, 5.72, 1.20)}
{pt3dadd(45.98, 60.87, 5.72, 1.20)}

//{create smth_A1_01001}
{smth_A1_0100 connect smth_A1_01001(0), 1}
{access smth_A1_01001}
{nseg = 8}
{pt3dclear()}
{pt3dadd(67.01, 44.93, 2.28, 2.70)}
{pt3dadd(70.15, 46.42, 2.28, 2.70)}
{pt3dadd(74.21, 47.58, 3.32, 2.70)}
{pt3dadd(77.90, 47.92, 3.08, 2.70)}
{pt3dadd(80.66, 47.75, 2.00, 2.70)}
{pt3dadd(83.25, 47.58, 2.32, 2.70)}
{pt3dadd(86.20, 47.75, 2.32, 2.70)}
{pt3dadd(87.86, 47.58, 2.32, 2.70)}
{pt3dadd(90.26, 46.92, 2.32, 3.60)}

//{create smth_A1_010010}
{smth_A1_01001 connect smth_A1_010010(0), 1}
{access smth_A1_010010}
{nseg = 3}
{pt3dclear()}
{pt3dadd(90.26, 46.92, 2.32, 3.30)}
{pt3dadd(92.84, 47.42, 1.20, 3.30)}
{pt3dadd(95.24, 48.08, 1.84, 2.70)}
{pt3dadd(96.90, 48.58, 1.84, 2.70)}
{pt3dadd(98.56, 49.41, 1.40, 2.70)}

//{create smth_A1_0100100}
{smth_A1_010010 connect smth_A1_0100100(0), 1}
{access smth_A1_0100100}
{nseg = 2}
{pt3dclear()}
{pt3dadd(98.56, 49.41, 1.40, 2.70)}
{pt3dadd(101.51, 51.74, 2.04, 2.70)}
{pt3dadd(104.63, 54.23, 2.36, 2.70)}

//{create dendA1_01001000}
{smth_A1_0100100 connect dendA1_01001000(0), 1}
{access dendA1_01001000}
{nseg = 2}
{pt3dclear()}
{pt3dadd(104.63, 54.23, 2.36, 1.80)}
{pt3dadd(104.44, 57.56, 2.44, 1.80)}
{pt3dadd(104.63, 59.38, 2.64, 1.80)}
{pt3dadd(104.81, 62.21, 2.36, 1.20)}
{pt3dadd(105.18, 64.20, 2.08, 1.80)}

//{create dendA1_010010000}
{dendA1_01001000 connect dendA1_010010000(0), 1}
{access dendA1_010010000}
{nseg = 1}
{pt3dclear()}
{pt3dadd(105.18, 64.20, 2.08, 1.20)}
{pt3dadd(102.97, 65.53, 2.40, 1.20)}
{pt3dadd(100.75, 66.69, 2.32, 1.80)}

//{create dendA1_0100100000}
{dendA1_010010000 connect dendA1_0100100000(0), 1}
{access dendA1_0100100000}
{nseg = 1}
{pt3dclear()}
{pt3dadd(100.75, 66.69, 2.32, 1.80)}
{pt3dadd(97.80, 67.86, 1.44, 1.80)}

//{create dendA1_01001000000}
{dendA1_0100100000 connect dendA1_01001000000(0), 1}
{access dendA1_01001000000}
{nseg = 1}
{pt3dclear()}
{pt3dadd(97.80, 67.86, 1.44, 1.20)}
{pt3dadd(95.59, 68.19, 1.24, 1.20)}

//{create dendA1_010010000000}
{dendA1_01001000000 connect dendA1_010010000000(0), 1}
{access dendA1_010010000000}
{nseg = 3}
{pt3dclear()}
{pt3dadd(95.59, 68.19, 1.24, 0.60)}
{pt3dadd(93.37, 66.53, 0.80, 0.60)}
{pt3dadd(90.97, 64.37, 0.80, 1.20)}
{pt3dadd(88.39, 62.37, 0.52, 0.60)}
{pt3dadd(86.18, 60.71, 0.52, 0.60)}

//{create dendA1_010010000001}
{dendA1_01001000000 connect dendA1_010010000001(0), 1}
{access dendA1_010010000001}
{nseg = 2}
{pt3dclear()}
{pt3dadd(95.59, 68.19, 1.24, 0.60)}
{pt3dadd(93.74, 70.01, 0.32, 0.60)}
{pt3dadd(91.34, 70.68, 0.32, 0.60)}

//{create dendA1_0100100000010}
{dendA1_010010000001 connect dendA1_0100100000010(0), 1}
{access dendA1_0100100000010}
{nseg = 3}
{pt3dclear()}
{pt3dadd(91.34, 70.68, 0.32, 0.60)}
{pt3dadd(89.87, 69.85, 0.32, 0.60)}
{pt3dadd(87.84, 70.18, 0.32, 0.60)}
{pt3dadd(85.81, 71.51, 0.32, 0.60)}
{pt3dadd(84.15, 72.51, 0.32, 0.60)}
{pt3dadd(82.67, 74.17, 0.32, 0.30)}

//{create dendA1_0100100000011}
{dendA1_010010000001 connect dendA1_0100100000011(0), 1}
{access dendA1_0100100000011}
{nseg = 3}
{pt3dclear()}
{pt3dadd(91.34, 70.68, 0.32, 0.60)}
{pt3dadd(90.24, 72.84, -0.04, 0.60)}
{pt3dadd(89.31, 74.83, -0.04, 0.60)}
{pt3dadd(88.02, 76.16, -0.04, 0.60)}
{pt3dadd(86.73, 77.82, -0.04, 0.60)}

//{create dendA1_01001000000110}
{dendA1_0100100000011 connect dendA1_01001000000110(0), 1}
{access dendA1_01001000000110}
{nseg = 1}
{pt3dclear()}
{pt3dadd(86.73, 77.82, -0.04, 0.60)}
{pt3dadd(84.33, 78.15, -0.04, 0.60)}

//{create dendA1_01001000000111}
{dendA1_0100100000011 connect dendA1_01001000000111(0), 1}
{access dendA1_01001000000111}
{nseg = 4}
{pt3dclear()}
{pt3dadd(86.73, 77.82, -0.04, 0.30)}
{pt3dadd(88.21, 79.48, -0.04, 0.30)}
{pt3dadd(89.68, 81.14, -0.04, 0.30)}
{pt3dadd(90.42, 83.14, -0.04, 0.30)}
{pt3dadd(91.16, 84.13, -0.04, 0.30)}
{pt3dadd(93.00, 85.30, -0.04, 0.30)}

//{create dendA1_01001000001}
{dendA1_0100100000 connect dendA1_01001000001(0), 1}
{access dendA1_01001000001}
{nseg = 1}
{pt3dclear()}
{pt3dadd(97.80, 67.86, 1.44, 1.20)}
{pt3dadd(98.15, 70.92, 1.84, 1.20)}
{pt3dadd(98.15, 73.24, 1.84, 1.20)}

//{create dendA1_010010000010}
{dendA1_01001000001 connect dendA1_010010000010(0), 1}
{access dendA1_010010000010}
{nseg = 3}
{pt3dclear()}
{pt3dadd(98.15, 73.24, 1.84, 1.20)}
{pt3dadd(96.31, 75.07, 0.88, 1.20)}
{pt3dadd(94.28, 76.73, 0.88, 0.60)}
{pt3dadd(91.88, 78.23, 0.88, 0.60)}
{pt3dadd(89.67, 79.89, 0.88, 0.60)}

//{create dendA1_010010000011}
{dendA1_01001000001 connect dendA1_010010000011(0), 1}
{access dendA1_010010000011}
{nseg = 2}
{pt3dclear()}
{pt3dadd(98.15, 73.24, 1.84, 0.30)}
{pt3dadd(98.52, 75.40, 1.84, 0.30)}
{pt3dadd(98.15, 77.40, 1.84, 0.30)}
{pt3dadd(97.60, 78.89, 1.84, 0.30)}

//{create dendA1_0100100001}
{dendA1_010010000 connect dendA1_0100100001(0), 1}
{access dendA1_0100100001}
{nseg = 2}
{pt3dclear()}
{pt3dadd(100.75, 66.69, 2.32, 1.20)}
{pt3dadd(100.92, 69.09, 1.88, 1.20)}
{pt3dadd(101.84, 71.08, 1.88, 1.20)}
{pt3dadd(102.58, 72.08, 1.88, 1.20)}
{pt3dadd(102.95, 73.74, 1.88, 0.60)}

//{create dendA1_010010001}
{dendA1_01001000 connect dendA1_010010001(0), 1}
{access dendA1_010010001}
{nseg = 2}
{pt3dclear()}
{pt3dadd(105.18, 64.20, 2.08, 1.80)}
{pt3dadd(107.38, 65.60, 2.68, 1.80)}
{pt3dadd(108.67, 67.43, 2.68, 1.80)}
{pt3dadd(108.86, 69.92, 2.68, 1.20)}
{pt3dadd(108.30, 71.58, 2.68, 1.80)}

//{create dendA1_0100100010}
{dendA1_010010001 connect dendA1_0100100010(0), 1}
{access dendA1_0100100010}
{nseg = 1}
{pt3dclear()}
{pt3dadd(108.30, 71.58, 2.68, 1.20)}
{pt3dadd(107.38, 73.24, 2.48, 1.20)}
{pt3dadd(105.72, 76.07, 2.48, 1.20)}

//{create dendA1_01001000100}
{dendA1_0100100010 connect dendA1_01001000100(0), 1}
{access dendA1_01001000100}
{nseg = 5}
{pt3dclear()}
{pt3dadd(105.72, 76.07, 2.48, 1.20)}
{pt3dadd(103.51, 77.73, 2.64, 1.20)}
{pt3dadd(102.03, 79.06, 2.64, 1.20)}
{pt3dadd(99.82, 80.55, 2.64, 1.20)}
{pt3dadd(97.97, 81.88, 2.64, 1.20)}
{pt3dadd(96.13, 82.88, 2.64, 1.20)}
{pt3dadd(93.91, 83.04, 2.64, 1.20)}
{pt3dadd(92.44, 82.55, 2.64, 0.60)}
{pt3dadd(90.77, 82.55, 2.64, 0.60)}
{pt3dadd(89.48, 83.71, 2.64, 0.60)}
{pt3dadd(88.93, 85.04, 2.64, 0.60)}
{pt3dadd(89.11, 86.87, 2.64, 0.60)}
{pt3dadd(89.48, 88.36, 2.32, 0.30)}

//{create dendA1_01001000101}
{dendA1_0100100010 connect dendA1_01001000101(0), 1}
{access dendA1_01001000101}
{nseg = 2}
{pt3dclear()}
{pt3dadd(105.72, 76.07, 2.48, 0.60)}
{pt3dadd(106.83, 78.23, 2.84, 0.60)}
{pt3dadd(107.75, 79.72, 2.84, 0.60)}

//{create dendA1_010010001010}
{dendA1_01001000101 connect dendA1_010010001010(0), 1}
{access dendA1_010010001010}
{nseg = 6}
{pt3dclear()}
{pt3dadd(107.75, 79.72, 2.84, 0.60)}
{pt3dadd(107.20, 81.05, 2.84, 0.60)}
{pt3dadd(107.56, 81.72, 3.20, 0.60)}
{pt3dadd(109.22, 84.37, 1.80, 0.60)}
{pt3dadd(111.62, 88.36, 1.72, 0.60)}
{pt3dadd(112.91, 91.68, 0.52, 0.60)}
{pt3dadd(113.47, 93.84, 0.96, 0.30)}
{pt3dadd(114.21, 95.50, 0.96, 0.30)}
{pt3dadd(114.58, 97.66, 0.96, 0.30)}

//{create dendA1_010010001011}
{dendA1_01001000101 connect dendA1_010010001011(0), 1}
{access dendA1_010010001011}
{nseg = 3}
{pt3dclear()}
{pt3dadd(107.75, 79.72, 2.84, 0.60)}
{pt3dadd(109.04, 79.39, 2.84, 0.60)}
{pt3dadd(109.78, 80.22, 2.84, 0.60)}
{pt3dadd(110.15, 81.38, 2.84, 0.60)}
{pt3dadd(110.15, 82.88, 2.84, 0.60)}
{pt3dadd(111.25, 84.21, 2.84, 0.60)}
{pt3dadd(112.18, 86.20, 2.56, 0.60)}

//{create dendA1_0100100011}
{dendA1_010010001 connect dendA1_0100100011(0), 1}
{access dendA1_0100100011}
{nseg = 1}
{pt3dclear()}
{pt3dadd(108.30, 71.58, 2.68, 0.60)}
{pt3dadd(110.52, 72.41, 2.80, 0.60)}

//{create smth_A1_01001001}
{smth_A1_0100100 connect smth_A1_01001001(0), 1}
{access smth_A1_01001001}
{nseg = 2}
{pt3dclear()}
{pt3dadd(104.63, 54.23, 2.36, 2.70)}
{pt3dadd(107.56, 55.80, 2.24, 2.70)}
{pt3dadd(110.15, 57.13, 2.52, 3.00)}
{pt3dadd(111.44, 59.12, 2.56, 3.00)}

//{create smth_A1_010010010}
{smth_A1_01001001 connect smth_A1_010010010(0), 1}
{access smth_A1_010010010}
{nseg = 2}
{pt3dclear()}
{pt3dadd(111.44, 59.12, 2.56, 3.00)}
{pt3dadd(112.18, 61.95, 1.92, 3.00)}
{pt3dadd(113.10, 64.61, 1.28, 2.70)}

//{create dendA1_0100100100}
{smth_A1_010010010 connect dendA1_0100100100(0), 1}
{access dendA1_0100100100}
{nseg = 3}
{pt3dclear()}
{pt3dadd(113.10, 64.61, 1.28, 2.10)}
{pt3dadd(112.73, 67.26, 2.36, 2.10)}
{pt3dadd(112.91, 69.59, 2.20, 1.80)}
{pt3dadd(113.65, 71.58, 2.24, 1.80)}
{pt3dadd(114.02, 73.41, 2.24, 1.80)}
{pt3dadd(114.39, 75.07, 1.44, 1.80)}
{pt3dadd(115.13, 76.57, 1.44, 2.10)}

//{create dendA1_01001001000}
{dendA1_0100100100 connect dendA1_01001001000(0), 1}
{access dendA1_01001001000}
{nseg = 3}
{pt3dclear()}
{pt3dadd(115.13, 76.57, 1.44, 1.80)}
{pt3dadd(114.02, 78.39, 2.20, 1.80)}
{pt3dadd(113.28, 80.22, 2.20, 1.20)}
{pt3dadd(112.73, 81.55, 2.00, 1.20)}
{pt3dadd(112.18, 82.88, 2.00, 1.20)}
{pt3dadd(112.36, 83.88, 2.00, 1.20)}
{pt3dadd(113.10, 84.71, 2.00, 1.20)}
{pt3dadd(114.94, 86.53, -0.12, 1.20)}
{pt3dadd(116.42, 87.70, -0.12, 1.20)}
{pt3dadd(117.71, 88.86, -0.12, 1.20)}

//{create dendA1_010010010000}
{dendA1_01001001000 connect dendA1_010010010000(0), 1}
{access dendA1_010010010000}
{nseg = 2}
{pt3dclear()}
{pt3dadd(117.71, 88.86, -0.12, 0.60)}
{pt3dadd(117.90, 92.01, -0.32, 0.60)}
{pt3dadd(117.71, 93.84, -3.00, 0.60)}

//{create dendA1_0100100100000}
{dendA1_010010010000 connect dendA1_0100100100000(0), 1}
{access dendA1_0100100100000}
{nseg = 2}
{pt3dclear()}
{pt3dadd(117.71, 93.84, -3.00, 0.60)}
{pt3dadd(117.34, 96.17, -0.08, 0.60)}
{pt3dadd(116.97, 98.33, -0.08, 0.60)}

//{create dendA1_01001001000000}
{dendA1_0100100100000 connect dendA1_01001001000000(0), 1}
{access dendA1_01001001000000}
{nseg = 1}
{pt3dclear()}
{pt3dadd(116.97, 98.33, -0.08, 0.60)}
{pt3dadd(113.47, 100.32, -0.12, 0.60)}

//{create dendA1_01001001000001}
{dendA1_0100100100000 connect dendA1_01001001000001(0), 1}
{access dendA1_01001001000001}
{nseg = 2}
{pt3dclear()}
{pt3dadd(116.97, 98.33, -0.08, 0.60)}
{pt3dadd(116.60, 101.48, -1.28, 0.60)}
{pt3dadd(116.97, 104.81, -1.28, 0.60)}

//{create dendA1_0100100100001}
{dendA1_010010010000 connect dendA1_0100100100001(0), 1}
{access dendA1_0100100100001}
{nseg = 3}
{pt3dclear()}
{pt3dadd(117.71, 93.84, -3.00, 0.60)}
{pt3dadd(119.37, 94.67, -3.24, 0.60)}
{pt3dadd(120.48, 96.17, -3.24, 0.60)}
{pt3dadd(121.22, 98.16, -3.24, 0.30)}
{pt3dadd(121.77, 101.48, -3.24, 0.30)}

//{create dendA1_010010010001}
{dendA1_01001001000 connect dendA1_010010010001(0), 1}
{access dendA1_010010010001}
{nseg = 5}
{pt3dclear()}
{pt3dadd(117.71, 88.86, -0.12, 0.60)}
{pt3dadd(119.56, 90.52, 0.76, 0.60)}
{pt3dadd(122.14, 93.18, 0.76, 0.60)}
{pt3dadd(123.43, 94.67, -0.88, 0.60)}
{pt3dadd(125.83, 96.00, -0.88, 0.30)}
{pt3dadd(128.78, 99.49, -0.96, 0.30)}

//{create dendA1_01001001001}
{dendA1_0100100100 connect dendA1_01001001001(0), 1}
{access dendA1_01001001001}
{nseg = 4}
{pt3dclear()}
{pt3dadd(115.13, 76.57, 1.44, 1.80)}
{pt3dadd(116.60, 78.06, 1.04, 1.80)}
{pt3dadd(118.08, 79.22, 0.56, 1.80)}
{pt3dadd(119.56, 80.55, 0.56, 1.80)}
{pt3dadd(120.66, 81.88, 0.56, 1.80)}
{pt3dadd(121.40, 84.54, 0.60, 1.80)}
{pt3dadd(122.14, 87.36, 0.28, 1.80)}
{pt3dadd(123.80, 89.36, -0.04, 2.10)}
{pt3dadd(126.94, 91.52, 0.20, 2.10)}
{pt3dadd(129.89, 93.01, 0.60, 2.10)}
{pt3dadd(132.29, 94.67, -0.44, 3.00)}

//{create dendA1_010010010010}
{dendA1_01001001001 connect dendA1_010010010010(0), 1}
{access dendA1_010010010010}
{nseg = 2}
{pt3dclear()}
{pt3dadd(132.29, 94.67, -0.44, 1.20)}
{pt3dadd(132.84, 97.66, 0.52, 1.20)}
{pt3dadd(133.58, 100.49, -0.40, 1.20)}
{pt3dadd(133.95, 103.48, 0.00, 1.20)}
{pt3dadd(134.13, 105.14, 0.00, 1.20)}

//{create dendA1_0100100100100}
{dendA1_010010010010 connect dendA1_0100100100100(0), 1}
{access dendA1_0100100100100}
{nseg = 1}
{pt3dclear()}
{pt3dadd(134.13, 105.14, 0.00, 1.20)}
{pt3dadd(131.18, 105.14, 0.00, 1.20)}
{pt3dadd(128.23, 104.97, 0.00, 1.20)}

//{create dendA1_01001001001000}
{dendA1_0100100100100 connect dendA1_01001001001000(0), 1}
{access dendA1_01001001001000}
{nseg = 1}
{pt3dclear()}
{pt3dadd(128.23, 104.97, 0.00, 1.20)}
{pt3dadd(126.01, 104.47, 0.00, 1.20)}
{pt3dadd(122.88, 102.98, 0.00, 1.20)}

//{create dendA1_010010010010000}
{dendA1_01001001001000 connect dendA1_010010010010000(0), 1}
{access dendA1_010010010010000}
{nseg = 2}
{pt3dclear()}
{pt3dadd(122.88, 102.98, 0.00, 0.60)}
{pt3dadd(121.40, 100.49, 1.76, 0.60)}
{pt3dadd(119.37, 97.33, 1.76, 0.60)}

//{create dendA1_010010010010001}
{dendA1_01001001001000 connect dendA1_010010010010001(0), 1}
{access dendA1_010010010010001}
{nseg = 2}
{pt3dclear()}
{pt3dadd(122.88, 102.98, 0.00, 0.60)}
{pt3dadd(121.40, 104.97, 0.00, 0.60)}
{pt3dadd(120.66, 107.30, 0.00, 0.60)}

//{create dendA1_01001001001001}
{dendA1_0100100100100 connect dendA1_01001001001001(0), 1}
{access dendA1_01001001001001}
{nseg = 3}
{pt3dclear()}
{pt3dadd(128.23, 104.97, 0.00, 0.60)}
{pt3dadd(128.73, 107.04, 0.44, 0.60)}
{pt3dadd(129.65, 108.36, 0.44, 0.60)}
{pt3dadd(131.13, 110.36, 1.76, 0.60)}
{pt3dadd(133.16, 112.35, 1.28, 0.60)}

//{create dendA1_0100100100101}
{dendA1_010010010010 connect dendA1_0100100100101(0), 1}
{access dendA1_0100100100101}
{nseg = 2}
{pt3dclear()}
{pt3dadd(134.13, 105.14, 0.00, 0.60)}
{pt3dadd(134.64, 107.53, 0.04, 0.60)}
{pt3dadd(135.56, 109.86, 0.04, 0.60)}
{pt3dadd(137.59, 112.52, 0.04, 0.60)}

//{create dendA1_01001001001010}
{dendA1_0100100100101 connect dendA1_01001001001010(0), 1}
{access dendA1_01001001001010}
{nseg = 3}
{pt3dclear()}
{pt3dadd(137.59, 112.52, 0.04, 0.60)}
{pt3dadd(136.11, 114.34, 0.04, 0.60)}
{pt3dadd(133.53, 115.67, 0.04, 0.60)}
{pt3dadd(130.21, 116.67, 0.04, 0.60)}

//{create dendA1_01001001001011}
{dendA1_0100100100101 connect dendA1_01001001001011(0), 1}
{access dendA1_01001001001011}
{nseg = 1}
{pt3dclear()}
{pt3dadd(137.59, 112.52, 0.04, 0.60)}
{pt3dadd(138.88, 113.68, -0.36, 0.60)}

//{create dendA1_010010010010110}
{dendA1_01001001001011 connect dendA1_010010010010110(0), 1}
{access dendA1_010010010010110}
{nseg = 1}
{pt3dclear()}
{pt3dadd(138.88, 113.68, -0.36, 0.60)}
{pt3dadd(138.69, 115.67, -0.36, 0.60)}
{pt3dadd(138.69, 117.00, 0.24, 0.60)}

//{create dendA1_0100100100101100}
{dendA1_010010010010110 connect dendA1_0100100100101100(0), 1}
{access dendA1_0100100100101100}
{nseg = 2}
{pt3dclear()}
{pt3dadd(138.69, 117.00, 0.24, 0.60)}
{pt3dadd(136.48, 117.83, 0.24, 0.60)}
{pt3dadd(134.64, 118.83, 0.24, 0.60)}

//{create dendA1_0100100100101101}
{dendA1_010010010010110 connect dendA1_0100100100101101(0), 1}
{access dendA1_0100100100101101}
{nseg = 1}
{pt3dclear()}
{pt3dadd(138.69, 117.00, 0.24, 0.60)}
{pt3dadd(139.25, 119.00, -0.08, 0.60)}

//{create dendA1_01001001001011010}
{dendA1_0100100100101101 connect dendA1_01001001001011010(0), 1}
{access dendA1_01001001001011010}
{nseg = 1}
{pt3dclear()}
{pt3dadd(139.25, 119.00, -0.08, 0.30)}
{pt3dadd(142.38, 121.49, -2.64, 0.30)}

//{create dendA1_01001001001011011}
{dendA1_0100100100101101 connect dendA1_01001001001011011(0), 1}
{access dendA1_01001001001011011}
{nseg = 1}
{pt3dclear()}
{pt3dadd(139.25, 119.00, -0.08, 0.30)}
{pt3dadd(143.31, 120.16, 0.00, 0.30)}

//{create dendA1_010010010010111}
{dendA1_01001001001011 connect dendA1_010010010010111(0), 1}
{access dendA1_010010010010111}
{nseg = 3}
{pt3dclear()}
{pt3dadd(138.88, 113.68, -0.36, 0.60)}
{pt3dadd(141.09, 112.68, 0.16, 0.60)}
{pt3dadd(142.57, 111.19, 0.16, 0.60)}
{pt3dadd(143.31, 109.69, -0.40, 0.30)}
{pt3dadd(142.75, 107.53, -0.40, 0.30)}

//{create dendA1_010010010011}
{dendA1_01001001001 connect dendA1_010010010011(0), 1}
{access dendA1_010010010011}
{nseg = 2}
{pt3dclear()}
{pt3dadd(132.29, 94.67, -0.44, 1.80)}
{pt3dadd(134.08, 95.24, 0.04, 1.80)}
{pt3dadd(135.56, 95.24, -0.36, 1.20)}
{pt3dadd(137.59, 95.41, -0.36, 1.20)}
{pt3dadd(139.06, 95.91, 0.00, 1.20)}
{pt3dadd(140.36, 97.57, -0.32, 1.20)}
{pt3dadd(142.20, 99.23, 0.20, 1.80)}

//{create dendA1_0100100100110}
{dendA1_010010010011 connect dendA1_0100100100110(0), 1}
{access dendA1_0100100100110}
{nseg = 1}
{pt3dclear()}
{pt3dadd(142.20, 99.23, 0.20, 1.80)}
{pt3dadd(143.12, 101.22, -0.80, 1.80)}
{pt3dadd(144.05, 103.55, -0.04, 1.80)}

//{create dendA1_01001001001100}
{dendA1_0100100100110 connect dendA1_01001001001100(0), 1}
{access dendA1_01001001001100}
{nseg = 3}
{pt3dclear()}
{pt3dadd(144.05, 103.55, -0.04, 1.20)}
{pt3dadd(141.65, 104.21, 0.16, 1.20)}
{pt3dadd(139.80, 104.88, 0.16, 1.20)}
{pt3dadd(138.69, 105.71, 0.16, 1.20)}
{pt3dadd(138.51, 106.70, 0.16, 1.20)}
{pt3dadd(139.06, 108.20, 1.28, 1.20)}
{pt3dadd(140.54, 110.19, 1.40, 1.20)}
{pt3dadd(141.46, 112.35, 1.68, 1.20)}

//{create dendA1_010010010011000}
{dendA1_01001001001100 connect dendA1_010010010011000(0), 1}
{access dendA1_010010010011000}
{nseg = 2}
{pt3dclear()}
{pt3dadd(141.46, 112.35, 1.68, 1.20)}
{pt3dadd(140.91, 114.34, 2.64, 1.20)}
{pt3dadd(140.91, 116.84, 2.64, 1.20)}
{pt3dadd(142.38, 117.83, 2.64, 0.60)}
{pt3dadd(144.23, 118.33, 1.96, 0.60)}

//{create dendA1_010010010011001}
{dendA1_01001001001100 connect dendA1_010010010011001(0), 1}
{access dendA1_010010010011001}
{nseg = 5}
{pt3dclear()}
{pt3dadd(141.46, 112.35, 1.68, 0.60)}
{pt3dadd(143.86, 113.18, 1.72, 0.60)}
{pt3dadd(146.63, 115.01, 3.56, 0.60)}
{pt3dadd(149.21, 116.17, 3.56, 0.60)}
{pt3dadd(152.72, 117.50, 3.52, 0.60)}
{pt3dadd(156.78, 119.66, 3.48, 0.60)}

//{create dendA1_01001001001101}
{dendA1_0100100100110 connect dendA1_01001001001101(0), 1}
{access dendA1_01001001001101}
{nseg = 2}
{pt3dclear()}
{pt3dadd(144.05, 103.55, -0.04, 1.20)}
{pt3dadd(145.89, 104.71, -0.48, 1.20)}
{pt3dadd(147.55, 106.04, -0.04, 1.20)}
{pt3dadd(148.47, 108.20, 1.40, 1.80)}
{pt3dadd(148.84, 110.03, 1.60, 1.80)}
{pt3dadd(148.66, 111.52, 0.72, 1.80)}

//{create dendA1_010010010011010}
{dendA1_01001001001101 connect dendA1_010010010011010(0), 1}
{access dendA1_010010010011010}
{nseg = 1}
{pt3dclear()}
{pt3dadd(148.66, 111.52, 0.72, 1.80)}
{pt3dadd(147.18, 111.85, 1.40, 1.80)}
{pt3dadd(147.00, 113.35, 1.36, 1.80)}
{pt3dadd(147.00, 114.89, 0.68, 1.80)}

//{create dendA1_0100100100110100}
{dendA1_010010010011010 connect dendA1_0100100100110100(0), 1}
{access dendA1_0100100100110100}
{nseg = 1}
{pt3dclear()}
{pt3dadd(147.00, 114.89, 0.68, 1.20)}
{pt3dadd(145.89, 115.89, -0.20, 1.20)}
{pt3dadd(145.15, 116.89, -0.20, 1.20)}
{pt3dadd(144.41, 118.55, -1.04, 1.20)}

//{create dendA1_01001001001101000}
{dendA1_0100100100110100 connect dendA1_01001001001101000(0), 1}
{access dendA1_01001001001101000}
{nseg = 3}
{pt3dclear()}
{pt3dadd(144.41, 118.55, -1.04, 1.20)}
{pt3dadd(144.05, 120.37, -1.48, 1.20)}
{pt3dadd(144.23, 122.87, -0.28, 1.20)}
{pt3dadd(144.78, 126.35, 0.64, 1.20)}
{pt3dadd(145.34, 129.01, 0.24, 1.80)}
{pt3dadd(146.07, 131.17, -0.84, 1.80)}
{pt3dadd(146.81, 133.83, -0.44, 1.80)}

//{create dendA1_010010010011010000}
{dendA1_01001001001101000 connect dendA1_010010010011010000(0), 1}
{access dendA1_010010010011010000}
{nseg = 2}
{pt3dclear()}
{pt3dadd(146.81, 133.83, -0.44, 1.20)}
{pt3dadd(146.26, 136.15, -1.96, 1.20)}
{pt3dadd(145.71, 137.82, -1.40, 1.20)}
{pt3dadd(144.05, 138.65, -2.84, 1.20)}
{pt3dadd(142.20, 139.64, -4.00, 1.20)}
{pt3dadd(140.72, 140.31, -3.32, 1.20)}

//{create dendA1_010010010011010001}
{dendA1_01001001001101000 connect dendA1_010010010011010001(0), 1}
{access dendA1_010010010011010001}
{nseg = 3}
{pt3dclear()}
{pt3dadd(146.81, 133.83, -0.44, 1.20)}
{pt3dadd(148.47, 135.82, 0.00, 1.20)}
{pt3dadd(149.58, 138.15, -0.16, 1.20)}
{pt3dadd(150.32, 140.31, -0.36, 1.80)}
{pt3dadd(150.69, 142.63, -1.12, 1.80)}
{pt3dadd(152.53, 145.79, 0.04, 1.20)}

//{create dendA1_01001001001101001}
{dendA1_0100100100110100 connect dendA1_01001001001101001(0), 1}
{access dendA1_01001001001101001}
{nseg = 3}
{pt3dclear()}
{pt3dadd(144.41, 118.55, -1.04, 0.60)}
{pt3dadd(146.07, 120.37, -1.44, 0.60)}
{pt3dadd(147.74, 122.20, -1.44, 0.60)}
{pt3dadd(149.58, 123.70, -2.32, 0.60)}
{pt3dadd(152.53, 124.03, -2.24, 0.60)}

//{create dendA1_0100100100110101}
{dendA1_010010010011010 connect dendA1_0100100100110101(0), 1}
{access dendA1_0100100100110101}
{nseg = 2}
{pt3dclear()}
{pt3dadd(147.00, 114.89, 0.68, 1.20)}
{pt3dadd(149.40, 118.21, 0.84, 1.20)}
{pt3dadd(151.24, 120.54, 0.84, 1.20)}
{pt3dadd(152.35, 122.53, 0.64, 1.20)}
{pt3dadd(152.53, 124.19, 0.12, 1.20)}

//{create dendA1_01001001001101010}
{dendA1_0100100100110101 connect dendA1_01001001001101010(0), 1}
{access dendA1_01001001001101010}
{nseg = 4}
{pt3dclear()}
{pt3dadd(152.53, 124.19, 0.12, 1.20)}
{pt3dadd(150.32, 124.69, 0.40, 1.20)}
{pt3dadd(149.03, 125.52, 0.40, 1.20)}
{pt3dadd(148.29, 126.69, 0.40, 1.20)}
{pt3dadd(148.29, 128.85, 0.40, 1.20)}
{pt3dadd(148.84, 131.00, -1.28, 0.60)}
{pt3dadd(149.76, 132.83, -1.32, 0.60)}
{pt3dadd(151.24, 135.49, -2.04, 0.60)}
{pt3dadd(152.90, 137.82, -2.04, 0.60)}

//{create dendA1_01001001001101011}
{dendA1_0100100100110101 connect dendA1_01001001001101011(0), 1}
{access dendA1_01001001001101011}
{nseg = 1}
{pt3dclear()}
{pt3dadd(152.53, 124.19, 0.12, 1.80)}
{pt3dadd(153.64, 127.18, 0.52, 1.80)}
{pt3dadd(154.93, 130.01, -0.52, 1.80)}

//{create dendA1_010010010011010110}
{dendA1_01001001001101011 connect dendA1_010010010011010110(0), 1}
{access dendA1_010010010011010110}
{nseg = 2}
{pt3dclear()}
{pt3dadd(154.93, 130.01, -0.52, 1.20)}
{pt3dadd(155.48, 132.17, 0.28, 1.20)}
{pt3dadd(156.59, 134.00, 0.28, 1.20)}
{pt3dadd(156.59, 135.82, 0.28, 1.20)}
{pt3dadd(156.04, 137.15, 0.28, 1.20)}
{pt3dadd(154.93, 137.98, 0.28, 1.80)}
{pt3dadd(152.53, 139.64, 1.00, 1.80)}

//{create dendA1_010010010011010111}
{dendA1_01001001001101011 connect dendA1_010010010011010111(0), 1}
{access dendA1_010010010011010111}
{nseg = 2}
{pt3dclear()}
{pt3dadd(154.93, 130.01, -0.52, 1.20)}
{pt3dadd(156.96, 129.84, -0.96, 1.20)}
{pt3dadd(158.62, 131.34, -0.64, 0.60)}
{pt3dadd(159.36, 133.00, -0.12, 0.60)}

//{create dendA1_010010010011011}
{dendA1_01001001001101 connect dendA1_010010010011011(0), 1}
{access dendA1_010010010011011}
{nseg = 2}
{pt3dclear()}
{pt3dadd(148.66, 111.52, 0.72, 1.80)}
{pt3dadd(150.50, 113.23, 0.76, 1.80)}
{pt3dadd(151.98, 115.22, 0.76, 1.80)}
{pt3dadd(153.64, 117.22, 1.36, 1.80)}

//{create dendA1_0100100100110110}
{dendA1_010010010011011 connect dendA1_0100100100110110(0), 1}
{access dendA1_0100100100110110}
{nseg = 2}
{pt3dclear()}
{pt3dadd(153.64, 117.22, 1.36, 1.80)}
{pt3dadd(154.75, 120.71, 0.64, 1.80)}
{pt3dadd(156.22, 123.20, 0.56, 1.80)}
{pt3dadd(158.07, 126.02, 0.28, 1.80)}
{pt3dadd(160.84, 128.85, -1.00, 1.80)}

//{create dendA1_01001001001101100}
{dendA1_0100100100110110 connect dendA1_01001001001101100(0), 1}
{access dendA1_01001001001101100}
{nseg = 1}
{pt3dclear()}
{pt3dadd(160.84, 128.85, -1.00, 2.10)}
{pt3dadd(162.13, 131.00, -1.16, 2.10)}
{pt3dadd(163.42, 133.00, -1.16, 1.80)}

//{create dendA1_010010010011011000}
{dendA1_01001001001101100 connect dendA1_010010010011011000(0), 1}
{access dendA1_010010010011011000}
{nseg = 3}
{pt3dclear()}
{pt3dadd(163.42, 133.00, -1.16, 1.80)}
{pt3dadd(161.94, 135.32, -2.40, 1.80)}
{pt3dadd(160.28, 137.32, -2.40, 1.80)}
{pt3dadd(158.81, 139.81, -2.40, 1.80)}
{pt3dadd(157.15, 140.81, -1.12, 1.80)}
{pt3dadd(156.41, 142.97, -1.12, 1.80)}
{pt3dadd(156.22, 144.96, -1.12, 1.80)}
{pt3dadd(156.04, 147.12, -1.12, 1.80)}

//{create dendA1_0100100100110110000}
{dendA1_010010010011011000 connect dendA1_0100100100110110000(0), 1}
{access dendA1_0100100100110110000}
{nseg = 1}
{pt3dclear()}
{pt3dadd(156.04, 147.12, -1.12, 1.20)}
{pt3dadd(153.64, 147.62, -1.12, 1.20)}
{pt3dadd(151.61, 147.28, -1.12, 1.20)}

//{create dendA1_0100100100110110001}
{dendA1_010010010011011000 connect dendA1_0100100100110110001(0), 1}
{access dendA1_0100100100110110001}
{nseg = 2}
{pt3dclear()}
{pt3dadd(156.04, 147.12, -1.12, 1.80)}
{pt3dadd(156.22, 150.27, -1.28, 1.80)}
{pt3dadd(156.59, 152.60, -1.64, 1.80)}
{pt3dadd(156.78, 155.59, -1.08, 1.80)}
{pt3dadd(157.33, 157.58, -0.60, 1.80)}
{pt3dadd(158.25, 158.58, -0.60, 1.20)}

//{create dendA1_010010010011011001}
{dendA1_01001001001101100 connect dendA1_010010010011011001(0), 1}
{access dendA1_010010010011011001}
{nseg = 1}
{pt3dclear()}
{pt3dadd(163.42, 133.00, -1.16, 1.80)}
{pt3dadd(165.82, 134.83, -1.68, 1.80)}

//{create dendA1_0100100100110110010}
{dendA1_010010010011011001 connect dendA1_0100100100110110010(0), 1}
{access dendA1_0100100100110110010}
{nseg = 2}
{pt3dclear()}
{pt3dadd(165.82, 134.83, -1.68, 1.20)}
{pt3dadd(165.82, 137.48, -1.60, 1.20)}
{pt3dadd(165.45, 140.31, -1.60, 1.80)}
{pt3dadd(165.26, 142.63, 0.40, 1.80)}
{pt3dadd(165.26, 144.13, 0.40, 1.80)}

//{create dendA1_01001001001101100100}
{dendA1_0100100100110110010 connect dendA1_01001001001101100100(0), 1}
{access dendA1_01001001001101100100}
{nseg = 3}
{pt3dclear()}
{pt3dadd(165.26, 144.13, 0.40, 1.20)}
{pt3dadd(162.86, 144.29, 0.12, 1.20)}
{pt3dadd(160.65, 144.79, 0.12, 1.20)}
{pt3dadd(158.99, 146.12, 0.12, 1.20)}
{pt3dadd(158.62, 147.95, -1.28, 0.60)}
{pt3dadd(159.36, 150.11, -1.28, 0.60)}

//{create dendA1_01001001001101100101}
{dendA1_0100100100110110010 connect dendA1_01001001001101100101(0), 1}
{access dendA1_01001001001101100101}
{nseg = 1}
{pt3dclear()}
{pt3dadd(165.26, 144.13, 0.40, 2.10)}
{pt3dadd(166.19, 145.96, 0.68, 2.10)}

//{create dendA1_010010010011011001010}
{dendA1_01001001001101100101 connect dendA1_010010010011011001010(0), 1}
{access dendA1_010010010011011001010}
{nseg = 2}
{pt3dclear()}
{pt3dadd(166.19, 145.96, 0.68, 1.20)}
{pt3dadd(164.53, 147.95, -0.20, 1.20)}
{pt3dadd(162.86, 149.78, -0.20, 1.80)}
{pt3dadd(161.94, 151.60, -0.80, 1.80)}

//{create dendA1_0100100100110110010100}
{dendA1_010010010011011001010 connect dendA1_0100100100110110010100(0), 1}
{access dendA1_0100100100110110010100}
{nseg = 1}
{pt3dclear()}
{pt3dadd(161.94, 151.60, -0.80, 1.80)}
{pt3dadd(161.02, 152.93, -1.96, 1.80)}
{pt3dadd(160.47, 154.59, -2.08, 1.20)}
{pt3dadd(159.91, 156.75, -1.44, 0.60)}

//{create dendA1_0100100100110110010101}
{dendA1_010010010011011001010 connect dendA1_0100100100110110010101(0), 1}
{access dendA1_0100100100110110010101}
{nseg = 2}
{pt3dclear()}
{pt3dadd(161.94, 151.60, -0.80, 0.60)}
{pt3dadd(163.42, 152.93, -0.76, 0.60)}
{pt3dadd(163.79, 154.26, -0.76, 0.60)}
{pt3dadd(163.79, 155.42, -0.76, 0.60)}

//{create dendA1_010010010011011001011}
{dendA1_01001001001101100101 connect dendA1_010010010011011001011(0), 1}
{access dendA1_010010010011011001011}
{nseg = 1}
{pt3dclear()}
{pt3dadd(166.19, 145.96, 0.68, 1.80)}
{pt3dadd(168.22, 147.62, 1.12, 1.80)}
{pt3dadd(169.32, 149.28, 1.12, 1.80)}
{pt3dadd(169.32, 150.94, 0.20, 2.10)}

//{create dendA1_0100100100110110010110}
{dendA1_010010010011011001011 connect dendA1_0100100100110110010110(0), 1}
{access dendA1_0100100100110110010110}
{nseg = 2}
{pt3dclear()}
{pt3dadd(169.32, 150.94, 0.20, 1.20)}
{pt3dadd(167.11, 151.94, 0.20, 1.20)}
{pt3dadd(164.71, 152.27, -1.60, 0.60)}

//{create dendA1_0100100100110110010111}
{dendA1_010010010011011001011 connect dendA1_0100100100110110010111(0), 1}
{access dendA1_0100100100110110010111}
{nseg = 1}
{pt3dclear()}
{pt3dadd(169.32, 150.94, 0.20, 1.80)}
{pt3dadd(169.51, 153.43, 0.36, 1.80)}

//{create dendA1_0100100100110110011}
{dendA1_010010010011011001 connect dendA1_0100100100110110011(0), 1}
{access dendA1_0100100100110110011}
{nseg = 2}
{pt3dclear()}
{pt3dadd(165.82, 134.83, -1.68, 1.80)}
{pt3dadd(168.58, 134.66, -1.68, 1.80)}
{pt3dadd(171.35, 135.16, -1.68, 1.80)}
{pt3dadd(174.49, 135.49, -1.68, 1.80)}

//{create dendA1_01001001001101101}
{dendA1_0100100100110110 connect dendA1_01001001001101101(0), 1}
{access dendA1_01001001001101101}
{nseg = 3}
{pt3dclear()}
{pt3dadd(160.84, 128.85, -1.00, 1.20)}
{pt3dadd(164.71, 130.01, -1.00, 1.20)}
{pt3dadd(166.37, 131.50, -1.00, 1.20)}
{pt3dadd(169.51, 132.67, -1.00, 1.20)}
{pt3dadd(170.80, 134.00, -2.20, 1.20)}
{pt3dadd(173.38, 137.32, -2.20, 1.20)}

//{create dendA1_0100100100110111}
{dendA1_010010010011011 connect dendA1_0100100100110111(0), 1}
{access dendA1_0100100100110111}
{nseg = 5}
{pt3dclear()}
{pt3dadd(153.64, 117.22, 1.36, 1.80)}
{pt3dadd(155.67, 117.05, 1.96, 1.80)}
{pt3dadd(157.51, 117.88, 1.96, 1.80)}
{pt3dadd(158.81, 119.88, 1.96, 1.80)}
{pt3dadd(159.36, 121.87, 1.96, 1.80)}
{pt3dadd(160.47, 124.53, 1.64, 1.20)}
{pt3dadd(162.13, 126.19, 1.64, 1.20)}
{pt3dadd(164.53, 128.85, 2.80, 1.20)}
{pt3dadd(167.11, 131.67, 2.16, 1.80)}
{pt3dadd(167.85, 133.33, 4.20, 1.80)}
{pt3dadd(169.69, 135.82, 3.72, 1.80)}
{pt3dadd(170.98, 137.65, 3.72, 1.80)}

//{create dendA1_0100100100111}
{dendA1_010010010011 connect dendA1_0100100100111(0), 1}
{access dendA1_0100100100111}
{nseg = 1}
{pt3dclear()}
{pt3dadd(142.20, 99.23, 0.20, 3.00)}
{pt3dadd(143.58, 99.20, -0.64, 3.00)}

//{create dendA1_01001001001110}
{dendA1_0100100100111 connect dendA1_01001001001110(0), 1}
{access dendA1_01001001001110}
{nseg = 3}
{pt3dclear()}
{pt3dadd(143.58, 99.20, -0.64, 0.60)}
{pt3dadd(145.61, 101.36, -1.12, 0.60)}
{pt3dadd(147.09, 102.85, -1.12, 0.60)}
{pt3dadd(148.75, 104.52, -1.12, 0.60)}
{pt3dadd(150.41, 105.51, -1.12, 0.60)}
{pt3dadd(151.89, 106.51, -1.12, 1.20)}
{pt3dadd(152.99, 107.51, -0.92, 1.80)}

//{create dendA1_010010010011100}
{dendA1_01001001001110 connect dendA1_010010010011100(0), 1}
{access dendA1_010010010011100}
{nseg = 1}
{pt3dclear()}
{pt3dadd(152.99, 107.51, -0.92, 1.20)}
{pt3dadd(153.73, 109.67, -0.56, 1.20)}
{pt3dadd(154.10, 111.99, -0.56, 1.20)}

//{create dendA1_0100100100111000}
{dendA1_010010010011100 connect dendA1_0100100100111000(0), 1}
{access dendA1_0100100100111000}
{nseg = 1}
{pt3dclear()}
{pt3dadd(154.10, 111.99, -0.56, 1.20)}
{pt3dadd(152.44, 112.66, -2.00, 1.20)}
{pt3dadd(151.70, 113.98, -2.00, 1.20)}
{pt3dadd(152.44, 115.48, -2.00, 1.20)}

//{create dendA1_0100100100111001}
{dendA1_010010010011100 connect dendA1_0100100100111001(0), 1}
{access dendA1_0100100100111001}
{nseg = 2}
{pt3dclear()}
{pt3dadd(154.10, 111.99, -0.56, 1.20)}
{pt3dadd(155.02, 113.65, -1.20, 1.20)}
{pt3dadd(156.13, 115.48, -1.20, 1.20)}
{pt3dadd(157.79, 116.48, -1.20, 1.20)}
{pt3dadd(159.82, 118.14, -1.20, 1.20)}
{pt3dadd(162.22, 119.63, -1.20, 1.20)}

//{create dendA1_010010010011101}
{dendA1_01001001001110 connect dendA1_010010010011101(0), 1}
{access dendA1_010010010011101}
{nseg = 3}
{pt3dclear()}
{pt3dadd(152.99, 107.51, -0.92, 1.80)}
{pt3dadd(154.65, 107.01, 0.32, 1.80)}
{pt3dadd(156.13, 105.84, 0.32, 1.80)}
{pt3dadd(157.79, 103.85, 0.72, 1.80)}
{pt3dadd(158.71, 103.35, 1.24, 1.80)}
{pt3dadd(160.37, 103.85, 2.08, 1.80)}
{pt3dadd(161.66, 104.85, 2.32, 1.80)}
{pt3dadd(162.22, 106.01, 1.88, 1.80)}
{pt3dadd(162.77, 108.17, 1.96, 1.20)}

//{create dendA1_01001001001111}
{dendA1_0100100100111 connect dendA1_01001001001111(0), 1}
{access dendA1_01001001001111}
{nseg = 1}
{pt3dclear()}
{pt3dadd(143.58, 99.20, -0.64, 1.80)}
{pt3dadd(145.61, 98.54, 0.52, 1.80)}
{pt3dadd(146.90, 98.04, 0.52, 1.80)}

//{create dendA1_010010010011110}
{dendA1_01001001001111 connect dendA1_010010010011110(0), 1}
{access dendA1_010010010011110}
{nseg = 1}
{pt3dclear()}
{pt3dadd(146.90, 98.04, 0.52, 1.80)}
{pt3dadd(149.30, 98.20, 0.48, 1.80)}
{pt3dadd(150.41, 98.37, 0.92, 1.80)}

//{create dendA1_0100100100111100}
{dendA1_010010010011110 connect dendA1_0100100100111100(0), 1}
{access dendA1_0100100100111100}
{nseg = 2}
{pt3dclear()}
{pt3dadd(150.41, 98.37, 0.92, 0.60)}
{pt3dadd(151.33, 101.03, 0.92, 0.60)}
{pt3dadd(152.07, 102.69, 0.92, 0.60)}
{pt3dadd(153.73, 102.85, 0.92, 0.60)}
{pt3dadd(155.02, 103.19, 0.88, 0.60)}

//{create dendA1_0100100100111101}
{dendA1_010010010011110 connect dendA1_0100100100111101(0), 1}
{access dendA1_0100100100111101}
{nseg = 1}
{pt3dclear()}
{pt3dadd(150.41, 98.37, 0.92, 1.80)}
{pt3dadd(151.70, 97.04, 1.00, 1.80)}

//{create dendA1_01001001001111010}
{dendA1_0100100100111101 connect dendA1_01001001001111010(0), 1}
{access dendA1_01001001001111010}
{nseg = 3}
{pt3dclear()}
{pt3dadd(151.70, 97.04, 1.00, 1.80)}
{pt3dadd(153.36, 97.87, 1.00, 1.80)}
{pt3dadd(154.65, 97.70, 1.00, 1.80)}
{pt3dadd(156.50, 97.04, 1.00, 1.80)}
{pt3dadd(158.53, 96.21, 1.00, 1.80)}
{pt3dadd(160.37, 95.05, 0.16, 1.80)}
{pt3dadd(162.77, 93.72, 0.08, 1.80)}
{pt3dadd(163.88, 95.05, 0.08, 1.80)}
{pt3dadd(164.43, 96.21, 0.08, 1.80)}
{pt3dadd(165.54, 97.21, 0.08, 1.20)}
{pt3dadd(167.20, 98.87, 1.48, 0.60)}

//{create dendA1_01001001001111011}
{dendA1_0100100100111101 connect dendA1_01001001001111011(0), 1}
{access dendA1_01001001001111011}
{nseg = 4}
{pt3dclear()}
{pt3dadd(151.70, 97.04, 1.00, 1.20)}
{pt3dadd(151.70, 95.55, -0.08, 1.20)}
{pt3dadd(151.89, 93.55, 0.16, 1.20)}
{pt3dadd(152.07, 91.72, 0.16, 1.20)}
{pt3dadd(153.18, 90.73, 0.16, 1.20)}
{pt3dadd(155.21, 89.57, 0.96, 1.20)}
{pt3dadd(156.13, 88.57, 0.92, 1.20)}
{pt3dadd(156.50, 86.24, 1.56, 1.20)}
{pt3dadd(156.50, 84.25, 1.52, 0.60)}
{pt3dadd(155.58, 82.42, 1.48, 0.60)}

//{create dendA1_010010010011111}
{dendA1_01001001001111 connect dendA1_010010010011111(0), 1}
{access dendA1_010010010011111}
{nseg = 6}
{pt3dclear()}
{pt3dadd(146.90, 98.04, 0.52, 1.20)}
{pt3dadd(146.54, 94.05, 0.28, 1.20)}
{pt3dadd(145.80, 91.39, 0.28, 1.20)}
{pt3dadd(144.32, 88.73, 0.40, 1.20)}
{pt3dadd(142.66, 86.24, 0.96, 1.20)}
{pt3dadd(141.00, 84.75, 1.64, 1.20)}
{pt3dadd(138.97, 84.25, 2.24, 1.80)}
{pt3dadd(138.23, 84.58, 2.24, 1.80)}
{pt3dadd(136.57, 83.42, 3.60, 1.80)}
{pt3dadd(135.28, 81.76, 4.20, 1.80)}
{pt3dadd(134.54, 79.93, 4.20, 1.20)}
{pt3dadd(133.62, 78.27, 4.20, 1.20)}
{pt3dadd(132.88, 76.28, 4.20, 1.20)}
{pt3dadd(132.14, 73.78, 4.04, 1.20)}
{pt3dadd(131.78, 71.79, 4.04, 1.20)}

//{create dendA1_0100100101}
{smth_A1_010010010 connect dendA1_0100100101(0), 1}
{access dendA1_0100100101}
{nseg = 1}
{pt3dclear()}
{pt3dadd(113.10, 64.61, 1.28, 2.10)}
{pt3dadd(114.78, 66.16, 1.12, 2.10)}
{pt3dadd(116.25, 66.99, 0.68, 1.80)}
{pt3dadd(117.73, 67.98, 0.40, 2.10)}
{pt3dadd(118.28, 68.82, 0.80, 2.10)}

//{create dendA1_01001001010}
{dendA1_0100100101 connect dendA1_01001001010(0), 1}
{access dendA1_01001001010}
{nseg = 1}
{pt3dclear()}
{pt3dadd(118.28, 68.82, 0.80, 2.10)}
{pt3dadd(119.94, 70.64, 1.12, 2.10)}
{pt3dadd(122.34, 72.97, 1.88, 2.10)}

//{create dendA1_010010010100}
{dendA1_01001001010 connect dendA1_010010010100(0), 1}
{access dendA1_010010010100}
{nseg = 5}
{pt3dclear()}
{pt3dadd(122.34, 72.97, 1.88, 1.20)}
{pt3dadd(122.34, 75.46, 0.68, 1.20)}
{pt3dadd(123.08, 77.79, -1.44, 1.20)}
{pt3dadd(124.55, 80.61, -1.84, 1.20)}
{pt3dadd(125.66, 83.27, -2.28, 1.20)}
{pt3dadd(127.14, 86.92, -2.72, 1.20)}
{pt3dadd(127.32, 89.41, -4.16, 1.20)}
{pt3dadd(127.88, 92.24, -4.08, 1.20)}
{pt3dadd(128.61, 94.73, -5.24, 1.20)}

//{create dendA1_0100100101000}
{dendA1_010010010100 connect dendA1_0100100101000(0), 1}
{access dendA1_0100100101000}
{nseg = 2}
{pt3dclear()}
{pt3dadd(128.61, 94.73, -5.24, 0.60)}
{pt3dadd(127.88, 95.89, -5.32, 0.60)}
{pt3dadd(127.51, 97.55, -5.32, 0.60)}
{pt3dadd(127.32, 99.21, -5.40, 0.60)}
{pt3dadd(127.69, 101.04, -5.40, 0.60)}

//{create dendA1_01001001010000}
{dendA1_0100100101000 connect dendA1_01001001010000(0), 1}
{access dendA1_01001001010000}
{nseg = 3}
{pt3dclear()}
{pt3dadd(127.69, 101.04, -5.40, 0.60)}
{pt3dadd(126.03, 101.54, -6.28, 0.60)}
{pt3dadd(123.82, 102.20, -6.28, 0.60)}
{pt3dadd(121.97, 102.04, -6.28, 0.60)}
{pt3dadd(120.50, 101.54, -6.28, 0.60)}
{pt3dadd(119.02, 102.04, -6.28, 0.60)}
{pt3dadd(117.91, 102.70, -6.28, 0.60)}

//{create dendA1_01001001010001}
{dendA1_0100100101000 connect dendA1_01001001010001(0), 1}
{access dendA1_01001001010001}
{nseg = 3}
{pt3dclear()}
{pt3dadd(127.69, 101.04, -5.40, 0.60)}
{pt3dadd(128.80, 102.70, -5.64, 0.60)}
{pt3dadd(129.72, 104.36, -5.64, 0.60)}
{pt3dadd(131.20, 107.02, -6.36, 0.60)}
{pt3dadd(131.75, 108.85, -7.56, 0.60)}
{pt3dadd(131.93, 111.01, -7.56, 0.60)}

//{create dendA1_010010010100010}
{dendA1_01001001010001 connect dendA1_010010010100010(0), 1}
{access dendA1_010010010100010}
{nseg = 1}
{pt3dclear()}
{pt3dadd(131.93, 111.01, -7.56, 0.60)}
{pt3dadd(131.20, 112.50, -7.56, 0.60)}

//{create dendA1_0100100101000100}
{dendA1_010010010100010 connect dendA1_0100100101000100(0), 1}
{access dendA1_0100100101000100}
{nseg = 3}
{pt3dclear()}
{pt3dadd(131.20, 112.50, -7.56, 0.60)}
{pt3dadd(130.09, 113.17, -8.00, 0.60)}
{pt3dadd(128.61, 113.83, -8.00, 0.60)}
{pt3dadd(127.88, 114.50, -8.00, 0.60)}
{pt3dadd(127.88, 115.99, -8.00, 0.60)}
{pt3dadd(127.88, 117.49, -8.00, 0.60)}
{pt3dadd(127.14, 118.15, -8.00, 0.60)}
{pt3dadd(125.66, 118.65, -8.00, 0.60)}

//{create dendA1_0100100101000101}
{dendA1_010010010100010 connect dendA1_0100100101000101(0), 1}
{access dendA1_0100100101000101}
{nseg = 2}
{pt3dclear()}
{pt3dadd(131.20, 112.50, -7.56, 0.60)}
{pt3dadd(131.75, 114.00, -7.24, 0.60)}
{pt3dadd(132.12, 115.49, -7.24, 0.60)}
{pt3dadd(132.49, 116.82, -7.24, 0.60)}
{pt3dadd(131.57, 117.65, -7.24, 0.60)}

//{create dendA1_010010010100011}
{dendA1_01001001010001 connect dendA1_010010010100011(0), 1}
{access dendA1_010010010100011}
{nseg = 3}
{pt3dclear()}
{pt3dadd(131.93, 111.01, -7.56, 0.60)}
{pt3dadd(133.23, 113.17, -7.56, 0.60)}
{pt3dadd(133.96, 114.83, -7.56, 0.60)}
{pt3dadd(135.07, 116.49, -7.56, 0.60)}
{pt3dadd(135.44, 117.82, -7.56, 0.60)}
{pt3dadd(134.33, 118.82, -7.56, 0.60)}

//{create dendA1_0100100101001}
{dendA1_010010010100 connect dendA1_0100100101001(0), 1}
{access dendA1_0100100101001}
{nseg = 2}
{pt3dclear()}
{pt3dadd(128.61, 94.73, -5.24, 1.20)}
{pt3dadd(130.46, 96.89, -5.96, 1.20)}
{pt3dadd(132.12, 98.88, -5.96, 1.20)}
{pt3dadd(133.96, 100.88, -5.96, 1.20)}
{pt3dadd(135.07, 102.37, -5.96, 1.20)}

//{create dendA1_01001001010010}
{dendA1_0100100101001 connect dendA1_01001001010010(0), 1}
{access dendA1_01001001010010}
{nseg = 1}
{pt3dclear()}
{pt3dadd(135.07, 102.37, -5.96, 1.20)}
{pt3dadd(135.62, 104.70, -6.04, 1.20)}
{pt3dadd(135.62, 105.19, -6.28, 1.20)}

//{create dendA1_010010010100100}
{dendA1_01001001010010 connect dendA1_010010010100100(0), 1}
{access dendA1_010010010100100}
{nseg = 4}
{pt3dclear()}
{pt3dadd(135.62, 105.19, -6.28, 0.60)}
{pt3dadd(134.15, 105.86, -6.28, 0.60)}
{pt3dadd(133.78, 107.02, -6.28, 0.60)}
{pt3dadd(134.33, 108.52, -6.28, 0.60)}
{pt3dadd(135.07, 110.51, -6.28, 0.60)}
{pt3dadd(136.36, 112.84, -6.28, 0.60)}
{pt3dadd(137.10, 114.66, -6.28, 0.60)}
{pt3dadd(138.02, 116.99, -6.28, 0.60)}

//{create dendA1_010010010100101}
{dendA1_01001001010010 connect dendA1_010010010100101(0), 1}
{access dendA1_010010010100101}
{nseg = 3}
{pt3dclear()}
{pt3dadd(135.62, 105.19, -6.28, 1.20)}
{pt3dadd(136.55, 107.52, -6.12, 1.20)}
{pt3dadd(137.65, 109.51, -6.12, 1.20)}
{pt3dadd(139.50, 111.67, -6.12, 1.20)}
{pt3dadd(140.97, 114.33, -6.12, 1.20)}
{pt3dadd(141.90, 116.49, -6.12, 1.20)}

//{create dendA1_0100100101001010}
{dendA1_010010010100101 connect dendA1_0100100101001010(0), 1}
{access dendA1_0100100101001010}
{nseg = 1}
{pt3dclear()}
{pt3dadd(141.90, 116.49, -6.12, 1.20)}
{pt3dadd(142.25, 119.26, -6.32, 1.20)}
{pt3dadd(142.58, 121.95, -6.32, 1.20)}

//{create dendA1_01001001010010100}
{dendA1_0100100101001010 connect dendA1_01001001010010100(0), 1}
{access dendA1_01001001010010100}
{nseg = 2}
{pt3dclear()}
{pt3dadd(142.58, 121.95, -6.32, 0.60)}
{pt3dadd(140.55, 121.62, -6.60, 0.60)}
{pt3dadd(138.71, 121.62, -6.60, 0.60)}
{pt3dadd(136.86, 122.45, -6.60, 0.60)}

//{create dendA1_010010010100101000}
{dendA1_01001001010010100 connect dendA1_010010010100101000(0), 1}
{access dendA1_010010010100101000}
{nseg = 3}
{pt3dclear()}
{pt3dadd(136.86, 122.45, -6.60, 0.30)}
{pt3dadd(135.20, 121.79, -5.52, 0.30)}
{pt3dadd(134.09, 121.62, -5.52, 0.30)}
{pt3dadd(132.99, 122.12, -5.52, 0.30)}
{pt3dadd(132.25, 123.11, -6.80, 0.30)}
{pt3dadd(131.88, 123.78, -6.80, 0.30)}
{pt3dadd(131.14, 124.78, -6.80, 0.30)}

//{create dendA1_010010010100101001}
{dendA1_01001001010010100 connect dendA1_010010010100101001(0), 1}
{access dendA1_010010010100101001}
{nseg = 1}
{pt3dclear()}
{pt3dadd(136.86, 122.45, -6.60, 0.60)}
{pt3dadd(136.49, 123.94, -6.40, 0.60)}
{pt3dadd(136.49, 125.44, -6.40, 0.60)}

//{create dendA1_0100100101001010010}
{dendA1_010010010100101001 connect dendA1_0100100101001010010(0), 1}
{access dendA1_0100100101001010010}
{nseg = 2}
{pt3dclear()}
{pt3dadd(136.49, 125.44, -6.40, 0.60)}
{pt3dadd(134.28, 126.77, -6.36, 0.60)}
{pt3dadd(132.62, 127.93, -6.36, 0.60)}
{pt3dadd(131.88, 128.93, -6.36, 0.60)}

//{create dendA1_01001001010010100100}
{dendA1_0100100101001010010 connect dendA1_01001001010010100100(0), 1}
{access dendA1_01001001010010100100}
{nseg = 3}
{pt3dclear()}
{pt3dadd(131.88, 128.93, -6.36, 0.30)}
{pt3dadd(130.04, 127.60, -7.00, 0.30)}
{pt3dadd(129.11, 126.27, -7.00, 0.30)}
{pt3dadd(128.93, 124.61, -7.00, 0.30)}
{pt3dadd(128.38, 122.62, -7.00, 0.30)}

//{create dendA1_01001001010010100101}
{dendA1_0100100101001010010 connect dendA1_01001001010010100101(0), 1}
{access dendA1_01001001010010100101}
{nseg = 2}
{pt3dclear()}
{pt3dadd(131.88, 128.93, -6.36, 0.60)}
{pt3dadd(130.77, 130.09, -7.48, 0.60)}
{pt3dadd(130.04, 131.09, -7.48, 0.60)}
{pt3dadd(129.67, 132.08, -8.64, 0.60)}
{pt3dadd(129.67, 133.08, -8.64, 0.60)}

//{create dendA1_010010010100101001010}
{dendA1_01001001010010100101 connect dendA1_010010010100101001010(0), 1}
{access dendA1_010010010100101001010}
{nseg = 3}
{pt3dclear()}
{pt3dadd(129.67, 133.08, -8.64, 0.60)}
{pt3dadd(127.82, 133.41, -9.08, 0.60)}
{pt3dadd(126.35, 132.91, -9.08, 0.60)}
{pt3dadd(124.69, 132.42, -10.20, 0.60)}
{pt3dadd(123.39, 131.75, -9.24, 0.30)}
{pt3dadd(122.66, 130.09, -9.24, 0.30)}

//{create dendA1_010010010100101001011}
{dendA1_01001001010010100101 connect dendA1_010010010100101001011(0), 1}
{access dendA1_010010010100101001011}
{nseg = 2}
{pt3dclear()}
{pt3dadd(129.67, 133.08, -8.64, 0.60)}
{pt3dadd(129.48, 135.24, -7.68, 0.60)}
{pt3dadd(129.67, 137.40, -7.68, 0.60)}

//{create dendA1_0100100101001010011}
{dendA1_010010010100101001 connect dendA1_0100100101001010011(0), 1}
{access dendA1_0100100101001010011}
{nseg = 5}
{pt3dclear()}
{pt3dadd(136.49, 125.44, -6.40, 0.60)}
{pt3dadd(137.60, 127.93, -5.08, 0.60)}
{pt3dadd(138.71, 130.09, -5.08, 0.60)}
{pt3dadd(139.81, 132.25, -5.08, 0.60)}
{pt3dadd(140.00, 133.91, -5.08, 0.60)}
{pt3dadd(139.08, 135.24, -6.36, 0.60)}
{pt3dadd(137.60, 135.24, -6.56, 0.60)}
{pt3dadd(136.12, 134.74, -7.48, 0.60)}
{pt3dadd(135.20, 134.08, -7.48, 0.60)}
{pt3dadd(132.80, 132.25, -7.20, 0.30)}

//{create dendA1_01001001010010101}
{dendA1_0100100101001010 connect dendA1_01001001010010101(0), 1}
{access dendA1_01001001010010101}
{nseg = 1}
{pt3dclear()}
{pt3dadd(142.58, 121.95, -6.32, 1.20)}
{pt3dadd(143.14, 123.11, -6.48, 1.20)}

//{create dendA1_010010010100101010}
{dendA1_01001001010010101 connect dendA1_010010010100101010(0), 1}
{access dendA1_010010010100101010}
{nseg = 5}
{pt3dclear()}
{pt3dadd(143.14, 123.11, -6.48, 0.60)}
{pt3dadd(142.21, 124.28, -6.48, 0.60)}
{pt3dadd(141.84, 125.44, -6.48, 0.60)}
{pt3dadd(141.84, 127.27, -6.48, 0.60)}
{pt3dadd(142.03, 130.59, -6.48, 0.60)}
{pt3dadd(142.21, 132.91, -6.92, 0.60)}
{pt3dadd(142.21, 135.24, -6.92, 0.60)}
{pt3dadd(142.21, 137.23, -6.92, 1.20)}
{pt3dadd(142.58, 138.90, -6.92, 1.20)}
{pt3dadd(143.32, 140.56, -6.92, 1.20)}
{pt3dadd(144.24, 141.89, -6.92, 0.60)}

//{create dendA1_010010010100101011}
{dendA1_01001001010010101 connect dendA1_010010010100101011(0), 1}
{access dendA1_010010010100101011}
{nseg = 1}
{pt3dclear()}
{pt3dadd(143.14, 123.11, -6.48, 1.20)}
{pt3dadd(144.43, 123.28, -6.96, 1.20)}

//{create dendA1_0100100101001010110}
{dendA1_010010010100101011 connect dendA1_0100100101001010110(0), 1}
{access dendA1_0100100101001010110}
{nseg = 3}
{pt3dclear()}
{pt3dadd(144.43, 123.28, -6.96, 1.20)}
{pt3dadd(144.43, 126.27, -7.08, 1.20)}
{pt3dadd(145.35, 130.59, -7.24, 1.20)}
{pt3dadd(145.72, 132.58, -7.24, 1.20)}
{pt3dadd(146.09, 134.91, -7.24, 1.20)}
{pt3dadd(147.01, 137.23, -7.24, 1.20)}

//{create dendA1_01001001010010101100}
{dendA1_0100100101001010110 connect dendA1_01001001010010101100(0), 1}
{access dendA1_01001001010010101100}
{nseg = 3}
{pt3dclear()}
{pt3dadd(147.01, 137.23, -7.24, 1.20)}
{pt3dadd(147.01, 139.23, -7.68, 1.20)}
{pt3dadd(147.01, 141.05, -7.68, 1.20)}
{pt3dadd(147.19, 143.05, -7.68, 1.20)}
{pt3dadd(145.53, 144.71, -7.68, 1.20)}
{pt3dadd(143.69, 146.20, -7.76, 1.20)}
{pt3dadd(141.29, 148.70, -7.92, 1.20)}

//{create dendA1_010010010100101011000}
{dendA1_01001001010010101100 connect dendA1_010010010100101011000(0), 1}
{access dendA1_010010010100101011000}
{nseg = 3}
{pt3dclear()}
{pt3dadd(141.29, 148.70, -7.92, 0.60)}
{pt3dadd(140.18, 149.53, -8.88, 0.60)}
{pt3dadd(139.08, 151.35, -8.88, 0.60)}
{pt3dadd(137.42, 151.85, -8.88, 0.60)}
{pt3dadd(136.49, 152.18, -8.88, 0.60)}
{pt3dadd(135.57, 154.34, -8.88, 0.60)}


}

proc define_geo3() {

//{create dendA1_010010010100101011001}
{dendA1_01001001010010101100 connect dendA1_010010010100101011001(0), 1}
{access dendA1_010010010100101011001}
{nseg = 2}
{pt3dclear()}
{pt3dadd(141.29, 148.70, -7.92, 1.20)}
{pt3dadd(142.03, 150.52, -8.52, 1.20)}
{pt3dadd(142.58, 152.18, -8.52, 1.20)}
{pt3dadd(143.87, 153.51, -8.52, 1.20)}
{pt3dadd(145.16, 154.51, -8.52, 1.20)}
{pt3dadd(146.64, 155.84, -8.52, 1.20)}

//{create dendA1_01001001010010101101}
{dendA1_0100100101001010110 connect dendA1_01001001010010101101(0), 1}
{access dendA1_01001001010010101101}
{nseg = 1}
{pt3dclear()}
{pt3dadd(147.01, 137.23, -7.24, 1.20)}
{pt3dadd(149.41, 138.56, -6.72, 1.20)}
{pt3dadd(150.33, 139.56, -6.72, 1.20)}

//{create dendA1_010010010100101011010}
{dendA1_01001001010010101101 connect dendA1_010010010100101011010(0), 1}
{access dendA1_010010010100101011010}
{nseg = 2}
{pt3dclear()}
{pt3dadd(150.33, 139.56, -6.72, 1.20)}
{pt3dadd(150.88, 141.72, -5.76, 1.20)}
{pt3dadd(151.25, 143.55, -5.76, 1.20)}
{pt3dadd(151.62, 145.37, -5.76, 1.20)}
{pt3dadd(151.25, 147.03, -5.76, 1.20)}

//{create dendA1_0100100101001010110100}
{dendA1_010010010100101011010 connect dendA1_0100100101001010110100(0), 1}
{access dendA1_0100100101001010110100}
{nseg = 2}
{pt3dclear()}
{pt3dadd(151.25, 147.03, -5.76, 1.20)}
{pt3dadd(149.96, 148.53, -5.80, 1.20)}
{pt3dadd(149.22, 149.36, -5.80, 1.20)}
{pt3dadd(148.49, 151.52, -5.80, 1.20)}
{pt3dadd(146.64, 152.68, -4.56, 0.60)}
{pt3dadd(144.61, 153.68, -4.56, 0.60)}

//{create dendA1_0100100101001010110101}
{dendA1_010010010100101011010 connect dendA1_0100100101001010110101(0), 1}
{access dendA1_0100100101001010110101}
{nseg = 2}
{pt3dclear()}
{pt3dadd(151.25, 147.03, -5.76, 1.20)}
{pt3dadd(152.18, 149.03, -5.52, 1.20)}
{pt3dadd(152.91, 151.19, -5.52, 1.20)}
{pt3dadd(152.73, 152.85, -5.52, 1.20)}
{pt3dadd(152.36, 154.34, -5.52, 1.20)}

//{create dendA1_010010010100101011011}
{dendA1_01001001010010101101 connect dendA1_010010010100101011011(0), 1}
{access dendA1_010010010100101011011}
{nseg = 2}
{pt3dclear()}
{pt3dadd(150.33, 139.56, -6.72, 1.20)}
{pt3dadd(152.55, 140.89, -6.00, 1.20)}
{pt3dadd(153.84, 142.22, -6.00, 1.20)}
{pt3dadd(154.76, 143.88, -6.00, 1.20)}
{pt3dadd(155.50, 145.04, -5.36, 1.20)}

//{create dendA1_0100100101001010110110}
{dendA1_010010010100101011011 connect dendA1_0100100101001010110110(0), 1}
{access dendA1_0100100101001010110110}
{nseg = 3}
{pt3dclear()}
{pt3dadd(155.50, 145.04, -5.36, 1.20)}
{pt3dadd(155.13, 146.87, -5.36, 1.20)}
{pt3dadd(155.50, 148.53, -5.36, 1.20)}
{pt3dadd(156.05, 150.19, -5.36, 1.20)}
{pt3dadd(156.97, 151.85, -5.36, 1.20)}
{pt3dadd(158.08, 153.18, -5.36, 1.20)}
{pt3dadd(159.56, 154.18, -5.36, 1.20)}
{pt3dadd(161.03, 155.67, -5.36, 1.20)}

//{create dendA1_0100100101001010110111}
{dendA1_010010010100101011011 connect dendA1_0100100101001010110111(0), 1}
{access dendA1_0100100101001010110111}
{nseg = 2}
{pt3dclear()}
{pt3dadd(155.50, 145.04, -5.36, 1.20)}
{pt3dadd(157.90, 145.54, -5.96, 1.20)}
{pt3dadd(159.37, 146.70, -5.96, 1.20)}
{pt3dadd(160.48, 148.20, -5.96, 1.20)}
{pt3dadd(161.59, 149.69, -5.96, 1.20)}
{pt3dadd(163.06, 151.69, -5.96, 1.20)}

//{create dendA1_0100100101001010111}
{dendA1_010010010100101011 connect dendA1_0100100101001010111(0), 1}
{access dendA1_0100100101001010111}
{nseg = 4}
{pt3dclear()}
{pt3dadd(144.43, 123.28, -6.96, 0.60)}
{pt3dadd(146.46, 123.11, -7.60, 0.60)}
{pt3dadd(148.12, 123.78, -7.60, 0.60)}
{pt3dadd(149.78, 124.94, -7.60, 0.60)}
{pt3dadd(150.52, 126.44, -9.80, 0.60)}
{pt3dadd(150.52, 127.77, -9.80, 0.60)}
{pt3dadd(150.88, 129.76, -9.80, 0.60)}
{pt3dadd(152.36, 130.76, -9.80, 0.60)}
{pt3dadd(153.84, 131.42, -9.80, 0.60)}

//{create dendA1_01001001010010101110}
{dendA1_0100100101001010111 connect dendA1_01001001010010101110(0), 1}
{access dendA1_01001001010010101110}
{nseg = 1}
{pt3dclear()}
{pt3dadd(153.84, 131.42, -9.80, 0.60)}
{pt3dadd(153.65, 133.25, -9.80, 0.60)}
{pt3dadd(153.47, 134.24, -9.80, 0.60)}

//{create dendA1_010010010100101011100}
{dendA1_01001001010010101110 connect dendA1_010010010100101011100(0), 1}
{access dendA1_010010010100101011100}
{nseg = 3}
{pt3dclear()}
{pt3dadd(153.47, 134.24, -9.80, 0.60)}
{pt3dadd(151.99, 134.74, -9.48, 0.60)}
{pt3dadd(151.25, 134.91, -9.48, 0.60)}
{pt3dadd(150.15, 134.08, -9.48, 0.60)}
{pt3dadd(149.04, 133.08, -9.48, 0.60)}
{pt3dadd(148.67, 132.25, -9.48, 0.60)}
{pt3dadd(147.93, 131.09, -9.48, 0.60)}
{pt3dadd(147.93, 129.76, -9.48, 0.60)}

//{create dendA1_010010010100101011101}
{dendA1_01001001010010101110 connect dendA1_010010010100101011101(0), 1}
{access dendA1_010010010100101011101}
{nseg = 2}
{pt3dclear()}
{pt3dadd(153.47, 134.24, -9.80, 0.60)}
{pt3dadd(154.21, 135.57, -9.80, 0.60)}
{pt3dadd(154.94, 136.40, -9.80, 0.60)}
{pt3dadd(156.05, 137.57, -9.80, 0.60)}

//{create dendA1_01001001010010101111}
{dendA1_0100100101001010111 connect dendA1_01001001010010101111(0), 1}
{access dendA1_01001001010010101111}
{nseg = 2}
{pt3dclear()}
{pt3dadd(153.84, 131.42, -9.80, 0.60)}
{pt3dadd(155.31, 132.25, -9.80, 0.60)}
{pt3dadd(155.87, 132.75, -9.80, 0.60)}
{pt3dadd(156.42, 133.75, -9.80, 0.60)}
{pt3dadd(156.97, 134.74, -9.80, 0.60)}

//{create dendA1_0100100101001011}
{dendA1_010010010100101 connect dendA1_0100100101001011(0), 1}
{access dendA1_0100100101001011}
{nseg = 1}
{pt3dclear()}
{pt3dadd(141.90, 116.49, -6.12, 1.20)}
{pt3dadd(144.43, 117.30, -6.32, 1.20)}
{pt3dadd(146.83, 117.63, -6.32, 1.20)}

//{create dendA1_01001001010010110}
{dendA1_0100100101001011 connect dendA1_01001001010010110(0), 1}
{access dendA1_01001001010010110}
{nseg = 3}
{pt3dclear()}
{pt3dadd(146.83, 117.63, -6.32, 1.20)}
{pt3dadd(148.30, 119.63, -6.32, 1.20)}
{pt3dadd(149.78, 121.12, -6.32, 1.20)}
{pt3dadd(151.44, 122.12, -6.32, 1.20)}
{pt3dadd(153.28, 124.44, -6.32, 1.20)}
{pt3dadd(154.39, 126.44, -6.32, 1.20)}
{pt3dadd(155.68, 127.93, -6.32, 1.20)}

//{create dendA1_01001001010010111}
{dendA1_0100100101001011 connect dendA1_01001001010010111(0), 1}
{access dendA1_01001001010010111}
{nseg = 3}
{pt3dclear()}
{pt3dadd(146.83, 117.63, -6.32, 1.20)}
{pt3dadd(148.30, 116.47, -6.32, 1.20)}
{pt3dadd(150.15, 116.14, -6.32, 1.20)}
{pt3dadd(151.62, 116.14, -6.32, 1.20)}
{pt3dadd(153.84, 116.97, -6.32, 1.20)}
{pt3dadd(155.87, 118.13, -6.32, 1.20)}
{pt3dadd(157.16, 119.29, -6.32, 1.20)}
{pt3dadd(159.19, 119.96, -6.32, 1.20)}
{pt3dadd(160.85, 120.29, -6.32, 1.20)}

//{create dendA1_01001001010011}
{dendA1_0100100101001 connect dendA1_01001001010011(0), 1}
{access dendA1_01001001010011}
{nseg = 3}
{pt3dclear()}
{pt3dadd(135.07, 102.37, -5.96, 0.60)}
{pt3dadd(137.59, 102.40, -6.04, 0.60)}
{pt3dadd(139.80, 102.40, -6.04, 0.60)}
{pt3dadd(141.83, 102.57, -6.04, 0.60)}
{pt3dadd(144.23, 103.06, -6.04, 0.60)}

//{create dendA1_010010010101}
{dendA1_01001001010 connect dendA1_010010010101(0), 1}
{access dendA1_010010010101}
{nseg = 2}
{pt3dclear()}
{pt3dadd(122.34, 72.97, 1.88, 1.20)}
{pt3dadd(124.24, 73.66, 1.92, 1.20)}
{pt3dadd(125.90, 75.66, 1.32, 1.20)}
{pt3dadd(127.19, 77.15, 0.96, 1.20)}
{pt3dadd(128.11, 78.32, 0.08, 1.20)}
{pt3dadd(130.88, 79.98, -0.72, 1.20)}

//{create dendA1_0100100101010}
{dendA1_010010010101 connect dendA1_0100100101010(0), 1}
{access dendA1_0100100101010}
{nseg = 2}
{pt3dclear()}
{pt3dadd(130.88, 79.98, -0.72, 0.60)}
{pt3dadd(131.80, 82.97, -1.96, 0.60)}
{pt3dadd(133.28, 85.79, -2.08, 0.60)}

//{create dendA1_01001001010100}
{dendA1_0100100101010 connect dendA1_01001001010100(0), 1}
{access dendA1_01001001010100}
{nseg = 2}
{pt3dclear()}
{pt3dadd(133.28, 85.79, -2.08, 0.60)}
{pt3dadd(131.80, 86.29, -3.32, 0.60)}
{pt3dadd(130.88, 87.29, -3.32, 0.60)}
{pt3dadd(131.43, 89.11, -3.52, 0.60)}
{pt3dadd(132.36, 90.94, -3.76, 0.60)}

//{create dendA1_01001001010101}
{dendA1_0100100101010 connect dendA1_01001001010101(0), 1}
{access dendA1_01001001010101}
{nseg = 2}
{pt3dclear()}
{pt3dadd(133.28, 85.79, -2.08, 0.60)}
{pt3dadd(134.93, 87.70, -2.44, 0.60)}
{pt3dadd(136.22, 89.20, -3.20, 0.60)}
{pt3dadd(137.33, 91.85, -3.36, 0.60)}

//{create dendA1_010010010101010}
{dendA1_01001001010101 connect dendA1_010010010101010(0), 1}
{access dendA1_010010010101010}
{nseg = 3}
{pt3dclear()}
{pt3dadd(137.33, 91.85, -3.36, 0.60)}
{pt3dadd(136.59, 93.18, -5.76, 0.60)}
{pt3dadd(136.96, 94.84, -5.76, 0.60)}
{pt3dadd(137.33, 96.84, -5.76, 0.60)}
{pt3dadd(138.07, 98.66, -5.76, 0.60)}

//{create dendA1_010010010101011}
{dendA1_01001001010101 connect dendA1_010010010101011(0), 1}
{access dendA1_010010010101011}
{nseg = 5}
{pt3dclear()}
{pt3dadd(137.33, 91.85, -3.36, 0.60)}
{pt3dadd(139.18, 93.35, -5.12, 0.60)}
{pt3dadd(140.65, 95.84, -5.12, 0.60)}
{pt3dadd(142.13, 98.50, -5.12, 0.60)}
{pt3dadd(144.34, 101.65, -5.12, 0.60)}
{pt3dadd(144.71, 104.48, -5.12, 0.60)}
{pt3dadd(144.71, 105.81, -5.12, 0.60)}
{pt3dadd(144.34, 107.63, -5.12, 0.60)}
{pt3dadd(143.97, 109.13, -5.12, 0.60)}

//{create dendA1_0100100101011}
{dendA1_010010010101 connect dendA1_0100100101011(0), 1}
{access dendA1_0100100101011}
{nseg = 2}
{pt3dclear()}
{pt3dadd(130.88, 79.98, -0.72, 1.20)}
{pt3dadd(133.09, 81.72, -0.76, 1.20)}
{pt3dadd(135.85, 83.71, -0.76, 1.20)}

//{create dendA1_01001001010110}
{dendA1_0100100101011 connect dendA1_01001001010110(0), 1}
{access dendA1_01001001010110}
{nseg = 1}
{pt3dclear()}
{pt3dadd(135.85, 83.71, -0.76, 1.20)}
{pt3dadd(138.25, 85.87, -1.80, 1.20)}

//{create dendA1_010010010101100}
{dendA1_01001001010110 connect dendA1_010010010101100(0), 1}
{access dendA1_010010010101100}
{nseg = 5}
{pt3dclear()}
{pt3dadd(138.25, 85.87, -1.80, 0.60)}
{pt3dadd(140.10, 88.03, -2.44, 0.60)}
{pt3dadd(141.94, 90.03, -2.44, 0.60)}
{pt3dadd(143.23, 92.52, -3.92, 0.60)}
{pt3dadd(145.82, 94.84, -3.84, 0.60)}
{pt3dadd(148.03, 97.34, -4.04, 0.60)}
{pt3dadd(150.06, 100.16, -4.68, 0.60)}

//{create dendA1_0100100101011000}
{dendA1_010010010101100 connect dendA1_0100100101011000(0), 1}
{access dendA1_0100100101011000}
{nseg = 2}
{pt3dclear()}
{pt3dadd(150.06, 100.16, -4.68, 0.60)}
{pt3dadd(150.06, 101.65, -7.12, 0.60)}
{pt3dadd(149.69, 103.32, -7.12, 0.60)}

//{create dendA1_01001001010110000}
{dendA1_0100100101011000 connect dendA1_01001001010110000(0), 1}
{access dendA1_01001001010110000}
{nseg = 4}
{pt3dclear()}
{pt3dadd(149.69, 103.32, -7.12, 0.60)}
{pt3dadd(148.77, 104.81, -7.20, 0.60)}
{pt3dadd(148.95, 106.47, -7.20, 0.60)}
{pt3dadd(149.51, 108.30, -7.20, 0.60)}
{pt3dadd(149.51, 110.29, -7.20, 0.60)}
{pt3dadd(148.22, 110.79, -8.36, 0.60)}
{pt3dadd(146.19, 111.46, -8.36, 0.60)}
{pt3dadd(144.53, 112.29, -8.36, 0.60)}
{pt3dadd(142.50, 114.11, -8.36, 0.60)}

//{create dendA1_01001001010110001}
{dendA1_0100100101011000 connect dendA1_01001001010110001(0), 1}
{access dendA1_01001001010110001}
{nseg = 6}
{pt3dclear()}
{pt3dadd(149.69, 103.32, -7.12, 0.60)}
{pt3dadd(151.54, 104.31, -6.00, 0.60)}
{pt3dadd(152.83, 105.64, -6.00, 0.60)}
{pt3dadd(153.75, 108.63, -6.04, 0.60)}
{pt3dadd(154.12, 110.29, -6.04, 0.60)}
{pt3dadd(154.30, 112.78, -8.44, 0.60)}
{pt3dadd(154.49, 116.11, -9.60, 0.60)}
{pt3dadd(155.78, 121.09, -9.28, 0.60)}
{pt3dadd(156.89, 124.58, -9.28, 0.60)}

//{create dendA1_010010010101100010}
{dendA1_01001001010110001 connect dendA1_010010010101100010(0), 1}
{access dendA1_010010010101100010}
{nseg = 3}
{pt3dclear()}
{pt3dadd(156.89, 124.58, -9.28, 0.60)}
{pt3dadd(156.32, 126.04, -9.16, 0.60)}
{pt3dadd(155.95, 127.04, -9.16, 0.60)}
{pt3dadd(156.13, 128.37, -9.16, 0.60)}
{pt3dadd(157.06, 129.53, -9.16, 0.60)}
{pt3dadd(158.16, 130.69, -9.16, 0.60)}
{pt3dadd(159.09, 132.52, -9.16, 0.60)}

//{create dendA1_010010010101100011}
{dendA1_01001001010110001 connect dendA1_010010010101100011(0), 1}
{access dendA1_010010010101100011}
{nseg = 3}
{pt3dclear()}
{pt3dadd(156.89, 124.58, -9.28, 0.60)}
{pt3dadd(158.16, 125.38, -9.60, 0.60)}
{pt3dadd(159.64, 126.70, -9.60, 0.60)}
{pt3dadd(160.56, 128.03, -9.60, 0.60)}
{pt3dadd(161.48, 129.69, -9.60, 0.60)}
{pt3dadd(162.96, 130.69, -9.60, 0.60)}
{pt3dadd(164.81, 131.19, -9.60, 0.60)}
{pt3dadd(166.10, 131.85, -9.84, 0.60)}

//{create dendA1_0100100101011001}
{dendA1_010010010101100 connect dendA1_0100100101011001(0), 1}
{access dendA1_0100100101011001}
{nseg = 1}
{pt3dclear()}
{pt3dadd(150.06, 100.16, -4.68, 0.60)}
{pt3dadd(152.07, 100.79, -4.24, 0.60)}
{pt3dadd(153.18, 101.79, -4.24, 0.60)}

//{create dendA1_01001001010110010}
{dendA1_0100100101011001 connect dendA1_01001001010110010(0), 1}
{access dendA1_01001001010110010}
{nseg = 2}
{pt3dclear()}
{pt3dadd(153.18, 101.79, -4.24, 0.60)}
{pt3dadd(154.29, 103.45, -4.24, 0.60)}
{pt3dadd(154.66, 104.94, -4.24, 0.60)}
{pt3dadd(155.76, 106.27, -4.24, 0.60)}
{pt3dadd(157.43, 107.93, -4.24, 0.60)}

//{create dendA1_01001001010110011}
{dendA1_0100100101011001 connect dendA1_01001001010110011(0), 1}
{access dendA1_01001001010110011}
{nseg = 2}
{pt3dclear()}
{pt3dadd(153.18, 101.79, -4.24, 0.60)}
{pt3dadd(154.47, 101.46, -4.24, 0.60)}
{pt3dadd(155.58, 102.29, -4.24, 0.60)}
{pt3dadd(157.06, 103.12, -4.24, 0.60)}

//{create dendA1_010010010101101}
{dendA1_01001001010110 connect dendA1_010010010101101(0), 1}
{access dendA1_010010010101101}
{nseg = 1}
{pt3dclear()}
{pt3dadd(138.25, 85.87, -1.80, 1.20)}
{pt3dadd(139.90, 85.51, -3.08, 1.20)}
{pt3dadd(141.00, 85.84, -3.08, 1.20)}

//{create dendA1_0100100101011010}
{dendA1_010010010101101 connect dendA1_0100100101011010(0), 1}
{access dendA1_0100100101011010}
{nseg = 1}
{pt3dclear()}
{pt3dadd(141.00, 85.84, -3.08, 0.60)}
{pt3dadd(143.03, 86.84, -3.08, 0.60)}

//{create dendA1_01001001010110100}
{dendA1_0100100101011010 connect dendA1_01001001010110100(0), 1}
{access dendA1_01001001010110100}
{nseg = 1}
{pt3dclear()}
{pt3dadd(143.03, 86.84, -3.08, 0.60)}
{pt3dadd(143.40, 88.17, -3.16, 0.60)}

//{create dendA1_010010010101101000}
{dendA1_01001001010110100 connect dendA1_010010010101101000(0), 1}
{access dendA1_010010010101101000}
{nseg = 1}
{pt3dclear()}
{pt3dadd(143.40, 88.17, -3.16, 0.60)}
{pt3dadd(141.93, 89.33, -3.16, 0.60)}

//{create dendA1_010010010101101001}
{dendA1_01001001010110100 connect dendA1_010010010101101001(0), 1}
{access dendA1_010010010101101001}
{nseg = 4}
{pt3dclear()}
{pt3dadd(143.40, 88.17, -3.16, 0.60)}
{pt3dadd(144.69, 89.99, -3.84, 0.60)}
{pt3dadd(146.54, 91.82, -3.84, 0.60)}
{pt3dadd(148.02, 92.98, -3.84, 0.60)}
{pt3dadd(149.49, 94.15, -4.40, 0.60)}
{pt3dadd(151.52, 94.98, -4.40, 0.60)}
{pt3dadd(153.37, 94.64, -4.40, 0.60)}

//{create dendA1_01001001010110101}
{dendA1_0100100101011010 connect dendA1_01001001010110101(0), 1}
{access dendA1_01001001010110101}
{nseg = 4}
{pt3dclear()}
{pt3dadd(143.03, 86.84, -3.08, 0.60)}
{pt3dadd(144.51, 86.51, -3.28, 0.60)}
{pt3dadd(145.80, 86.34, -3.28, 0.60)}
{pt3dadd(147.65, 86.84, -3.28, 0.60)}
{pt3dadd(149.86, 88.17, -3.28, 0.60)}
{pt3dadd(151.71, 89.33, -3.28, 0.60)}
{pt3dadd(152.81, 90.33, -3.28, 0.60)}
{pt3dadd(154.66, 91.99, -3.28, 0.60)}

//{create dendA1_0100100101011011}
{dendA1_010010010101101 connect dendA1_0100100101011011(0), 1}
{access dendA1_0100100101011011}
{nseg = 3}
{pt3dclear()}
{pt3dadd(141.00, 85.84, -3.08, 0.60)}
{pt3dadd(141.93, 84.68, -3.20, 0.60)}
{pt3dadd(142.67, 83.52, -3.16, 0.60)}
{pt3dadd(143.03, 81.52, -1.96, 0.60)}
{pt3dadd(142.30, 80.36, -0.80, 0.60)}
{pt3dadd(140.64, 80.53, -1.60, 0.60)}
{pt3dadd(138.05, 81.52, -1.24, 0.30)}

//{create dendA1_01001001010111}
{dendA1_0100100101011 connect dendA1_01001001010111(0), 1}
{access dendA1_01001001010111}
{nseg = 9}
{pt3dclear()}
{pt3dadd(135.85, 83.71, -0.76, 0.60)}
{pt3dadd(136.02, 81.38, -1.48, 0.60)}
{pt3dadd(134.92, 79.05, -0.64, 0.60)}
{pt3dadd(133.81, 77.23, -0.56, 0.60)}
{pt3dadd(132.15, 75.40, -0.76, 0.60)}
{pt3dadd(130.67, 74.24, -0.24, 0.60)}
{pt3dadd(129.75, 72.91, -0.24, 0.60)}
{pt3dadd(129.20, 70.91, 1.12, 0.60)}
{pt3dadd(127.54, 69.92, 1.56, 0.60)}
{pt3dadd(125.88, 69.25, 2.36, 0.60)}
{pt3dadd(123.48, 68.59, 2.36, 0.60)}
{pt3dadd(121.82, 68.26, 2.36, 0.60)}
{pt3dadd(120.71, 67.09, 2.36, 0.60)}
{pt3dadd(119.05, 65.76, 2.36, 0.30)}
{pt3dadd(117.20, 64.77, 1.48, 0.30)}
{pt3dadd(116.10, 63.27, 1.48, 0.30)}
{pt3dadd(115.17, 61.28, 1.48, 0.30)}

//{create dendA1_01001001011}
{dendA1_0100100101 connect dendA1_01001001011(0), 1}
{access dendA1_01001001011}
{nseg = 6}
{pt3dclear()}
{pt3dadd(118.28, 68.82, 0.80, 0.60)}
{pt3dadd(119.05, 67.42, 0.88, 0.60)}
{pt3dadd(119.23, 65.93, 0.88, 0.60)}
{pt3dadd(119.23, 63.60, 0.88, 0.60)}
{pt3dadd(118.50, 62.11, 0.28, 0.60)}
{pt3dadd(117.76, 60.78, 0.28, 0.60)}
{pt3dadd(117.02, 59.29, 0.28, 0.60)}
{pt3dadd(115.91, 57.29, 0.68, 0.60)}
{pt3dadd(114.62, 56.13, 0.68, 0.60)}
{pt3dadd(112.96, 54.63, 0.68, 0.60)}
{pt3dadd(110.93, 53.64, 0.68, 0.60)}
{pt3dadd(109.45, 52.47, 0.44, 0.60)}
{pt3dadd(107.43, 51.48, 0.44, 0.60)}

//{create dendA1_010010010110}
{dendA1_01001001011 connect dendA1_010010010110(0), 1}
{access dendA1_010010010110}
{nseg = 2}
{pt3dclear()}
{pt3dadd(107.43, 51.48, 0.44, 0.60)}
{pt3dadd(106.32, 49.32, -0.44, 0.60)}
{pt3dadd(105.40, 47.99, -0.44, 0.60)}
{pt3dadd(105.76, 45.50, -0.52, 0.60)}

//{create dendA1_010010010111}
{dendA1_01001001011 connect dendA1_010010010111(0), 1}
{access dendA1_010010010111}
{nseg = 2}
{pt3dclear()}
{pt3dadd(107.43, 51.48, 0.44, 0.30)}
{pt3dadd(105.58, 51.48, 0.36, 0.30)}
{pt3dadd(104.10, 50.81, 0.36, 0.30)}
{pt3dadd(103.37, 50.15, 0.36, 0.30)}
{pt3dadd(102.81, 49.48, 0.36, 0.30)}

//{create dendA1_010010011}
{smth_A1_01001001 connect dendA1_010010011(0), 1}
{access dendA1_010010011}
{nseg = 5}
{pt3dclear()}
{pt3dadd(111.44, 59.12, 2.56, 1.20)}
{pt3dadd(112.96, 59.12, 1.48, 1.20)}
{pt3dadd(114.62, 59.29, 1.72, 0.60)}
{pt3dadd(116.10, 60.28, 2.00, 0.60)}
{pt3dadd(117.76, 61.94, 1.56, 0.60)}
{pt3dadd(119.60, 62.94, 1.52, 1.20)}
{pt3dadd(120.89, 63.94, 2.64, 1.20)}
{pt3dadd(122.74, 65.27, 1.36, 1.20)}
{pt3dadd(125.51, 66.59, 1.60, 1.20)}
{pt3dadd(128.09, 67.26, 0.52, 1.20)}
{pt3dadd(130.67, 68.42, 1.16, 1.80)}

//{create dendA1_0100100110}
{dendA1_010010011 connect dendA1_0100100110(0), 1}
{access dendA1_0100100110}
{nseg = 3}
{pt3dclear()}
{pt3dadd(130.67, 68.42, 1.16, 1.80)}
{pt3dadd(132.15, 70.08, 1.12, 1.80)}
{pt3dadd(133.62, 72.08, 1.12, 1.20)}
{pt3dadd(135.29, 73.74, 0.64, 1.20)}
{pt3dadd(136.95, 75.40, 0.24, 1.20)}
{pt3dadd(139.34, 76.40, 0.24, 1.20)}
{pt3dadd(141.56, 76.56, -1.28, 1.20)}
{pt3dadd(142.48, 76.56, -1.28, 1.20)}

//{create dendA1_01001001100}
{dendA1_0100100110 connect dendA1_01001001100(0), 1}
{access dendA1_01001001100}
{nseg = 3}
{pt3dclear()}
{pt3dadd(142.48, 76.56, -1.28, 1.20)}
{pt3dadd(143.77, 78.22, -2.32, 1.20)}
{pt3dadd(146.17, 80.71, -2.16, 0.60)}
{pt3dadd(148.02, 82.71, -2.04, 1.20)}
{pt3dadd(149.49, 84.53, -2.04, 1.20)}
{pt3dadd(150.97, 85.03, -2.72, 1.20)}
{pt3dadd(152.63, 85.53, -2.72, 1.20)}

//{create dendA1_010010011000}
{dendA1_01001001100 connect dendA1_010010011000(0), 1}
{access dendA1_010010011000}
{nseg = 1}
{pt3dclear()}
{pt3dadd(152.63, 85.53, -2.72, 1.20)}
{pt3dadd(154.29, 86.69, -3.20, 1.20)}

//{create dendA1_0100100110000}
{dendA1_010010011000 connect dendA1_0100100110000(0), 1}
{access dendA1_0100100110000}
{nseg = 1}
{pt3dclear()}
{pt3dadd(154.29, 86.69, -3.20, 1.20)}
{pt3dadd(155.76, 88.02, -4.52, 1.20)}

//{create dendA1_01001001100000}
{dendA1_0100100110000 connect dendA1_01001001100000(0), 1}
{access dendA1_01001001100000}
{nseg = 4}
{pt3dclear()}
{pt3dadd(155.76, 88.02, -4.52, 0.60)}
{pt3dadd(156.87, 90.51, -3.92, 0.60)}
{pt3dadd(157.98, 92.01, -3.40, 0.60)}
{pt3dadd(158.53, 94.17, -3.40, 0.60)}
{pt3dadd(158.72, 97.49, -5.04, 0.60)}
{pt3dadd(159.27, 99.65, -4.12, 0.60)}
{pt3dadd(159.82, 101.31, -4.28, 0.60)}

//{create dendA1_01001001100001}
{dendA1_0100100110000 connect dendA1_01001001100001(0), 1}
{access dendA1_01001001100001}
{nseg = 1}
{pt3dclear()}
{pt3dadd(155.76, 88.02, -4.52, 1.20)}
{pt3dadd(157.98, 88.69, -5.12, 1.20)}
{pt3dadd(159.82, 89.35, -5.12, 1.20)}
{pt3dadd(161.12, 89.68, -4.96, 1.20)}

//{create dendA1_010010011000010}
{dendA1_01001001100001 connect dendA1_010010011000010(0), 1}
{access dendA1_010010011000010}
{nseg = 4}
{pt3dclear()}
{pt3dadd(161.12, 89.68, -4.96, 0.60)}
{pt3dadd(161.48, 92.01, -3.68, 0.60)}
{pt3dadd(161.67, 94.17, -3.68, 0.60)}
{pt3dadd(162.04, 95.83, -3.68, 0.60)}
{pt3dadd(162.41, 97.33, -3.68, 0.60)}
{pt3dadd(163.88, 98.49, -3.68, 0.60)}
{pt3dadd(165.73, 99.82, -3.92, 0.60)}
{pt3dadd(168.31, 101.31, -5.60, 0.60)}

//{create dendA1_010010011000011}
{dendA1_01001001100001 connect dendA1_010010011000011(0), 1}
{access dendA1_010010011000011}
{nseg = 1}
{pt3dclear()}
{pt3dadd(161.12, 89.68, -4.96, 1.20)}
{pt3dadd(162.96, 89.19, -4.32, 1.20)}
{pt3dadd(164.44, 88.52, -4.32, 1.20)}
{pt3dadd(165.91, 88.02, -4.32, 1.20)}

//{create dendA1_0100100110000110}
{dendA1_010010011000011 connect dendA1_0100100110000110(0), 1}
{access dendA1_0100100110000110}
{nseg = 4}
{pt3dclear()}
{pt3dadd(165.91, 88.02, -4.32, 0.60)}
{pt3dadd(167.76, 89.35, -4.52, 0.60)}
{pt3dadd(170.34, 90.18, -4.52, 0.60)}
{pt3dadd(172.37, 91.51, -3.88, 1.20)}
{pt3dadd(173.85, 92.18, -3.88, 1.20)}
{pt3dadd(176.24, 92.84, -6.28, 0.60)}
{pt3dadd(178.83, 93.17, -5.40, 0.30)}

//{create dendA1_0100100110000111}
{dendA1_010010011000011 connect dendA1_0100100110000111(0), 1}
{access dendA1_0100100110000111}
{nseg = 2}
{pt3dclear()}
{pt3dadd(165.91, 88.02, -4.32, 1.20)}
{pt3dadd(166.28, 86.69, -3.44, 1.20)}
{pt3dadd(166.84, 85.37, -3.44, 1.20)}
{pt3dadd(168.86, 84.20, -3.44, 1.20)}
{pt3dadd(171.63, 83.04, -4.52, 1.20)}
{pt3dadd(174.03, 82.21, -4.00, 1.20)}

//{create dendA1_01001001100001110}
{dendA1_0100100110000111 connect dendA1_01001001100001110(0), 1}
{access dendA1_01001001100001110}
{nseg = 3}
{pt3dclear()}
{pt3dadd(174.03, 82.21, -4.00, 1.20)}
{pt3dadd(176.06, 83.37, -3.12, 1.20)}
{pt3dadd(177.91, 84.87, -4.44, 1.20)}
{pt3dadd(179.38, 86.36, -6.08, 1.20)}
{pt3dadd(180.30, 88.19, -6.40, 0.60)}
{pt3dadd(181.23, 89.02, -6.40, 0.60)}
{pt3dadd(183.07, 90.18, -6.40, 0.60)}

//{create dendA1_01001001100001111}
{dendA1_0100100110000111 connect dendA1_01001001100001111(0), 1}
{access dendA1_01001001100001111}
{nseg = 3}
{pt3dclear()}
{pt3dadd(174.03, 82.21, -4.00, 1.20)}
{pt3dadd(174.95, 80.71, -4.36, 1.20)}
{pt3dadd(175.51, 78.89, -4.36, 1.20)}
{pt3dadd(175.14, 77.06, -4.36, 1.20)}
{pt3dadd(174.22, 73.40, -3.32, 1.20)}
{pt3dadd(173.66, 71.08, -2.68, 1.20)}
{pt3dadd(173.29, 69.09, -2.68, 0.60)}
{pt3dadd(172.55, 67.26, -2.68, 0.60)}

//{create dendA1_0100100110001}
{dendA1_010010011000 connect dendA1_0100100110001(0), 1}
{access dendA1_0100100110001}
{nseg = 3}
{pt3dclear()}
{pt3dadd(154.29, 86.69, -3.20, 0.60)}
{pt3dadd(156.13, 85.03, -3.16, 0.60)}
{pt3dadd(157.98, 83.87, -3.16, 0.60)}
{pt3dadd(158.90, 83.70, -3.16, 0.60)}
{pt3dadd(159.82, 85.03, -3.16, 0.60)}
{pt3dadd(161.12, 85.37, -3.16, 0.30)}
{pt3dadd(162.59, 85.20, -3.20, 0.30)}

//{create dendA1_010010011001}
{dendA1_01001001100 connect dendA1_010010011001(0), 1}
{access dendA1_010010011001}
{nseg = 4}
{pt3dclear()}
{pt3dadd(152.63, 85.53, -2.72, 0.60)}
{pt3dadd(152.81, 83.21, -3.12, 0.60)}
{pt3dadd(152.81, 81.54, -3.12, 0.60)}
{pt3dadd(152.63, 79.88, -3.12, 0.60)}
{pt3dadd(151.89, 78.06, -2.12, 0.60)}
{pt3dadd(150.23, 76.89, -1.92, 0.60)}
{pt3dadd(147.83, 75.90, -2.04, 0.30)}

//{create dendA1_01001001101}
{dendA1_0100100110 connect dendA1_01001001101(0), 1}
{access dendA1_01001001101}
{nseg = 2}
{pt3dclear()}
{pt3dadd(142.48, 76.56, -1.28, 1.20)}
{pt3dadd(143.59, 74.57, -1.00, 1.20)}
{pt3dadd(144.88, 73.24, -1.00, 1.20)}
{pt3dadd(146.91, 72.57, -1.00, 1.20)}
{pt3dadd(149.12, 72.57, -0.68, 1.20)}

//{create dendA1_010010011010}
{dendA1_01001001101 connect dendA1_010010011010(0), 1}
{access dendA1_010010011010}
{nseg = 1}
{pt3dclear()}
{pt3dadd(149.12, 72.57, -0.68, 1.20)}
{pt3dadd(152.26, 73.24, -1.04, 1.20)}
{pt3dadd(154.84, 73.90, -1.04, 1.20)}

//{create dendA1_0100100110100}
{dendA1_010010011010 connect dendA1_0100100110100(0), 1}
{access dendA1_0100100110100}
{nseg = 3}
{pt3dclear()}
{pt3dadd(154.84, 73.90, -1.04, 1.20)}
{pt3dadd(156.32, 75.90, -1.88, 1.20)}
{pt3dadd(157.43, 77.72, -1.92, 1.20)}
{pt3dadd(159.45, 79.55, -1.92, 1.20)}
{pt3dadd(160.93, 80.38, -1.92, 1.20)}
{pt3dadd(163.51, 82.38, -1.92, 0.60)}

//{create dendA1_01001001101000}
{dendA1_0100100110100 connect dendA1_01001001101000(0), 1}
{access dendA1_01001001101000}
{nseg = 1}
{pt3dclear()}
{pt3dadd(163.51, 82.38, -1.92, 0.60)}
{pt3dadd(165.17, 83.70, -2.72, 0.60)}

//{create dendA1_01001001101001}
{dendA1_0100100110100 connect dendA1_01001001101001(0), 1}
{access dendA1_01001001101001}
{nseg = 1}
{pt3dclear()}
{pt3dadd(163.51, 82.38, -1.92, 0.60)}
{pt3dadd(167.57, 81.05, -2.60, 0.60)}

//{create dendA1_0100100110101}
{dendA1_010010011010 connect dendA1_0100100110101(0), 1}
{access dendA1_0100100110101}
{nseg = 4}
{pt3dclear()}
{pt3dadd(154.84, 73.90, -1.04, 1.20)}
{pt3dadd(157.06, 73.90, -1.28, 1.20)}
{pt3dadd(160.01, 74.24, -1.80, 1.20)}
{pt3dadd(163.51, 74.90, -2.64, 1.20)}
{pt3dadd(167.20, 75.56, -3.40, 0.60)}
{pt3dadd(171.08, 77.23, -3.40, 0.60)}

//{create dendA1_010010011011}
{dendA1_01001001101 connect dendA1_010010011011(0), 1}
{access dendA1_010010011011}
{nseg = 1}
{pt3dclear()}
{pt3dadd(149.12, 72.57, -0.68, 1.20)}
{pt3dadd(149.68, 70.08, -1.08, 1.20)}
{pt3dadd(149.49, 68.09, -1.08, 1.20)}

//{create dendA1_0100100110110}
{dendA1_010010011011 connect dendA1_0100100110110(0), 1}
{access dendA1_0100100110110}
{nseg = 1}
{pt3dclear()}
{pt3dadd(149.49, 68.09, -1.08, 1.20)}
{pt3dadd(151.34, 67.76, -2.08, 1.20)}
{pt3dadd(153.18, 67.59, -2.08, 1.20)}

//{create dendA1_01001001101100}
{dendA1_0100100110110 connect dendA1_01001001101100(0), 1}
{access dendA1_01001001101100}
{nseg = 3}
{pt3dclear()}
{pt3dadd(153.18, 67.59, -2.08, 1.20)}
{pt3dadd(154.29, 68.92, -1.84, 1.20)}
{pt3dadd(155.95, 69.75, -1.84, 1.20)}
{pt3dadd(157.61, 70.25, -1.88, 1.20)}
{pt3dadd(159.45, 70.58, -1.88, 1.20)}
{pt3dadd(161.67, 70.91, -2.16, 1.20)}
{pt3dadd(163.88, 69.75, -2.16, 0.60)}

//{create dendA1_01001001101101}
{dendA1_0100100110110 connect dendA1_01001001101101(0), 1}
{access dendA1_01001001101101}
{nseg = 2}
{pt3dclear()}
{pt3dadd(153.18, 67.59, -2.08, 0.60)}
{pt3dadd(153.92, 65.76, -1.64, 0.60)}
{pt3dadd(155.03, 63.77, -1.64, 0.60)}
{pt3dadd(155.95, 61.44, -2.00, 1.20)}

//{create dendA1_0100100110111}
{dendA1_010010011011 connect dendA1_0100100110111(0), 1}
{access dendA1_0100100110111}
{nseg = 3}
{pt3dclear()}
{pt3dadd(149.49, 68.09, -1.08, 1.20)}
{pt3dadd(148.75, 65.43, -0.76, 1.20)}
{pt3dadd(147.83, 62.94, -1.12, 1.20)}
{pt3dadd(145.99, 59.78, -1.12, 1.20)}
{pt3dadd(145.06, 57.79, -0.52, 1.20)}
{pt3dadd(143.59, 54.97, 0.08, 1.20)}

//{create dendA1_01001001101110}
{dendA1_0100100110111 connect dendA1_01001001101110(0), 1}
{access dendA1_01001001101110}
{nseg = 1}
{pt3dclear()}
{pt3dadd(143.59, 54.97, 0.08, 1.20)}
{pt3dadd(144.33, 53.31, -0.40, 1.20)}

//{create dendA1_010010011011100}
{dendA1_01001001101110 connect dendA1_010010011011100(0), 1}
{access dendA1_010010011011100}
{nseg = 4}
{pt3dclear()}
{pt3dadd(144.33, 53.31, -0.40, 1.20)}
{pt3dadd(146.17, 53.47, 0.28, 1.20)}
{pt3dadd(148.57, 53.97, 0.28, 1.20)}
{pt3dadd(149.49, 54.47, 0.24, 1.20)}
{pt3dadd(150.41, 55.96, -0.96, 0.60)}
{pt3dadd(151.15, 56.79, -0.96, 0.60)}
{pt3dadd(153.00, 56.79, -0.96, 0.60)}
{pt3dadd(154.84, 57.62, -1.64, 1.20)}
{pt3dadd(157.98, 58.45, -1.64, 0.60)}

//{create dendA1_010010011011101}
{dendA1_01001001101110 connect dendA1_010010011011101(0), 1}
{access dendA1_010010011011101}
{nseg = 1}
{pt3dclear()}
{pt3dadd(144.33, 53.31, -0.40, 1.20)}
{pt3dadd(143.77, 50.98, -0.24, 1.20)}
{pt3dadd(143.03, 49.32, -0.24, 1.20)}

//{create dendA1_01001001101111}
{dendA1_0100100110111 connect dendA1_01001001101111(0), 1}
{access dendA1_01001001101111}
{nseg = 2}
{pt3dclear()}
{pt3dadd(143.59, 54.97, 0.08, 0.60)}
{pt3dadd(141.93, 53.14, -0.32, 0.60)}
{pt3dadd(139.90, 50.48, -0.32, 1.20)}

//{create dendA1_0100100111}
{dendA1_010010011 connect dendA1_0100100111(0), 1}
{access dendA1_0100100111}
{nseg = 2}
{pt3dclear()}
{pt3dadd(130.67, 68.42, 1.16, 1.20)}
{pt3dadd(132.52, 66.93, 0.12, 1.20)}
{pt3dadd(134.36, 66.26, 0.12, 1.20)}
{pt3dadd(136.02, 66.93, 0.12, 1.20)}
{pt3dadd(137.31, 67.59, 0.08, 1.20)}

//{create dendA1_01001001110}
{dendA1_0100100111 connect dendA1_01001001110(0), 1}
{access dendA1_01001001110}
{nseg = 1}
{pt3dclear()}
{pt3dadd(137.31, 67.59, 0.08, 1.20)}
{pt3dadd(139.34, 68.09, -0.32, 1.20)}
{pt3dadd(140.64, 68.59, -0.32, 1.20)}

//{create dendA1_010010011100}
{dendA1_01001001110 connect dendA1_010010011100(0), 1}
{access dendA1_010010011100}
{nseg = 1}
{pt3dclear()}
{pt3dadd(140.64, 68.59, -0.32, 0.60)}
{pt3dadd(141.37, 71.25, -0.32, 0.60)}

//{create dendA1_010010011101}
{dendA1_01001001110 connect dendA1_010010011101(0), 1}
{access dendA1_010010011101}
{nseg = 2}
{pt3dclear()}
{pt3dadd(140.64, 68.59, -0.32, 1.20)}
{pt3dadd(142.48, 68.75, -0.32, 1.20)}
{pt3dadd(144.33, 67.42, 0.00, 1.20)}
{pt3dadd(145.99, 64.77, 2.12, 1.20)}
{pt3dadd(146.36, 61.61, 1.84, 1.20)}

//{create dendA1_01001001111}
{dendA1_0100100111 connect dendA1_01001001111(0), 1}
{access dendA1_01001001111}
{nseg = 2}
{pt3dclear()}
{pt3dadd(137.31, 67.59, 0.08, 1.20)}
{pt3dadd(137.68, 65.43, 0.08, 1.20)}
{pt3dadd(136.58, 63.11, 0.48, 1.20)}
{pt3dadd(134.55, 60.61, 0.16, 1.20)}
{pt3dadd(132.70, 58.29, 0.16, 0.60)}

//{create dendA1_0100101}
{smth_A1_010010 connect dendA1_0100101(0), 1}
{access dendA1_0100101}
{nseg = 3}
{pt3dclear()}
{pt3dadd(98.56, 49.41, 1.40, 1.80)}
{pt3dadd(100.20, 48.49, -0.04, 1.80)}
{pt3dadd(101.67, 47.82, -0.04, 1.20)}
{pt3dadd(103.70, 47.82, -0.04, 1.20)}
{pt3dadd(106.65, 48.32, -0.04, 1.20)}
{pt3dadd(109.24, 48.32, -0.16, 1.80)}
{pt3dadd(111.63, 47.99, -0.16, 1.80)}
{pt3dadd(113.11, 46.49, -0.04, 1.80)}

//{create dendA1_01001010}
{dendA1_0100101 connect dendA1_01001010(0), 1}
{access dendA1_01001010}
{nseg = 2}
{pt3dclear()}
{pt3dadd(113.11, 46.49, -0.04, 1.20)}
{pt3dadd(115.14, 47.66, 0.20, 1.20)}
{pt3dadd(116.98, 48.65, 0.20, 1.20)}
{pt3dadd(118.65, 50.48, 0.88, 1.20)}

//{create dendA1_010010100}
{dendA1_01001010 connect dendA1_010010100(0), 1}
{access dendA1_010010100}
{nseg = 1}
{pt3dclear()}
{pt3dadd(118.65, 50.48, 0.88, 0.60)}
{pt3dadd(118.28, 53.47, 0.84, 0.60)}

//{create dendA1_010010101}
{dendA1_01001010 connect dendA1_010010101(0), 1}
{access dendA1_010010101}
{nseg = 1}
{pt3dclear()}
{pt3dadd(118.65, 50.48, 0.88, 1.80)}
{pt3dadd(120.49, 52.14, 0.44, 1.80)}

//{create dendA1_0100101010}
{dendA1_010010101 connect dendA1_0100101010(0), 1}
{access dendA1_0100101010}
{nseg = 1}
{pt3dclear()}
{pt3dadd(120.49, 52.14, 0.44, 1.20)}
{pt3dadd(120.49, 53.80, 0.96, 1.20)}
{pt3dadd(120.86, 55.30, 0.96, 1.20)}
{pt3dadd(121.41, 56.63, 0.96, 1.20)}

//{create dendA1_01001010100}
{dendA1_0100101010 connect dendA1_01001010100(0), 1}
{access dendA1_01001010100}
{nseg = 3}
{pt3dclear()}
{pt3dadd(121.41, 56.63, 0.96, 0.60)}
{pt3dadd(120.31, 58.12, -0.28, 0.60)}
{pt3dadd(120.86, 60.11, -0.28, 0.60)}
{pt3dadd(121.60, 61.61, -0.28, 0.60)}
{pt3dadd(123.44, 63.77, -0.28, 0.60)}

//{create dendA1_01001010101}
{dendA1_0100101010 connect dendA1_01001010101(0), 1}
{access dendA1_01001010101}
{nseg = 4}
{pt3dclear()}
{pt3dadd(121.41, 56.63, 0.96, 1.20)}
{pt3dadd(122.70, 58.45, 0.20, 1.20)}
{pt3dadd(123.81, 60.28, 0.20, 1.20)}
{pt3dadd(125.29, 61.94, 0.20, 1.20)}
{pt3dadd(126.39, 63.77, 0.20, 1.20)}
{pt3dadd(128.42, 64.77, 0.20, 0.60)}
{pt3dadd(129.90, 65.26, 0.44, 0.60)}
{pt3dadd(131.93, 65.10, -0.72, 0.60)}
{pt3dadd(133.77, 63.94, -0.72, 0.60)}

//{create dendA1_0100101011}
{dendA1_010010101 connect dendA1_0100101011(0), 1}
{access dendA1_0100101011}
{nseg = 1}
{pt3dclear()}
{pt3dadd(120.49, 52.14, 0.44, 1.20)}
{pt3dadd(121.97, 52.31, -0.12, 1.20)}

//{create dendA1_01001010110}
{dendA1_0100101011 connect dendA1_01001010110(0), 1}
{access dendA1_01001010110}
{nseg = 3}
{pt3dclear()}
{pt3dadd(121.97, 52.31, -0.12, 1.20)}
{pt3dadd(123.44, 54.47, -0.96, 1.20)}
{pt3dadd(124.73, 56.29, -0.96, 1.20)}
{pt3dadd(126.39, 57.96, -0.48, 0.60)}
{pt3dadd(128.98, 59.95, -0.48, 0.60)}
{pt3dadd(131.01, 61.44, -0.48, 1.20)}

//{create dendA1_01001010111}
{dendA1_0100101011 connect dendA1_01001010111(0), 1}
{access dendA1_01001010111}
{nseg = 1}
{pt3dclear()}
{pt3dadd(121.97, 52.31, -0.12, 0.60)}
{pt3dadd(123.44, 51.31, 1.00, 0.60)}
{pt3dadd(125.47, 49.98, 2.00, 1.20)}

//{create dendA1_01001011}
{dendA1_0100101 connect dendA1_01001011(0), 1}
{access dendA1_01001011}
{nseg = 1}
{pt3dclear()}
{pt3dadd(113.11, 46.49, -0.04, 1.80)}
{pt3dadd(113.66, 45.16, -0.48, 1.80)}

//{create dendA1_010010110}
{dendA1_01001011 connect dendA1_010010110(0), 1}
{access dendA1_010010110}
{nseg = 1}
{pt3dclear()}
{pt3dadd(113.66, 45.16, -0.48, 1.80)}
{pt3dadd(114.77, 44.50, -1.40, 1.80)}

//{create dendA1_0100101100}
{dendA1_010010110 connect dendA1_0100101100(0), 1}
{access dendA1_0100101100}
{nseg = 1}
{pt3dclear()}
{pt3dadd(114.77, 44.50, -1.40, 1.20)}
{pt3dadd(116.62, 44.67, 0.52, 1.20)}
{pt3dadd(118.83, 44.50, 0.60, 1.20)}

//{create dendA1_01001011000}
{dendA1_0100101100 connect dendA1_01001011000(0), 1}
{access dendA1_01001011000}
{nseg = 5}
{pt3dclear()}
{pt3dadd(118.83, 44.50, 0.60, 1.20)}
{pt3dadd(121.04, 46.16, -0.28, 1.20)}
{pt3dadd(123.63, 46.83, -0.28, 1.20)}
{pt3dadd(125.29, 47.66, 0.24, 1.80)}
{pt3dadd(126.76, 49.48, 0.24, 1.80)}
{pt3dadd(128.79, 51.64, 0.44, 1.80)}
{pt3dadd(130.08, 53.47, -0.12, 1.80)}
{pt3dadd(131.75, 55.63, -0.16, 1.80)}
{pt3dadd(133.96, 56.13, -0.16, 1.80)}
{pt3dadd(136.91, 57.12, -0.68, 1.80)}
{pt3dadd(138.94, 57.79, -1.76, 1.80)}
{pt3dadd(141.34, 58.95, -1.12, 1.20)}
{pt3dadd(143.55, 60.45, -2.52, 1.20)}

//{create dendA1_01001011001}
{dendA1_0100101100 connect dendA1_01001011001(0), 1}
{access dendA1_01001011001}
{nseg = 1}
{pt3dclear()}
{pt3dadd(118.83, 44.50, 0.60, 1.20)}
{pt3dadd(120.49, 43.00, 0.36, 1.20)}
{pt3dadd(122.70, 42.17, 0.36, 1.20)}

//{create dendA1_010010110010}
{dendA1_01001011001 connect dendA1_010010110010(0), 1}
{access dendA1_010010110010}
{nseg = 1}
{pt3dclear()}
{pt3dadd(122.70, 42.17, 0.36, 0.60)}
{pt3dadd(121.97, 44.83, 0.36, 0.60)}

//{create dendA1_010010110011}
{dendA1_01001011001 connect dendA1_010010110011(0), 1}
{access dendA1_010010110011}
{nseg = 1}
{pt3dclear()}
{pt3dadd(122.70, 42.17, 0.36, 1.80)}
{pt3dadd(124.18, 41.18, -0.04, 1.80)}

//{create dendA1_0100101100110}
{dendA1_010010110011 connect dendA1_0100101100110(0), 1}
{access dendA1_0100101100110}
{nseg = 3}
{pt3dclear()}
{pt3dadd(124.18, 41.18, -0.04, 1.20)}
{pt3dadd(125.47, 42.67, -0.36, 1.20)}
{pt3dadd(127.32, 42.34, -0.36, 1.20)}
{pt3dadd(128.42, 43.84, -0.36, 1.80)}
{pt3dadd(129.53, 46.16, -0.36, 1.80)}
{pt3dadd(131.38, 47.99, -0.24, 1.80)}
{pt3dadd(133.59, 49.65, -0.20, 1.80)}
{pt3dadd(135.62, 51.14, -0.68, 1.80)}
{pt3dadd(137.28, 51.64, -0.88, 1.80)}

//{create dendA1_01001011001100}
{dendA1_0100101100110 connect dendA1_01001011001100(0), 1}
{access dendA1_01001011001100}
{nseg = 1}
{pt3dclear()}
{pt3dadd(137.28, 51.64, -0.88, 0.60)}
{pt3dadd(139.49, 54.97, -0.88, 0.60)}

//{create dendA1_01001011001101}
{dendA1_0100101100110 connect dendA1_01001011001101(0), 1}
{access dendA1_01001011001101}
{nseg = 1}
{pt3dclear()}
{pt3dadd(137.28, 51.64, -0.88, 0.60)}
{pt3dadd(138.39, 50.65, -0.88, 0.60)}

//{create dendA1_0100101100111}
{dendA1_010010110011 connect dendA1_0100101100111(0), 1}
{access dendA1_0100101100111}
{nseg = 3}
{pt3dclear()}
{pt3dadd(124.18, 41.18, -0.04, 1.20)}
{pt3dadd(125.29, 39.52, 0.04, 1.20)}
{pt3dadd(126.76, 38.02, 0.28, 2.10)}
{pt3dadd(128.05, 36.53, 1.28, 2.10)}
{pt3dadd(130.08, 35.86, 0.68, 1.80)}
{pt3dadd(132.11, 35.20, 1.24, 2.10)}
{pt3dadd(133.96, 33.87, 2.96, 2.10)}
{pt3dadd(136.54, 32.37, 1.36, 1.80)}

//{create dendA1_0100101101}
{dendA1_010010110 connect dendA1_0100101101(0), 1}
{access dendA1_0100101101}
{nseg = 1}
{pt3dclear()}
{pt3dadd(114.77, 44.50, -1.40, 1.20)}
{pt3dadd(114.59, 42.01, 0.04, 1.20)}
{pt3dadd(114.96, 40.68, 0.04, 1.20)}

//{create dendA1_01001011010}
{dendA1_0100101101 connect dendA1_01001011010(0), 1}
{access dendA1_01001011010}
{nseg = 1}
{pt3dclear()}
{pt3dadd(114.96, 40.68, 0.04, 1.20)}
{pt3dadd(117.17, 39.68, -0.48, 1.20)}
{pt3dadd(118.83, 39.52, -0.48, 1.20)}
{pt3dadd(120.12, 39.68, -0.48, 1.20)}

//{create dendA1_01001011011}
{dendA1_0100101101 connect dendA1_01001011011(0), 1}
{access dendA1_01001011011}
{nseg = 1}
{pt3dclear()}
{pt3dadd(114.96, 40.68, 0.04, 1.20)}
{pt3dadd(114.77, 38.69, 0.32, 1.20)}
{pt3dadd(114.59, 37.02, 0.32, 1.20)}

//{create dendA1_010010111}
{dendA1_01001011 connect dendA1_010010111(0), 1}
{access dendA1_010010111}
{nseg = 2}
{pt3dclear()}
{pt3dadd(113.66, 45.16, -0.48, 1.20)}
{pt3dadd(112.37, 44.00, -0.40, 1.20)}
{pt3dadd(111.63, 41.68, -0.40, 1.20)}
{pt3dadd(111.27, 39.18, -0.40, 1.20)}
{pt3dadd(111.08, 37.02, -0.52, 1.20)}
{pt3dadd(111.08, 35.20, -0.52, 1.20)}

//{create dendA1_010011}
{smth_A1_01001 connect dendA1_010011(0), 1}
{access dendA1_010011}
{nseg = 1}
{pt3dclear()}
{pt3dadd(90.26, 46.92, 2.32, 2.70)}
{pt3dadd(90.44, 45.26, 1.16, 2.70)}

//{create dendA1_0100110}
{dendA1_010011 connect dendA1_0100110(0), 1}
{access dendA1_0100110}
{nseg = 2}
{pt3dclear()}
{pt3dadd(90.44, 45.26, 1.16, 1.80)}
{pt3dadd(92.10, 44.09, 1.56, 1.80)}
{pt3dadd(93.02, 42.77, 1.56, 1.80)}
{pt3dadd(94.13, 40.77, 0.56, 1.80)}
{pt3dadd(94.68, 39.78, 1.08, 1.80)}

//{create dendA1_01001100}
{dendA1_0100110 connect dendA1_01001100(0), 1}
{access dendA1_01001100}
{nseg = 1}
{pt3dclear()}
{pt3dadd(94.68, 39.78, 1.08, 1.80)}
{pt3dadd(96.53, 39.11, 1.36, 1.80)}
{pt3dadd(98.56, 38.28, 2.68, 1.80)}

//{create dendA1_010011000}
{dendA1_01001100 connect dendA1_010011000(0), 1}
{access dendA1_010011000}
{nseg = 1}
{pt3dclear()}
{pt3dadd(98.56, 38.28, 2.68, 1.80)}
{pt3dadd(100.40, 40.11, 2.40, 1.80)}
{pt3dadd(101.88, 41.10, 2.60, 1.20)}

//{create dendA1_0100110000}
{dendA1_010011000 connect dendA1_0100110000(0), 1}
{access dendA1_0100110000}
{nseg = 1}
{pt3dclear()}
{pt3dadd(101.88, 41.10, 2.60, 1.20)}
{pt3dadd(101.51, 42.10, 2.60, 1.20)}

//{create dendA1_01001100000}
{dendA1_0100110000 connect dendA1_01001100000(0), 1}
{access dendA1_01001100000}
{nseg = 1}
{pt3dclear()}
{pt3dadd(101.51, 42.10, 2.60, 0.60)}
{pt3dadd(98.00, 42.60, 1.92, 0.60)}

//{create dendA1_01001100001}
{dendA1_0100110000 connect dendA1_01001100001(0), 1}
{access dendA1_01001100001}
{nseg = 1}
{pt3dclear()}
{pt3dadd(101.51, 42.10, 2.60, 1.20)}
{pt3dadd(102.25, 43.60, 1.96, 1.20)}
{pt3dadd(102.62, 44.93, 1.96, 1.20)}
{pt3dadd(101.51, 46.25, 1.96, 1.20)}

//{create dendA1_010011000010}
{dendA1_01001100001 connect dendA1_010011000010(0), 1}
{access dendA1_010011000010}
{nseg = 2}
{pt3dclear()}
{pt3dadd(101.51, 46.25, 1.96, 1.20)}
{pt3dadd(99.48, 46.09, 2.36, 1.20)}
{pt3dadd(98.00, 45.92, 2.36, 1.20)}
{pt3dadd(97.08, 45.09, 2.36, 1.20)}
{pt3dadd(96.16, 43.76, 2.68, 1.20)}

//{create dendA1_010011000011}
{dendA1_01001100001 connect dendA1_010011000011(0), 1}
{access dendA1_010011000011}
{nseg = 3}
{pt3dclear()}
{pt3dadd(101.51, 46.25, 1.96, 1.20)}
{pt3dadd(102.62, 48.91, 2.28, 1.20)}
{pt3dadd(104.28, 49.41, 2.28, 0.60)}
{pt3dadd(105.75, 50.24, 2.28, 0.60)}
{pt3dadd(108.34, 52.90, 2.28, 0.60)}

//{create dendA1_0100110001}
{dendA1_010011000 connect dendA1_0100110001(0), 1}
{access dendA1_0100110001}
{nseg = 2}
{pt3dclear()}
{pt3dadd(101.88, 41.10, 2.60, 1.20)}
{pt3dadd(103.35, 41.94, 2.36, 1.20)}
{pt3dadd(105.57, 42.93, 2.36, 1.20)}
{pt3dadd(107.60, 42.93, 2.36, 1.20)}
{pt3dadd(109.26, 43.43, 2.00, 1.80)}

//{create dendA1_01001100010}
{dendA1_0100110001 connect dendA1_01001100010(0), 1}
{access dendA1_01001100010}
{nseg = 2}
{pt3dclear()}
{pt3dadd(109.26, 43.43, 2.00, 1.80)}
{pt3dadd(110.36, 45.09, 2.92, 1.80)}
{pt3dadd(111.10, 45.92, 2.92, 1.80)}
{pt3dadd(113.13, 46.25, 2.92, 1.80)}
{pt3dadd(115.53, 46.42, 2.92, 1.80)}

//{create dendA1_01001100011}
{dendA1_0100110001 connect dendA1_01001100011(0), 1}
{access dendA1_01001100011}
{nseg = 1}
{pt3dclear()}
{pt3dadd(109.26, 43.43, 2.00, 1.80)}
{pt3dadd(110.55, 42.77, 1.88, 1.80)}

//{create dendA1_010011001}
{dendA1_01001100 connect dendA1_010011001(0), 1}
{access dendA1_010011001}
{nseg = 1}
{pt3dclear()}
{pt3dadd(98.56, 38.28, 2.68, 1.80)}
{pt3dadd(99.66, 36.29, 1.36, 1.80)}

//{create dendA1_0100110010}
{dendA1_010011001 connect dendA1_0100110010(0), 1}
{access dendA1_0100110010}
{nseg = 4}
{pt3dclear()}
{pt3dadd(99.66, 36.29, 1.36, 1.20)}
{pt3dadd(101.88, 36.29, 1.36, 1.20)}
{pt3dadd(105.94, 36.29, 1.32, 1.20)}
{pt3dadd(108.70, 35.96, 2.56, 1.20)}
{pt3dadd(110.92, 36.12, 2.56, 1.80)}
{pt3dadd(112.39, 35.96, 4.08, 1.80)}
{pt3dadd(114.24, 34.79, 4.08, 2.10)}
{pt3dadd(115.35, 34.29, 4.08, 1.20)}
{pt3dadd(116.45, 32.97, 4.92, 1.20)}
{pt3dadd(116.64, 30.64, 4.92, 1.80)}

//{create dendA1_0100110011}
{dendA1_010011001 connect dendA1_0100110011(0), 1}
{access dendA1_0100110011}
{nseg = 1}
{pt3dclear()}
{pt3dadd(99.66, 36.29, 1.36, 1.20)}
{pt3dadd(100.40, 34.63, 0.92, 1.20)}
{pt3dadd(101.69, 32.47, 1.08, 0.60)}

//{create dendA1_01001101}
{dendA1_0100110 connect dendA1_01001101(0), 1}
{access dendA1_01001101}
{nseg = 1}
{pt3dclear()}
{pt3dadd(94.68, 39.78, 1.08, 1.20)}
{pt3dadd(93.39, 37.95, 0.72, 1.20)}
{pt3dadd(93.21, 35.29, 0.72, 1.20)}

//{create dendA1_010011010}
{dendA1_01001101 connect dendA1_010011010(0), 1}
{access dendA1_010011010}
{nseg = 1}
{pt3dclear()}
{pt3dadd(93.21, 35.29, 0.72, 1.20)}
{pt3dadd(93.76, 32.97, 0.88, 1.20)}

//{create dendA1_0100110100}
{dendA1_010011010 connect dendA1_0100110100(0), 1}
{access dendA1_0100110100}
{nseg = 2}
{pt3dclear()}
{pt3dadd(93.76, 32.97, 0.88, 0.60)}
{pt3dadd(96.34, 33.30, 1.20, 0.60)}
{pt3dadd(98.93, 32.63, 1.20, 0.60)}

//{create dendA1_0100110101}
{dendA1_010011010 connect dendA1_0100110101(0), 1}
{access dendA1_0100110101}
{nseg = 2}
{pt3dclear()}
{pt3dadd(93.76, 32.97, 0.88, 1.80)}
{pt3dadd(93.76, 30.31, 1.76, 1.80)}
{pt3dadd(94.68, 29.14, 1.76, 1.80)}
{pt3dadd(95.60, 27.82, 1.76, 1.80)}
{pt3dadd(95.42, 26.15, 1.76, 1.80)}
{pt3dadd(95.24, 23.83, 1.76, 1.80)}

//{create dendA1_010011011}
{dendA1_01001101 connect dendA1_010011011(0), 1}
{access dendA1_010011011}
{nseg = 2}
{pt3dclear()}
{pt3dadd(93.21, 35.29, 0.72, 1.20)}
{pt3dadd(90.81, 33.30, 1.88, 1.20)}
{pt3dadd(88.96, 32.30, 1.88, 1.20)}
{pt3dadd(84.90, 31.47, 2.04, 1.20)}

//{create dendA1_0100111}
{dendA1_010011 connect dendA1_0100111(0), 1}
{access dendA1_0100111}
{nseg = 1}
{pt3dclear()}
{pt3dadd(90.44, 45.26, 1.16, 1.80)}
{pt3dadd(89.70, 43.43, 1.52, 1.80)}
{pt3dadd(88.96, 41.44, 0.68, 1.80)}
{pt3dadd(88.04, 39.61, 1.28, 1.80)}

//{create dendA1_01001110}
{dendA1_0100111 connect dendA1_01001110(0), 1}
{access dendA1_01001110}
{nseg = 2}
{pt3dclear()}
{pt3dadd(88.04, 39.61, 1.28, 1.20)}
{pt3dadd(87.86, 37.12, 0.80, 1.20)}
{pt3dadd(86.75, 35.12, 0.80, 1.20)}
{pt3dadd(86.01, 33.63, 0.88, 1.20)}
{pt3dadd(85.64, 32.63, 0.88, 1.20)}

//{create dendA1_010011100}
{dendA1_01001110 connect dendA1_010011100(0), 1}
{access dendA1_010011100}
{nseg = 2}
{pt3dclear()}
{pt3dadd(85.64, 32.63, 0.88, 1.20)}
{pt3dadd(86.93, 30.14, 1.84, 1.20)}
{pt3dadd(88.22, 27.32, 2.96, 1.20)}
{pt3dadd(88.04, 26.65, 2.96, 1.20)}

//{create dendA1_0100111000}
{dendA1_010011100 connect dendA1_0100111000(0), 1}
{access dendA1_0100111000}
{nseg = 2}
{pt3dclear()}
{pt3dadd(88.04, 26.65, 2.96, 1.20)}
{pt3dadd(89.70, 26.49, 2.92, 1.20)}
{pt3dadd(90.81, 25.66, 1.92, 1.20)}
{pt3dadd(91.55, 23.83, 1.92, 1.20)}
{pt3dadd(92.65, 21.17, 1.88, 1.20)}
{pt3dadd(93.02, 19.68, 1.88, 1.20)}

//{create dendA1_01001110000}
{dendA1_0100111000 connect dendA1_01001110000(0), 1}
{access dendA1_01001110000}
{nseg = 2}
{pt3dclear()}
{pt3dadd(93.02, 19.68, 1.88, 0.60)}
{pt3dadd(95.42, 18.51, 1.48, 0.60)}
{pt3dadd(96.90, 17.35, 1.48, 0.60)}
{pt3dadd(97.08, 15.36, 1.48, 0.60)}

//{create dendA1_01001110001}
{dendA1_0100111000 connect dendA1_01001110001(0), 1}
{access dendA1_01001110001}
{nseg = 2}
{pt3dclear()}
{pt3dadd(93.02, 19.68, 1.88, 0.60)}
{pt3dadd(92.65, 18.01, 3.20, 0.60)}
{pt3dadd(91.18, 16.52, 3.20, 0.60)}
{pt3dadd(89.70, 15.19, 3.16, 1.20)}
{pt3dadd(88.22, 13.86, 3.00, 1.20)}

//{create dendA1_0100111001}
{dendA1_010011100 connect dendA1_0100111001(0), 1}
{access dendA1_0100111001}
{nseg = 2}
{pt3dclear()}
{pt3dadd(88.04, 26.65, 2.96, 1.20)}
{pt3dadd(88.41, 24.83, 2.96, 1.20)}
{pt3dadd(88.04, 23.16, 2.96, 1.20)}
{pt3dadd(88.78, 21.00, 2.68, 1.20)}
{pt3dadd(88.78, 18.85, 1.00, 1.20)}

//{create dendA1_010011101}
{dendA1_01001110 connect dendA1_010011101(0), 1}
{access dendA1_010011101}
{nseg = 1}
{pt3dclear()}
{pt3dadd(85.64, 32.63, 0.88, 1.20)}
{pt3dadd(82.32, 28.65, 0.84, 1.20)}

//{create dendA1_0100111010}
{dendA1_010011101 connect dendA1_0100111010(0), 1}
{access dendA1_0100111010}
{nseg = 2}
{pt3dclear()}
{pt3dadd(82.32, 28.65, 0.84, 1.20)}
{pt3dadd(82.32, 26.99, 1.48, 1.20)}
{pt3dadd(82.50, 24.83, 1.48, 1.20)}
{pt3dadd(82.69, 22.67, 1.48, 1.20)}

//{create dendA1_0100111011}
{dendA1_010011101 connect dendA1_0100111011(0), 1}
{access dendA1_0100111011}
{nseg = 1}
{pt3dclear()}
{pt3dadd(82.32, 28.65, 0.84, 1.20)}
{pt3dadd(80.29, 28.15, 1.48, 1.20)}
{pt3dadd(78.45, 28.15, 1.48, 1.20)}

//{create dendA1_01001110110}
{dendA1_0100111011 connect dendA1_01001110110(0), 1}
{access dendA1_01001110110}
{nseg = 2}
{pt3dclear()}
{pt3dadd(78.45, 28.15, 1.48, 0.60)}
{pt3dadd(75.86, 27.32, 0.16, 0.60)}
{pt3dadd(74.39, 27.65, 0.16, 0.60)}

//{create dendA1_010011101100}
{dendA1_01001110110 connect dendA1_010011101100(0), 1}
{access dendA1_010011101100}
{nseg = 2}
{pt3dclear()}
{pt3dadd(74.39, 27.65, 0.16, 0.60)}
{pt3dadd(71.62, 28.15, 0.88, 0.60)}
{pt3dadd(69.59, 29.48, 1.92, 0.60)}
{pt3dadd(67.19, 30.47, 3.00, 0.60)}

//{create dendA1_010011101101}
{dendA1_01001110110 connect dendA1_010011101101(0), 1}
{access dendA1_010011101101}
{nseg = 3}
{pt3dclear()}
{pt3dadd(74.39, 27.65, 0.16, 0.60)}
{pt3dadd(73.83, 29.48, 0.36, 0.60)}
{pt3dadd(72.54, 32.30, -0.04, 0.60)}
{pt3dadd(72.36, 34.46, -0.80, 0.60)}
{pt3dadd(72.36, 37.45, -1.28, 0.60)}

//{create dendA1_01001110111}
{dendA1_0100111011 connect dendA1_01001110111(0), 1}
{access dendA1_01001110111}
{nseg = 2}
{pt3dclear()}
{pt3dadd(78.45, 28.15, 1.48, 0.60)}
{pt3dadd(77.52, 29.64, 2.24, 0.60)}
{pt3dadd(76.42, 30.97, 2.24, 0.60)}
{pt3dadd(76.05, 32.80, 2.24, 0.30)}

//{create dendA1_01001111}
{dendA1_0100111 connect dendA1_01001111(0), 1}
{access dendA1_01001111}
{nseg = 5}
{pt3dclear()}
{pt3dadd(88.04, 39.61, 1.28, 1.20)}
{pt3dadd(85.64, 37.62, 0.88, 1.20)}
{pt3dadd(83.80, 36.95, 0.16, 1.20)}
{pt3dadd(81.95, 37.62, 0.16, 1.80)}
{pt3dadd(80.11, 38.78, 0.16, 1.80)}
{pt3dadd(78.08, 39.61, 1.36, 1.80)}
{pt3dadd(74.94, 40.11, 1.36, 1.20)}
{pt3dadd(73.10, 40.77, 1.76, 1.20)}
{pt3dadd(71.99, 41.94, 0.92, 1.20)}
{pt3dadd(71.25, 42.93, 0.92, 1.20)}
{pt3dadd(72.91, 44.43, 0.92, 1.20)}
{pt3dadd(74.94, 45.26, 1.16, 1.20)}
{pt3dadd(77.15, 45.26, 1.16, 1.20)}

//{create dendA1_010011110}
{dendA1_01001111 connect dendA1_010011110(0), 1}
{access dendA1_010011110}
{nseg = 3}
{pt3dclear()}
{pt3dadd(77.15, 45.26, 1.16, 0.60)}
{pt3dadd(79.37, 45.59, 1.48, 0.60)}
{pt3dadd(81.21, 45.26, 1.48, 0.60)}
{pt3dadd(84.35, 43.43, 1.04, 0.60)}
{pt3dadd(86.56, 42.27, 1.04, 0.60)}

//{create dendA1_010011111}
{dendA1_01001111 connect dendA1_010011111(0), 1}
{access dendA1_010011111}
{nseg = 1}
{pt3dclear()}
{pt3dadd(77.15, 45.26, 1.16, 1.20)}
{pt3dadd(77.52, 43.26, 1.76, 1.20)}
{pt3dadd(78.26, 41.94, 1.16, 0.60)}

//{create smth_A1_0101}
{smth_A1_010 connect smth_A1_0101(0), 1}
{access smth_A1_0101}
{nseg = 1}
{pt3dclear()}
{pt3dadd(62.95, 39.61, 3.00, 2.70)}
{pt3dadd(64.24, 38.45, 1.56, 2.70)}
{pt3dadd(65.53, 36.95, 1.36, 3.00)}
{pt3dadd(67.19, 35.29, 0.64, 2.70)}
{pt3dadd(68.30, 34.46, 1.44, 3.30)}

//{create dendA1_01010}
{smth_A1_0101 connect dendA1_01010(0), 1}
{access dendA1_01010}
{nseg = 4}
{pt3dclear()}
{pt3dadd(68.30, 34.46, 1.44, 2.10)}
{pt3dadd(70.14, 35.12, 1.92, 2.10)}
{pt3dadd(71.80, 35.62, 0.44, 2.10)}
{pt3dadd(73.10, 35.62, 0.44, 1.80)}
{pt3dadd(75.68, 35.46, 0.44, 1.80)}
{pt3dadd(77.52, 34.79, 0.44, 1.80)}
{pt3dadd(79.92, 32.63, 0.80, 2.10)}
{pt3dadd(81.77, 30.64, 0.32, 2.10)}
{pt3dadd(83.98, 28.15, 0.72, 2.10)}
{pt3dadd(86.38, 26.32, -0.24, 2.10)}
{pt3dadd(89.15, 25.82, -0.24, 2.10)}
{pt3dadd(93.21, 26.15, -0.28, 2.10)}

//{create dendA1_010100}
{dendA1_01010 connect dendA1_010100(0), 1}
{access dendA1_010100}
{nseg = 3}
{pt3dclear()}
{pt3dadd(93.21, 26.15, -0.28, 1.80)}
{pt3dadd(93.94, 27.65, 0.88, 1.80)}
{pt3dadd(95.42, 28.15, 0.88, 1.80)}
{pt3dadd(97.63, 28.31, 0.88, 1.80)}
{pt3dadd(100.03, 28.48, 0.88, 1.80)}
{pt3dadd(102.62, 28.98, 1.12, 1.80)}
{pt3dadd(104.83, 29.81, 1.08, 1.80)}
{pt3dadd(106.12, 29.98, 1.08, 1.80)}

//{create dendA1_0101000}
{dendA1_010100 connect dendA1_0101000(0), 1}
{access dendA1_0101000}
{nseg = 3}
{pt3dclear()}
{pt3dadd(106.12, 29.98, 1.08, 1.20)}
{pt3dadd(106.86, 31.80, 0.48, 1.20)}
{pt3dadd(107.41, 34.13, 0.44, 1.20)}
{pt3dadd(107.41, 37.62, 0.44, 1.20)}
{pt3dadd(107.97, 39.78, 1.24, 1.20)}
{pt3dadd(108.89, 41.94, 1.24, 1.20)}

//{create dendA1_0101001}
{dendA1_010100 connect dendA1_0101001(0), 1}
{access dendA1_0101001}
{nseg = 1}
{pt3dclear()}
{pt3dadd(106.12, 29.98, 1.08, 1.20)}
{pt3dadd(108.70, 29.48, 1.52, 1.20)}
{pt3dadd(110.18, 30.14, 1.52, 1.20)}

//{create dendA1_01010010}
{dendA1_0101001 connect dendA1_01010010(0), 1}
{access dendA1_01010010}
{nseg = 3}
{pt3dclear()}
{pt3dadd(110.18, 30.14, 1.52, 1.20)}
{pt3dadd(110.73, 31.80, 1.52, 1.20)}
{pt3dadd(111.66, 33.30, 1.52, 1.20)}
{pt3dadd(114.24, 34.79, 1.52, 1.20)}
{pt3dadd(116.45, 34.79, 1.52, 1.80)}
{pt3dadd(118.67, 33.96, 1.52, 2.10)}
{pt3dadd(120.14, 33.96, 1.52, 2.10)}
{pt3dadd(121.99, 34.79, 1.52, 1.20)}
{pt3dadd(124.02, 35.46, 1.44, 1.20)}

//{create dendA1_01010011}
{dendA1_0101001 connect dendA1_01010011(0), 1}
{access dendA1_01010011}
{nseg = 2}
{pt3dclear()}
{pt3dadd(110.18, 30.14, 1.52, 1.20)}
{pt3dadd(113.32, 30.64, 0.44, 1.20)}
{pt3dadd(115.53, 30.47, 0.44, 1.20)}
{pt3dadd(117.93, 29.64, 0.44, 1.20)}

//{create dendA1_010101}
{dendA1_01010 connect dendA1_010101(0), 1}
{access dendA1_010101}
{nseg = 1}
{pt3dclear()}
{pt3dadd(93.21, 26.15, -0.28, 2.10)}
{pt3dadd(95.60, 23.00, 0.12, 2.10)}

//{create dendA1_0101010}
{dendA1_010101 connect dendA1_0101010(0), 1}
{access dendA1_0101010}
{nseg = 1}
{pt3dclear()}
{pt3dadd(95.60, 23.00, 0.12, 1.80)}
{pt3dadd(97.08, 23.00, 0.04, 1.80)}

//{create dendA1_01010100}
{dendA1_0101010 connect dendA1_01010100(0), 1}
{access dendA1_01010100}
{nseg = 3}
{pt3dclear()}
{pt3dadd(97.08, 23.00, 0.04, 1.80)}
{pt3dadd(98.00, 24.00, 1.92, 1.80)}
{pt3dadd(99.85, 24.66, 1.92, 1.80)}
{pt3dadd(102.43, 24.66, 1.92, 1.80)}
{pt3dadd(106.31, 24.99, 1.92, 1.80)}
{pt3dadd(108.34, 25.32, 1.92, 1.80)}
{pt3dadd(110.18, 25.49, 1.52, 1.20)}
{pt3dadd(111.47, 26.65, 1.96, 1.20)}

//{create dendA1_01010101}
{dendA1_0101010 connect dendA1_01010101(0), 1}
{access dendA1_01010101}
{nseg = 3}
{pt3dclear()}
{pt3dadd(97.08, 23.00, 0.04, 1.20)}
{pt3dadd(98.19, 21.34, 0.16, 1.20)}
{pt3dadd(100.03, 20.84, 0.16, 1.20)}
{pt3dadd(102.06, 21.00, 0.16, 1.80)}
{pt3dadd(104.28, 21.50, -0.92, 1.80)}
{pt3dadd(105.38, 22.00, -0.92, 1.80)}
{pt3dadd(106.86, 19.68, -0.68, 1.20)}
{pt3dadd(107.78, 18.01, -0.04, 1.80)}

//{create dendA1_010101010}
{dendA1_01010101 connect dendA1_010101010(0), 1}
{access dendA1_010101010}
{nseg = 1}
{pt3dclear()}
{pt3dadd(107.78, 18.01, -0.04, 1.80)}
{pt3dadd(109.63, 17.68, 0.24, 1.80)}
{pt3dadd(111.84, 16.02, 1.04, 2.10)}

//{create dendA1_0101010100}
{dendA1_010101010 connect dendA1_0101010100(0), 1}
{access dendA1_0101010100}
{nseg = 1}
{pt3dclear()}
{pt3dadd(111.84, 16.02, 1.04, 1.80)}
{pt3dadd(113.87, 18.51, 1.80, 1.80)}

//{create dendA1_0101010101}
{dendA1_010101010 connect dendA1_0101010101(0), 1}
{access dendA1_0101010101}
{nseg = 2}
{pt3dclear()}
{pt3dadd(111.84, 16.02, 1.04, 2.10)}
{pt3dadd(113.69, 14.86, 1.00, 2.10)}
{pt3dadd(116.45, 14.69, 1.00, 2.10)}
{pt3dadd(119.77, 14.03, 1.00, 2.10)}
{pt3dadd(121.25, 13.36, 0.80, 1.80)}

//{create dendA1_01010101010}
{dendA1_0101010101 connect dendA1_01010101010(0), 1}
{access dendA1_01010101010}
{nseg = 1}
{pt3dclear()}
{pt3dadd(121.25, 13.36, 0.80, 1.20)}
{pt3dadd(122.91, 15.02, 0.80, 1.20)}

//{create dendA1_01010101011}
{dendA1_0101010101 connect dendA1_01010101011(0), 1}
{access dendA1_01010101011}
{nseg = 2}
{pt3dclear()}
{pt3dadd(121.25, 13.36, 0.80, 1.80)}
{pt3dadd(122.54, 12.20, 1.20, 1.80)}
{pt3dadd(123.28, 10.21, 1.20, 1.80)}
{pt3dadd(124.02, 7.72, 1.20, 1.80)}
{pt3dadd(124.76, 5.89, 2.96, 1.20)}
{pt3dadd(124.94, 2.40, 3.40, 1.20)}

//{create dendA1_010101011}
{dendA1_01010101 connect dendA1_010101011(0), 1}
{access dendA1_010101011}
{nseg = 3}
{pt3dclear()}
{pt3dadd(107.78, 18.01, -0.04, 1.80)}
{pt3dadd(107.60, 15.69, 0.92, 1.80)}
{pt3dadd(108.52, 14.03, 0.92, 1.80)}
{pt3dadd(110.18, 12.20, 0.92, 1.80)}
{pt3dadd(112.39, 10.87, -0.36, 1.80)}
{pt3dadd(114.24, 10.37, -0.36, 1.80)}
{pt3dadd(116.08, 9.54, -0.36, 1.80)}
{pt3dadd(116.82, 8.21, 0.60, 1.20)}

//{create dendA1_0101011}
{dendA1_010101 connect dendA1_0101011(0), 1}
{access dendA1_0101011}
{nseg = 1}
{pt3dclear()}
{pt3dadd(95.60, 23.00, 0.12, 1.80)}
{pt3dadd(95.60, 20.84, 0.00, 1.80)}

//{create dendA1_01010110}
{dendA1_0101011 connect dendA1_01010110(0), 1}
{access dendA1_01010110}
{nseg = 3}
{pt3dclear()}
{pt3dadd(95.60, 20.84, 0.00, 1.80)}
{pt3dadd(98.19, 19.51, 0.48, 1.80)}
{pt3dadd(100.77, 17.85, 0.48, 1.80)}
{pt3dadd(103.72, 16.02, 0.36, 1.80)}
{pt3dadd(104.46, 14.03, 0.36, 1.80)}
{pt3dadd(106.31, 12.20, 0.36, 1.80)}
{pt3dadd(108.52, 9.54, 0.84, 1.80)}
{pt3dadd(110.00, 7.38, 1.20, 1.80)}

//{create dendA1_010101100}
{dendA1_01010110 connect dendA1_010101100(0), 1}
{access dendA1_010101100}
{nseg = 2}
{pt3dclear()}
{pt3dadd(110.00, 7.38, 1.20, 1.80)}
{pt3dadd(112.21, 6.89, 1.44, 1.80)}
{pt3dadd(113.50, 5.22, 1.44, 1.80)}
{pt3dadd(114.24, 2.90, 1.44, 1.80)}
{pt3dadd(114.24, 0.24, 1.44, 1.20)}

//{create dendA1_010101101}
{dendA1_01010110 connect dendA1_010101101(0), 1}
{access dendA1_010101101}
{nseg = 1}
{pt3dclear()}
{pt3dadd(110.00, 7.38, 1.20, 1.20)}
{pt3dadd(110.92, 2.90, 2.20, 1.20)}

//{create dendA1_01010111}
{dendA1_0101011 connect dendA1_01010111(0), 1}
{access dendA1_01010111}
{nseg = 2}
{pt3dclear()}
{pt3dadd(95.60, 20.84, 0.00, 1.20)}
{pt3dadd(94.50, 18.85, 1.08, 1.20)}
{pt3dadd(93.94, 17.18, 1.08, 1.20)}
{pt3dadd(93.76, 14.86, 1.08, 1.20)}
{pt3dadd(94.68, 12.87, 1.08, 1.20)}

//{create dendA1_010101110}
{dendA1_01010111 connect dendA1_010101110(0), 1}
{access dendA1_010101110}
{nseg = 3}
{pt3dclear()}
{pt3dadd(94.68, 12.87, 1.08, 1.20)}
{pt3dadd(97.26, 11.87, 0.52, 1.20)}
{pt3dadd(99.48, 10.37, 0.52, 1.20)}
{pt3dadd(101.14, 9.04, 0.52, 1.20)}
{pt3dadd(102.43, 7.05, 0.52, 1.20)}
{pt3dadd(103.17, 5.56, 1.84, 1.20)}
{pt3dadd(103.54, 4.56, 1.84, 1.80)}
{pt3dadd(103.17, 3.56, 1.84, 1.80)}
{pt3dadd(103.54, 2.73, 1.84, 1.80)}
{pt3dadd(104.28, 1.90, 1.84, 1.80)}
{pt3dadd(104.83, 1.40, 1.84, 1.80)}

//{create dendA1_010101111}
{dendA1_01010111 connect dendA1_010101111(0), 1}
{access dendA1_010101111}
{nseg = 1}
{pt3dclear()}
{pt3dadd(94.68, 12.87, 1.08, 1.20)}
{pt3dadd(94.68, 10.87, 1.16, 1.20)}
{pt3dadd(94.68, 9.71, 1.16, 1.20)}

//{create dendA1_0101011110}
{dendA1_010101111 connect dendA1_0101011110(0), 1}
{access dendA1_0101011110}
{nseg = 2}
{pt3dclear()}
{pt3dadd(94.68, 9.71, 1.16, 0.60)}
{pt3dadd(96.53, 9.21, 0.40, 0.60)}
{pt3dadd(98.00, 8.55, 0.40, 0.60)}
{pt3dadd(99.66, 7.05, 0.40, 0.60)}

//{create dendA1_0101011111}
{dendA1_010101111 connect dendA1_0101011111(0), 1}
{access dendA1_0101011111}
{nseg = 4}
{pt3dclear()}
{pt3dadd(94.68, 9.71, 1.16, 1.20)}
{pt3dadd(94.50, 7.88, 0.64, 1.20)}
{pt3dadd(95.60, 6.72, 0.64, 1.20)}
{pt3dadd(97.63, 4.56, 1.64, 1.20)}
{pt3dadd(99.29, 1.90, 1.68, 1.20)}
{pt3dadd(99.85, 0.24, 1.68, 1.20)}
{pt3dadd(101.88, -0.59, 1.68, 1.20)}
{pt3dadd(103.72, -1.75, 1.40, 1.20)}
{pt3dadd(105.38, -3.75, 1.40, 1.20)}

//{create dendA1_01011}
{smth_A1_0101 connect dendA1_01011(0), 1}
{access dendA1_01011}
{nseg = 2}
{pt3dclear()}
{pt3dadd(68.30, 34.46, 1.44, 2.10)}
{pt3dadd(67.89, 32.62, 1.00, 2.10)}
{pt3dadd(67.89, 30.80, 1.00, 1.80)}
{pt3dadd(68.44, 28.64, 1.28, 1.80)}
{pt3dadd(68.99, 25.81, 1.28, 2.10)}

//{create dendA1_010110}
{dendA1_01011 connect dendA1_010110(0), 1}
{access dendA1_010110}
{nseg = 1}
{pt3dclear()}
{pt3dadd(68.99, 25.81, 1.28, 3.00)}
{pt3dadd(69.55, 24.15, 1.60, 3.00)}
{pt3dadd(69.73, 23.32, 1.92, 3.00)}

//{create dendA1_0101100}
{dendA1_010110 connect dendA1_0101100(0), 1}
{access dendA1_0101100}
{nseg = 1}
{pt3dclear()}
{pt3dadd(69.73, 23.32, 1.92, 1.80)}
{pt3dadd(72.87, 22.99, 1.64, 1.80)}
{pt3dadd(74.34, 22.99, 1.72, 1.80)}

//{create dendA1_01011000}
{dendA1_0101100 connect dendA1_01011000(0), 1}
{access dendA1_01011000}
{nseg = 2}
{pt3dclear()}
{pt3dadd(74.34, 22.99, 1.72, 1.20)}
{pt3dadd(77.29, 22.66, 0.36, 1.20)}
{pt3dadd(79.32, 22.16, -0.60, 1.20)}
{pt3dadd(81.54, 21.49, -1.52, 1.80)}
{pt3dadd(83.75, 20.17, -1.52, 1.80)}
{pt3dadd(84.86, 18.50, -1.52, 1.20)}

//{create dendA1_010110000}
{dendA1_01011000 connect dendA1_010110000(0), 1}
{access dendA1_010110000}
{nseg = 2}
{pt3dclear()}
{pt3dadd(84.86, 18.50, -1.52, 1.20)}
{pt3dadd(87.07, 18.67, -1.08, 1.20)}
{pt3dadd(89.47, 19.33, -1.08, 1.20)}
{pt3dadd(91.13, 20.83, -1.08, 1.20)}
{pt3dadd(92.05, 22.16, -1.08, 1.20)}

//{create dendA1_010110001}
{dendA1_01011000 connect dendA1_010110001(0), 1}
{access dendA1_010110001}
{nseg = 3}
{pt3dclear()}
{pt3dadd(84.86, 18.50, -1.52, 1.20)}
{pt3dadd(84.86, 16.84, -1.76, 1.20)}
{pt3dadd(84.86, 15.02, -1.76, 1.20)}
{pt3dadd(85.60, 13.35, -1.76, 1.20)}
{pt3dadd(86.52, 11.86, -1.76, 1.20)}
{pt3dadd(86.89, 9.20, -1.72, 1.20)}
{pt3dadd(87.63, 7.87, -1.72, 1.20)}
{pt3dadd(88.73, 6.88, -1.72, 1.20)}
{pt3dadd(90.76, 5.71, -1.72, 1.20)}

//{create dendA1_0101100010}
{dendA1_010110001 connect dendA1_0101100010(0), 1}
{access dendA1_0101100010}
{nseg = 2}
{pt3dclear()}
{pt3dadd(90.76, 5.71, -1.72, 1.20)}
{pt3dadd(92.98, 4.88, -0.40, 1.20)}
{pt3dadd(94.08, 3.72, -0.40, 1.20)}
{pt3dadd(96.11, 1.73, -0.40, 1.20)}
{pt3dadd(97.59, -0.43, -0.40, 1.20)}

//{create dendA1_0101100011}
{dendA1_010110001 connect dendA1_0101100011(0), 1}
{access dendA1_0101100011}
{nseg = 2}
{pt3dclear()}
{pt3dadd(90.76, 5.71, -1.72, 1.20)}
{pt3dadd(91.50, 2.72, -1.04, 1.20)}
{pt3dadd(92.24, -0.43, -1.04, 1.20)}
{pt3dadd(92.42, -2.43, -1.04, 1.20)}
{pt3dadd(92.79, -5.42, -1.04, 1.20)}

//{create dendA1_01011001}
{dendA1_0101100 connect dendA1_01011001(0), 1}
{access dendA1_01011001}
{nseg = 6}
{pt3dclear()}
{pt3dadd(74.34, 22.99, 1.72, 1.20)}
{pt3dadd(74.16, 20.83, 1.28, 1.20)}
{pt3dadd(74.16, 18.50, 1.28, 1.20)}
{pt3dadd(75.08, 16.51, 1.16, 1.20)}
{pt3dadd(78.22, 14.35, -1.28, 0.60)}
{pt3dadd(82.28, 12.52, -1.00, 0.60)}
{pt3dadd(85.41, 12.03, -1.00, 0.60)}
{pt3dadd(88.73, 12.19, -1.00, 0.60)}
{pt3dadd(92.61, 12.36, -1.00, 0.60)}

//{create dendA1_0101101}
{dendA1_010110 connect dendA1_0101101(0), 1}
{access dendA1_0101101}
{nseg = 1}
{pt3dclear()}
{pt3dadd(69.73, 23.32, 1.92, 2.10)}
{pt3dadd(68.99, 20.17, 1.80, 2.10)}

//{create dendA1_01011010}
{dendA1_0101101 connect dendA1_01011010(0), 1}
{access dendA1_01011010}
{nseg = 2}
{pt3dclear()}
{pt3dadd(68.99, 20.17, 1.80, 1.80)}
{pt3dadd(70.28, 18.84, 2.36, 1.80)}
{pt3dadd(70.65, 16.84, 2.36, 1.80)}
{pt3dadd(71.39, 15.18, 0.92, 1.80)}
{pt3dadd(72.87, 12.03, 0.92, 1.20)}

//{create dendA1_010110100}
{dendA1_01011010 connect dendA1_010110100(0), 1}
{access dendA1_010110100}
{nseg = 2}
{pt3dclear()}
{pt3dadd(72.87, 12.03, 0.92, 1.20)}
{pt3dadd(73.79, 10.03, 0.44, 1.20)}
{pt3dadd(74.53, 8.37, 0.44, 1.20)}
{pt3dadd(75.63, 6.05, 0.80, 1.20)}

//{create dendA1_0101101000}
{dendA1_010110100 connect dendA1_0101101000(0), 1}
{access dendA1_0101101000}
{nseg = 2}
{pt3dclear()}
{pt3dadd(75.63, 6.05, 0.80, 1.20)}
{pt3dadd(77.85, 6.71, 0.92, 1.20)}
{pt3dadd(79.69, 6.88, 0.92, 1.20)}
{pt3dadd(82.28, 7.37, -0.40, 1.20)}
{pt3dadd(83.75, 6.54, -0.40, 1.20)}

//{create dendA1_01011010000}
{dendA1_0101101000 connect dendA1_01011010000(0), 1}
{access dendA1_01011010000}
{nseg = 5}
{pt3dclear()}
{pt3dadd(83.75, 6.54, -0.40, 1.20)}
{pt3dadd(85.97, 5.21, -0.76, 1.20)}
{pt3dadd(87.44, 3.55, -0.76, 1.20)}
{pt3dadd(89.84, 0.90, 0.68, 1.20)}
{pt3dadd(91.69, -1.10, 0.68, 1.20)}
{pt3dadd(94.08, -3.26, 0.68, 1.20)}
{pt3dadd(95.93, -4.09, 0.68, 1.20)}
{pt3dadd(96.85, -5.75, 1.52, 1.80)}
{pt3dadd(99.07, -6.41, 1.52, 1.80)}
{pt3dadd(101.46, -6.75, 1.52, 1.80)}
{pt3dadd(103.68, -7.58, 1.52, 1.80)}

//{create dendA1_01011010001}
{dendA1_0101101000 connect dendA1_01011010001(0), 1}
{access dendA1_01011010001}
{nseg = 3}
{pt3dclear()}
{pt3dadd(83.75, 6.54, -0.40, 1.20)}
{pt3dadd(83.94, 4.05, -0.64, 1.20)}
{pt3dadd(84.67, 1.23, -0.64, 1.20)}
{pt3dadd(85.23, -1.76, -0.64, 1.20)}
{pt3dadd(86.15, -4.09, -0.64, 1.20)}
{pt3dadd(87.63, -5.42, -0.64, 1.20)}
{pt3dadd(88.92, -6.41, -0.64, 1.20)}

//{create dendA1_0101101001}
{dendA1_010110100 connect dendA1_0101101001(0), 1}
{access dendA1_0101101001}
{nseg = 1}
{pt3dclear()}
{pt3dadd(75.63, 6.05, 0.80, 1.80)}
{pt3dadd(75.63, 3.89, 0.08, 1.80)}
{pt3dadd(75.63, 2.39, -0.80, 1.80)}

//{create dendA1_01011010010}
{dendA1_0101101001 connect dendA1_01011010010(0), 1}
{access dendA1_01011010010}
{nseg = 2}
{pt3dclear()}
{pt3dadd(75.63, 2.39, -0.80, 1.20)}
{pt3dadd(76.56, 0.73, -1.04, 1.20)}
{pt3dadd(77.48, -0.77, -1.04, 1.20)}
{pt3dadd(78.22, -2.43, -0.28, 1.20)}
{pt3dadd(78.40, -4.42, -0.28, 1.20)}

//{create dendA1_010110100100}
{dendA1_01011010010 connect dendA1_010110100100(0), 1}
{access dendA1_010110100100}
{nseg = 2}
{pt3dclear()}
{pt3dadd(78.40, -4.42, -0.28, 1.20)}
{pt3dadd(79.32, -5.91, 1.00, 1.20)}
{pt3dadd(80.62, -7.24, 1.00, 1.20)}
{pt3dadd(82.46, -8.41, 1.00, 1.20)}
{pt3dadd(84.67, -8.90, 1.00, 1.20)}
{pt3dadd(86.15, -8.74, 1.00, 1.20)}

//{create dendA1_010110100101}
{dendA1_01011010010 connect dendA1_010110100101(0), 1}
{access dendA1_010110100101}
{nseg = 2}
{pt3dclear()}
{pt3dadd(78.40, -4.42, -0.28, 1.80)}
{pt3dadd(77.48, -6.41, -1.48, 1.80)}
{pt3dadd(76.74, -8.41, -1.48, 1.80)}
{pt3dadd(76.19, -10.40, -1.48, 1.80)}
{pt3dadd(77.11, -11.89, -1.48, 1.80)}
{pt3dadd(78.96, -12.89, -1.44, 1.80)}
{pt3dadd(80.25, -13.39, -1.44, 1.80)}

//{create dendA1_01011010011}
{dendA1_0101101001 connect dendA1_01011010011(0), 1}
{access dendA1_01011010011}
{nseg = 2}
{pt3dclear()}
{pt3dadd(75.63, 2.39, -0.80, 1.20)}
{pt3dadd(73.60, 0.73, -1.52, 1.20)}
{pt3dadd(71.94, -1.26, -1.52, 1.20)}
{pt3dadd(70.84, -2.76, -1.52, 1.20)}
{pt3dadd(70.10, -4.09, -0.68, 1.20)}

//{create dendA1_010110100110}
{dendA1_01011010011 connect dendA1_010110100110(0), 1}
{access dendA1_010110100110}
{nseg = 1}
{pt3dclear()}
{pt3dadd(70.10, -4.09, -0.68, 1.20)}
{pt3dadd(68.99, -6.91, -0.68, 1.20)}

//{create dendA1_010110100111}
{dendA1_01011010011 connect dendA1_010110100111(0), 1}
{access dendA1_010110100111}
{nseg = 1}
{pt3dclear()}
{pt3dadd(70.10, -4.09, -0.68, 1.20)}
{pt3dadd(66.96, -5.58, -0.16, 1.20)}

//{create dendA1_010110101}
{dendA1_01011010 connect dendA1_010110101(0), 1}
{access dendA1_010110101}
{nseg = 4}
{pt3dclear()}
{pt3dadd(72.87, 12.03, 0.92, 1.20)}
{pt3dadd(72.13, 9.87, -0.28, 1.20)}
{pt3dadd(71.76, 8.04, -0.28, 1.20)}
{pt3dadd(71.58, 6.05, -0.28, 1.20)}
{pt3dadd(71.58, 4.22, -0.28, 1.20)}
{pt3dadd(70.65, 2.72, -0.28, 1.20)}
{pt3dadd(68.99, 0.73, -0.28, 1.20)}
{pt3dadd(67.33, -0.77, -0.28, 1.20)}
{pt3dadd(66.41, -2.09, -0.28, 1.20)}
{pt3dadd(65.30, -3.76, -0.28, 1.20)}

//{create dendA1_01011011}
{dendA1_0101101 connect dendA1_01011011(0), 1}
{access dendA1_01011011}
{nseg = 3}
{pt3dclear()}
{pt3dadd(68.99, 20.17, 1.80, 2.10)}
{pt3dadd(68.07, 18.84, 2.96, 2.10)}
{pt3dadd(67.33, 17.18, 2.96, 1.80)}
{pt3dadd(66.96, 15.68, 1.80, 1.80)}
{pt3dadd(67.33, 14.52, 1.76, 1.80)}
{pt3dadd(68.07, 13.02, 1.76, 1.80)}
{pt3dadd(68.25, 11.36, 1.64, 1.80)}
{pt3dadd(67.89, 9.70, 1.64, 1.80)}
{pt3dadd(68.99, 8.04, 1.64, 1.80)}
{pt3dadd(69.36, 6.88, 3.64, 1.80)}
{pt3dadd(69.36, 5.05, 3.64, 2.10)}

//{create dendA1_010110110}
{dendA1_01011011 connect dendA1_010110110(0), 1}
{access dendA1_010110110}
{nseg = 1}
{pt3dclear()}
{pt3dadd(69.36, 5.05, 3.64, 3.00)}
{pt3dadd(69.55, 2.72, 3.92, 3.00)}

//{create dendA1_0101101100}
{dendA1_010110110 connect dendA1_0101101100(0), 1}
{access dendA1_0101101100}
{nseg = 1}
{pt3dclear()}
{pt3dadd(69.55, 2.72, 3.92, 3.00)}
{pt3dadd(72.13, 2.89, 4.72, 3.00)}

//{create dendA1_01011011000}
{dendA1_0101101100 connect dendA1_01011011000(0), 1}
{access dendA1_01011011000}
{nseg = 1}
{pt3dclear()}
{pt3dadd(72.13, 2.89, 4.72, 3.00)}
{pt3dadd(74.71, 4.55, 4.80, 3.00)}
{pt3dadd(76.37, 5.21, 4.80, 3.00)}

//{create dendA1_010110110000}
{dendA1_01011011000 connect dendA1_010110110000(0), 1}
{access dendA1_010110110000}
{nseg = 2}
{pt3dclear()}
{pt3dadd(76.37, 5.21, 4.80, 2.10)}
{pt3dadd(78.96, 6.38, 4.48, 2.10)}
{pt3dadd(81.17, 6.88, 4.92, 2.10)}
{pt3dadd(82.65, 7.87, 4.92, 2.10)}
{pt3dadd(84.67, 7.54, 4.36, 2.10)}

//{create dendA1_0101101100000}
{dendA1_010110110000 connect dendA1_0101101100000(0), 1}
{access dendA1_0101101100000}
{nseg = 1}
{pt3dclear()}
{pt3dadd(84.67, 7.54, 4.36, 2.10)}
{pt3dadd(85.60, 9.20, 4.20, 2.10)}

//{create dendA1_01011011000000}
{dendA1_0101101100000 connect dendA1_01011011000000(0), 1}
{access dendA1_01011011000000}
{nseg = 3}
{pt3dclear()}
{pt3dadd(85.60, 9.20, 4.20, 1.80)}
{pt3dadd(84.67, 11.03, 4.32, 1.80)}
{pt3dadd(83.57, 13.69, 4.32, 1.80)}
{pt3dadd(82.28, 15.18, 4.60, 2.10)}
{pt3dadd(81.72, 17.34, 4.60, 2.10)}
{pt3dadd(81.35, 20.00, 4.60, 2.10)}
{pt3dadd(81.17, 23.16, 4.60, 2.10)}
{pt3dadd(81.35, 25.31, 4.60, 2.10)}
{pt3dadd(82.28, 29.80, 4.60, 1.80)}

//{create dendA1_01011011000001}
{dendA1_0101101100000 connect dendA1_01011011000001(0), 1}
{access dendA1_01011011000001}
{nseg = 2}
{pt3dclear()}
{pt3dadd(85.60, 9.20, 4.20, 1.20)}
{pt3dadd(89.10, 10.70, 3.64, 1.20)}
{pt3dadd(90.58, 12.69, 3.64, 1.20)}
{pt3dadd(92.42, 14.68, 3.64, 1.20)}
{pt3dadd(93.53, 16.18, 3.64, 1.20)}

//{create dendA1_0101101100001}
{dendA1_010110110000 connect dendA1_0101101100001(0), 1}
{access dendA1_0101101100001}
{nseg = 1}
{pt3dclear()}
{pt3dadd(84.67, 7.54, 4.36, 2.10)}
{pt3dadd(86.15, 6.71, 4.88, 2.10)}

//{create dendA1_01011011000010}
{dendA1_0101101100001 connect dendA1_01011011000010(0), 1}
{access dendA1_01011011000010}
{nseg = 1}
{pt3dclear()}
{pt3dadd(86.15, 6.71, 4.88, 2.10)}
{pt3dadd(88.36, 7.37, 3.20, 2.10)}
{pt3dadd(90.03, 7.71, 3.16, 2.10)}

//{create dendA1_010110110000100}
{dendA1_01011011000010 connect dendA1_010110110000100(0), 1}
{access dendA1_010110110000100}
{nseg = 3}
{pt3dclear()}
{pt3dadd(90.03, 7.71, 3.16, 1.20)}
{pt3dadd(92.05, 8.54, 4.68, 1.20)}
{pt3dadd(93.53, 9.20, 4.68, 1.20)}
{pt3dadd(95.19, 10.03, 4.68, 1.20)}
{pt3dadd(96.67, 10.86, 4.68, 1.80)}
{pt3dadd(99.25, 11.86, 4.68, 1.80)}
{pt3dadd(101.28, 11.69, 4.68, 1.80)}
{pt3dadd(103.31, 10.86, 4.68, 1.80)}
{pt3dadd(104.42, 9.20, 4.68, 1.80)}

//{create dendA1_010110110000101}
{dendA1_01011011000010 connect dendA1_010110110000101(0), 1}
{access dendA1_010110110000101}
{nseg = 2}
{pt3dclear()}
{pt3dadd(90.03, 7.71, 3.16, 1.80)}
{pt3dadd(91.69, 6.21, 4.04, 1.80)}
{pt3dadd(92.94, 5.01, 4.04, 1.20)}
{pt3dadd(93.68, 3.35, 4.04, 1.20)}
{pt3dadd(94.41, 1.19, 4.04, 1.20)}
{pt3dadd(94.78, -0.80, 4.04, 0.60)}

//{create dendA1_01011011000011}
{dendA1_0101101100001 connect dendA1_01011011000011(0), 1}
{access dendA1_01011011000011}
{nseg = 2}
{pt3dclear()}
{pt3dadd(86.15, 6.71, 4.88, 1.20)}
{pt3dadd(86.66, 4.51, 4.44, 1.20)}
{pt3dadd(86.66, 3.02, 4.44, 1.20)}
{pt3dadd(87.59, 1.86, 4.44, 1.20)}
{pt3dadd(88.33, 1.19, 4.44, 1.20)}

//{create dendA1_010110110000110}
{dendA1_01011011000011 connect dendA1_010110110000110(0), 1}
{access dendA1_010110110000110}
{nseg = 2}
{pt3dclear()}
{pt3dadd(88.33, 1.19, 4.44, 1.80)}
{pt3dadd(89.99, 1.36, 4.44, 1.80)}
{pt3dadd(91.09, 0.86, 4.44, 1.80)}
{pt3dadd(92.57, -0.30, 4.44, 1.80)}
{pt3dadd(93.49, -1.80, 4.44, 1.80)}
{pt3dadd(94.05, -3.62, 4.44, 1.80)}
{pt3dadd(94.78, -4.79, 4.44, 1.80)}

//{create dendA1_010110110000111}
{dendA1_01011011000011 connect dendA1_010110110000111(0), 1}
{access dendA1_010110110000111}
{nseg = 2}
{pt3dclear()}
{pt3dadd(88.33, 1.19, 4.44, 1.20)}
{pt3dadd(87.40, -0.30, 4.00, 1.20)}
{pt3dadd(87.59, -1.96, 4.00, 1.20)}
{pt3dadd(87.96, -4.29, 4.00, 0.60)}
{pt3dadd(87.77, -6.61, 5.32, 1.20)}
{pt3dadd(87.77, -8.11, 5.32, 1.20)}

//{create dendA1_010110110001}
{dendA1_01011011000 connect dendA1_010110110001(0), 1}
{access dendA1_010110110001}
{nseg = 2}
{pt3dclear()}
{pt3dadd(76.37, 5.21, 4.80, 1.20)}
{pt3dadd(78.36, 2.02, 4.76, 1.20)}
{pt3dadd(79.47, 0.53, 4.76, 1.20)}
{pt3dadd(80.58, -0.80, 4.76, 1.20)}

//{create dendA1_0101101100010}
{dendA1_010110110001 connect dendA1_0101101100010(0), 1}
{access dendA1_0101101100010}
{nseg = 1}
{pt3dclear()}
{pt3dadd(80.58, -0.80, 4.76, 1.20)}
{pt3dadd(82.42, -2.13, 4.60, 1.20)}
{pt3dadd(84.08, -2.46, 4.60, 1.20)}
{pt3dadd(85.93, -1.96, 4.60, 1.20)}

//{create dendA1_0101101100011}
{dendA1_010110110001 connect dendA1_0101101100011(0), 1}
{access dendA1_0101101100011}
{nseg = 2}
{pt3dclear()}
{pt3dadd(80.58, -0.80, 4.76, 1.80)}
{pt3dadd(80.02, -2.63, 4.96, 1.80)}
{pt3dadd(79.28, -4.79, 4.96, 1.80)}
{pt3dadd(78.92, -6.45, 5.20, 1.80)}
{pt3dadd(78.18, -8.77, 5.76, 1.80)}

//{create dendA1_01011011000110}
{dendA1_0101101100011 connect dendA1_01011011000110(0), 1}
{access dendA1_01011011000110}
{nseg = 1}
{pt3dclear()}
{pt3dadd(78.18, -8.77, 5.76, 1.20)}
{pt3dadd(79.84, -10.44, 6.08, 1.20)}

//{create dendA1_01011011000111}
{dendA1_0101101100011 connect dendA1_01011011000111(0), 1}
{access dendA1_01011011000111}
{nseg = 2}
{pt3dclear()}
{pt3dadd(78.18, -8.77, 5.76, 1.80)}
{pt3dadd(73.01, -6.45, 6.44, 1.80)}
{pt3dadd(70.80, -6.95, 6.44, 1.20)}

//{create dendA1_01011011001}
{dendA1_0101101100 connect dendA1_01011011001(0), 1}
{access dendA1_01011011001}
{nseg = 6}
{pt3dclear()}
{pt3dadd(72.13, 2.89, 4.72, 1.20)}
{pt3dadd(74.49, 0.53, 3.24, 1.20)}
{pt3dadd(76.15, -0.63, 3.24, 1.20)}
{pt3dadd(79.28, -1.47, 3.24, 1.20)}
{pt3dadd(81.50, -3.46, 3.24, 1.20)}
{pt3dadd(84.64, -5.45, 3.24, 1.20)}
{pt3dadd(86.66, -6.95, 2.44, 1.20)}
{pt3dadd(89.43, -7.61, 2.24, 1.80)}
{pt3dadd(91.46, -7.45, 2.20, 1.80)}
{pt3dadd(93.86, -8.44, 2.16, 1.80)}
{pt3dadd(96.44, -10.44, 2.16, 1.80)}
{pt3dadd(98.47, -12.26, 2.16, 1.80)}
{pt3dadd(97.74, -14.09, 2.60, 1.20)}
{pt3dadd(97.00, -15.42, 2.60, 1.20)}

//{create dendA1_0101101101}
{dendA1_010110110 connect dendA1_0101101101(0), 1}
{access dendA1_0101101101}
{nseg = 1}
{pt3dclear()}
{pt3dadd(69.55, 2.72, 3.92, 2.10)}
{pt3dadd(70.80, -1.13, 3.20, 2.10)}

//{create dendA1_01011011010}
{dendA1_0101101101 connect dendA1_01011011010(0), 1}
{access dendA1_01011011010}
{nseg = 1}
{pt3dclear()}
{pt3dadd(70.80, -1.13, 3.20, 1.80)}
{pt3dadd(72.46, -3.13, 3.12, 1.80)}
{pt3dadd(73.93, -5.62, 2.48, 1.80)}

//{create dendA1_010110110100}
{dendA1_01011011010 connect dendA1_010110110100(0), 1}
{access dendA1_010110110100}
{nseg = 2}
{pt3dclear()}
{pt3dadd(73.93, -5.62, 2.48, 1.80)}
{pt3dadd(77.07, -7.94, 1.80, 1.80)}
{pt3dadd(80.02, -10.44, 1.76, 1.80)}
{pt3dadd(80.95, -11.60, 1.76, 1.80)}

//{create dendA1_0101101101000}
{dendA1_010110110100 connect dendA1_0101101101000(0), 1}
{access dendA1_0101101101000}
{nseg = 2}
{pt3dclear()}
{pt3dadd(80.95, -11.60, 1.76, 1.20)}
{pt3dadd(83.16, -13.09, 2.24, 1.20)}
{pt3dadd(84.27, -14.59, 1.36, 1.20)}
{pt3dadd(86.30, -15.25, 1.36, 1.20)}
{pt3dadd(88.14, -15.42, 1.24, 1.20)}
{pt3dadd(89.80, -15.58, 1.24, 1.20)}

//{create dendA1_0101101101001}
{dendA1_010110110100 connect dendA1_0101101101001(0), 1}
{access dendA1_0101101101001}
{nseg = 2}
{pt3dclear()}
{pt3dadd(80.95, -11.60, 1.76, 1.20)}
{pt3dadd(80.95, -14.42, 2.28, 1.20)}
{pt3dadd(81.31, -16.91, 1.92, 1.80)}
{pt3dadd(81.68, -18.24, 1.28, 2.10)}
{pt3dadd(82.79, -19.41, 2.12, 1.80)}
{pt3dadd(85.00, -20.73, 1.52, 0.60)}

//{create dendA1_010110110101}
{dendA1_01011011010 connect dendA1_010110110101(0), 1}
{access dendA1_010110110101}
{nseg = 1}
{pt3dclear()}
{pt3dadd(73.93, -5.62, 2.48, 1.20)}
{pt3dadd(72.83, -8.11, 1.84, 1.20)}
{pt3dadd(72.09, -9.11, 1.80, 1.80)}
{pt3dadd(71.54, -10.93, 1.76, 1.80)}

//{create dendA1_0101101101010}
{dendA1_010110110101 connect dendA1_0101101101010(0), 1}
{access dendA1_0101101101010}
{nseg = 1}
{pt3dclear()}
{pt3dadd(71.54, -10.93, 1.76, 1.80)}
{pt3dadd(73.01, -12.10, 1.76, 1.80)}
{pt3dadd(75.23, -12.93, 2.68, 1.20)}

//{create dendA1_0101101101011}
{dendA1_010110110101 connect dendA1_0101101101011(0), 1}
{access dendA1_0101101101011}
{nseg = 1}
{pt3dclear()}
{pt3dadd(71.54, -10.93, 1.76, 1.20)}
{pt3dadd(68.95, -10.60, 1.12, 1.20)}

//{create dendA1_01011011011}
{dendA1_0101101101 connect dendA1_01011011011(0), 1}
{access dendA1_01011011011}
{nseg = 2}
{pt3dclear()}
{pt3dadd(70.80, -1.13, 3.20, 1.80)}
{pt3dadd(69.14, -2.79, 2.76, 1.80)}
{pt3dadd(67.48, -4.46, 2.76, 1.80)}
{pt3dadd(65.82, -6.78, 4.92, 1.80)}
{pt3dadd(64.89, -8.61, 4.16, 1.80)}
{pt3dadd(65.26, -10.10, 4.16, 1.80)}
{pt3dadd(65.63, -10.93, 4.16, 1.80)}

//{create dendA1_010110111}
{dendA1_01011011 connect dendA1_010110111(0), 1}
{access dendA1_010110111}
{nseg = 3}
{pt3dclear()}
{pt3dadd(69.36, 5.05, 3.64, 1.20)}
{pt3dadd(67.29, 2.19, 3.64, 1.20)}
{pt3dadd(65.26, -0.63, 4.48, 1.20)}
{pt3dadd(63.60, -3.29, 5.24, 1.20)}
{pt3dadd(63.60, -4.62, 6.40, 1.20)}
{pt3dadd(63.42, -5.78, 6.68, 1.20)}

//{create dendA1_010111}
[truncated: 12,883 more chars]
