# Supplementary material for: Firing rate-dependent phase responses of Purkinje cells support transient oscillations
Source: eLife. 2020 Sep 8;9:e60692. doi: 10.7554/eLife.60692 (PMC7478895; doi:10.7554/eLife.60692)
Supplement: Source code 1. [file elife-60692-code1.zip › source_code&data/figure4/PC_net_100.hoc]

{load_file("nrngui.hoc")}

initialization_tstart = startsw()

strdef modelname
strdef cmd
strdef fileName
objref fileObj
objref fileObj2

fileObj = new File()
fileObj2 = new File()

rdSeed = 1 
Nmc = 100
con_rad = 5	
beta = 0.1
isolat =0

pre_pf_rec = 0    
pre_inh_rec =0

celsius = 34

tstop = 30000
dt = 0.02
step_per_ms= 1/dt

v_init = -70

NsynI = 10   
Econ = 0.0005 
Icon = 0.001/NsynI 

NcontE = 2	

NcontI = 5 


Ncontst = 6*NsynI	
Ncontbs = 4*NsynI	

frpf_scale = 1e-6
frin_scale = 1e-6
Ihold = 0
Ivar = 0.097*2

param_NGrc_sign = 4000*0
param_Nst_sign = 18*0
param_Nbs_sign = 4*0

NGrc = 4000/4000
Nst = 30*0.6/18	
Nbs = 4/4		
param_f_s = 2      
param_f_s2 = 1 
param_amp_s = 1*0  

param_f_inh_s = 2     
param_f_inh_s2 = 1 
param_amp_inh_s = 8*0

strdef outDir,outDir2,outDir3


sprint(outDir,"predata")
sprint(cmd,"system(\"mkdir -p %s\")",outDir)
execute(cmd)

NsynE = (NGrc+param_NGrc_sign)*NcontE
NsynIst = (Nst+param_Nst_sign)*Ncontst 
NsynIbs = (Nbs+param_Nbs_sign)*Ncontbs

param_rateE = 0.72*3/4*frpf_scale 
param_rateIst = 0.72*20*frin_scale
param_rateIbs = 0.72*20*frin_scale

xopen("pkj.hoc")

objref tempvec
tempvec = new Vector()
{tempvec.append(Nmc)}

{Ncells2save = tempvec.min()}


objref pkj_TTC
objref sl

objref rds1,rds2
{rds1 = new Random(1000*rdSeed)}
{rds2 = new Random(2000*rdSeed)}
{rds1.uniform(0,1)}
{rds2.uniform(0,1)}


objref conMat,cons,cont,vecN,switchEdge,target,conInd,switchInd,switchInd2,si
conMat = new Matrix(Nmc,Nmc) 
cons = new Matrix(Nmc,con_rad)
cont = new Matrix(Nmc,con_rad)
vecN = new Vector()
vecN.indgen(0,Nmc-1,1)
for (i=0;i<con_rad;i+=1) {
	cons.setcol(i,vecN)
	cont.setcol(i,vecN.c.add(i+1))
}
for(i=0;i<Nmc;i+=1){
	for(j=0;j<con_rad;j+=1){
		cont.x[i][j] = (cont.x[i][j])%Nmc
		conMat.x[cons.x[i][1]][cont.x[i][j]] = 1
	}
}
conMat.add(conMat.c.transpose())


switchEdge = new Vector(2*con_rad)
switchInd = new Vector()
switchInd2= new Vector()
target = new Vector(Nmc)
conInd = new Vector()

for (i = 0;i<Nmc;i+=1) {
	switchEdge.setrand(rds1)
	target.setrand(rds2)
	target.x(i) = 0
	switchInd = switchEdge.c.indvwhere("<",beta)
	switchInd2 = switchEdge.c.indvwhere(">=",beta)
	conInd = conMat.getcol(i).c.indvwhere(">",0)
	if (switchInd.size()*conInd.size()) {
		for (j = 0;j<switchInd2.size();j+=1) {
			target.x(conInd.x(switchInd2.x(j))) = 0
		}
		si = target.sortindex.reverse()
		for (k = 0;k<switchInd.size();k+=1) {
			conMat.x[conInd.x(switchInd.x[k])][i]=0
		}
		for (k = 0;k<switchInd.size();k+=1) {
			conMat.x[si.x[k]][i]=1
		}
	}
}
if (isolat) {
conMat.zero()
con_rad = 0
}

{load_file("netparmpi.hoc")}
objref epnm
epnm = new ParallelNetManager(Nmc)
{epnm.round_robin()}


for(i=0;i<Nmc;i+=1){
	if (epnm.gid_exists(i)) {
		pkj_TTC = new pkj_neuron()   
		epnm.register_cell(i,pkj_TTC)    
		epnm.pc.gid2cell(i).initRand(1000*rdSeed+i) 
		epnm.pc.gid2cell(i).setnetworkparameters(Econ,Icon,NsynE,NsynIst,NsynIbs,NcontI)  
		epnm.pc.gid2cell(i).setsignalparameters(param_rateE,param_rateIst,NGrc,Nst, Nbs, param_NGrc_sign,param_Nst_sign,param_Nbs_sign,param_f_s,param_amp_s,param_f_inh_s,param_amp_inh_s,tstop)
		epnm.pc.gid2cell(i).distributeSyn() 
		epnm.pc.gid2cell(i).setpretrains(i,i+500,i+1000,i+1500,i+2000) 
	}
}

proc distribute() {

for(i=0;i<Nmc;i+=1){
	if (epnm.gid_exists(i)) {
		epnm.pc.gid2cell(i).fl.new_seed(i)
		epnm.pc.gid2cell(i).fl.m = -0.2+($1-1)*0.1
		epnm.pc.gid2cell(i).fl.s = 0+Ivar*($2-1)*0.2
		epnm.pc.gid2cell(i).fl.tau = 5   
        epnm.pc.gid2cell(i).fl.amp = 0.097*2*0	
		epnm.pc.gid2cell(i).fl.freq = 1
		epnm.pc.gid2cell(i).fl.fr_stm = 0.5
		epnm.pc.gid2cell(i).fl.onset = 1e9
		epnm.pc.gid2cell(i).fl.np = 100000000
		epnm.pc.gid2cell(i).Istim.dur = i*3        
	}
}
}

objref syninds

proc connection() {

for(i=0;i<Nmc;i+=1){
	if (epnm.gid_exists(i)) {
		epnm.pc.gid2cell(i).insertMCcons(conMat.getcol(i))        
	}
}

syninds = new Vector()
for(i=0;i<Nmc;i+=1){
	syninds.append(NsynE+NsynIst+NsynIbs) 
}

for(i=0;i<Nmc;i+=1){
	for(j=0;j<Nmc;j+=1){
		if (conMat.x[j][i] != 0){  
			for(jj=0;jj<NcontI;jj+=1){
				epnm.nc_append(j,i,syninds.x[i],1e-3/NcontI,1.5)  
				syninds.x[i] +=1     
			}
		}
	}
}

for(i=0;i<Nmc;i+=1){
	if (epnm.gid_exists(i)) {
		{epnm.pc.gid2cell(i).queuePreTrains()}  
	}1
}
}

connection()

strdef outDir2
// from here, I guess I should loop them

proc out_folder() {
	modelname = "Purkinje"
	sprint(outDir2,"simdata_sango/%s/N%d_rad%d_beta%d_stimm%d_stims%d",modelname,Nmc,con_rad,beta*10,$1,$2)

	sprint(cmd,"system(\"mkdir -p %s\")",outDir2)
	execute(cmd)

	if(epnm.gid_exists(0)){
	sprint(fileName,"%s/conmat.txt",outDir2)
	fileObj.wopen(fileName)
	conMat.fprint(0,fileObj)
	fileObj.close()
	}
}


objref vSomaList
objref apcvecList, apcList


proc record() {
	apcvecList = new List()
	apcList = new List()
	vSomaList = new List()
	for(i=0;i<Ncells2save;i+=1){
		if (epnm.gid_exists(i)) {
			vSomaList.append(new Vector())
			access epnm.pc.gid2cell(i).somaA
			vSomaList.o[vSomaList.count()-1].record(&v(0.5),dt)
		}
	}


	for(i=0;i<Nmc;i+=1){
		if (epnm.gid_exists(i)) {
			access epnm.pc.gid2cell(i).somaA
			apcList.append(new APCount(0.5))
			apcvecList.append(new Vector())
			apcList.o[apcList.count()-1].thresh= -30       
			apcList.o[apcList.count()-1].record(apcvecList.o[apcList.count()-1])
		}
	}
}

proc myprun() {
{epnm.set_maxstep(100)}
finitialize(-65)            //not stdinit() unless input dt and step_per_ms= 1/dt again!

if (epnm.gid_exists(0)) {
	print "\n"
	sim_tstart = startsw()
	initializationtime = (sim_tstart-initialization_tstart)/3600
	print "Initialization completed. Initialization took ", initializationtime, " hours\n"
	print "Starting simulation\n"
	print "\n"
}

{epnm.psolve(tstop)}

if (epnm.gid_exists(0)) {
	simruntime = (startsw() - sim_tstart)/3600
	print "Simulation took ", simruntime, " hours\n"
	fileObj2.printf("simulation took %f hours\n",simruntime)
	fileObj2.flush()

}


if (pre_inh_rec) {
for(i=0;i<Ncells2save;i+=1){
	if (epnm.gid_exists(i)) {
		for (mm=0; mm< epnm.pc.gid2cell(i).preTrainList_inh_sign.count();mm+=1) {
		    tempvec = new Vector()
		    tempvec = epnm.pc.gid2cell(i).preTrainList_inh_sign.o[mm].c
		    sprint(fileName,"%s/pre_inh_%03d_%03d.txt",outDir,i,mm)
		    fileObj.wopen(fileName)
		    tempvec.printf(fileObj,"%2.6e\n")
		    fileObj.close()
		}
	}
  }
}

if (pre_pf_rec) {
for(i=0;i<Ncells2save;i+=1){
	if (epnm.gid_exists(i)) {
		for (mm=0; mm< epnm.pc.gid2cell(i).preTrainList_sign.count();mm+=1) {
		    tempvec = new Vector()
		    tempvec = epnm.pc.gid2cell(i).preTrainList_sign.o[mm].c
		    sprint(fileName,"%s/pre_pf_%03d_%03d.txt",outDir,i,mm)
		    fileObj.wopen(fileName)
		    tempvec.printf(fileObj,"%2.6e\n")
		    fileObj.close()
		}
	}
  }
}
		
i2=0
for(i=0;i<Nmc;i+=1){
	if (epnm.gid_exists(i)) {
		tempvec = new Vector()
        tempvec = apcvecList.o[i2].c
		sprint(fileName,"%s/spikeTimesN%d.txt",outDir2,i)
		fileObj.wopen(fileName)
		tempvec.printf(fileObj,"%2.6e\n")
		fileObj.close()
        
        tempvec = new Vector()   
        Nspike =  apcList.o[i2].n
		i2+=1
	}
}
}

proc loop_run() {
	for iloop =1,15 {
		for jloop = 1,15 {
			distribute(iloop,jloop)
			out_folder(iloop,jloop)
			record()
			myprun()
		}
	}
}

sprint(outDir3,"simtime")
sprint(cmd,"system(\"mkdir -p %s\")",outDir3)
execute(cmd)
fileObj2.wopen("./simtime/simulationtime.dat")

loop_run()
fileObj2.close()
{epnm.pc.runworker()}
{epnm.pc.done()}
