# Supplementary material for: Firing rate-dependent phase responses of Purkinje cells support transient oscillations
Source: eLife. 2020 Sep 8;9:e60692. doi: 10.7554/eLife.60692 (PMC7478895; doi:10.7554/eLife.60692)
Supplement: Source code 1. [file elife-60692-code1.zip › source_code&data/figure4/mod/job_script]

#!/bin/bash

#SBATCH --job-name=gcon
#SBATCH --mail-user=yunliang.zang@oist.jp
#SBATCH --ntasks=100
#SBATCH --partition=compute
#SBATCH --mem-per-cpu=2g
#SBATCH --time=7-0
module purge
module load intel/2017
module load intel.mpi/2017
module load python/2.7.10
module load openmpi.icc/1.8.6

export CC=/apps/lic/intel/2017/impi/2017.0.098/intel64/bin/mpicc
export CXX=/apps/lic/intel/2017/impi/2017.0.098/intel64/bin/mpicxx
export CORENEURON_BASE_DIR=/apps/unit/DeSchutterU/coreneuron_envirn/intel
export CORENEURON_INSTALL_DIR=$CORENEURON_BASE_DIR/install
export CORENEURON_SRC_DIR=$CORENEURON_BASE_DIR/src
NEURON_HOME=CORENEURON_INSTALL_DIR
export PATH=$CORENEURON_INSTALL_DIR/x86_64/bin:$CORENEURON_INSTALL_DIR/bin:$PATH
LD_LIBRARY_PATH=/apps/lic/intel/2017/impi/2017.0.098/intel64/lib:$LD_LIBRARY_PATH
export MODLUNIT=$CORENEURON_INSTALL_DIR/share/nrnunits.lib
export LD_LIBRARY_PATH

srun --mpi=pmi2 stdbuf -o0 -e0 ./x86_64/special -mpi PC_net_100.hoc
