# Supplementary material for: Firing rate-dependent phase responses of Purkinje cells support transient oscillations
Source: eLife. 2020 Sep 8;9:e60692. doi: 10.7554/eLife.60692 (PMC7478895; doi:10.7554/eLife.60692)
Supplement: Source code 1. [file elife-60692-code1.zip › source_code&data/figure1/readme]

to get the figure, just go to subfolder simdata/amp and run prc_calculator.m
to get the data, first run compute_PRC_1.hoc and then compute_PRC_2.hoc (for the second computation, it is suggested on clusters)
